# Supplementary material for: A comparative study of identical VMAT plans with and without jaw tracking technique
Source: J Appl Clin Med Phys. 2016 Sep 8;17(5):133–41. doi: 10.1120/jacmp.v17i5.6252 (PMC5874095; doi:10.1120/jacmp.v17i5.6252)
Supplement: Supplementary file 2 — Supplementary Material [file ACM2-17-133-s002.xls]

## Sheet: Sheet1
Patient	Field	Index	Meterset Weight	X1 [cm]	X2 [cm]	Y1 [cm]	Y2 [cm]	Gantry Rtn [deg]	Gantry Speed [deg/s]		Field	Index	Meterset Weight	Gantry Rtn [deg]	Gantry Speed [deg/s]
Head&Neck_Regular	Tracking_1	1	0	2.4	2.7	4	3.8	179			Fixed_1	1	0	179
		2	0.0029	2.4	2.7	4	3.8	178	6			2	0.0029	178	6
		3	0.0085	2.4	2.7	4	3.8	175.9	6			3	0.0085	175.9	6
		4	0.0142	2.4	2.7	4	3.8	173.9	6			4	0.0142	173.9	6
		5	0.0199	2.4	2.9	4	3.8	171.9	6			5	0.0199	171.9	6
		6	0.0256	2.4	2.9	4	3.8	169.8	6			6	0.0256	169.8	6
		7	0.0312	2.4	2.9	4	3.8	167.8	6			7	0.0312	167.8	6
		8	0.0369	2.4	2.9	4	3.8	165.8	6			8	0.0369	165.8	6
		9	0.0426	2.4	2.9	4	3.8	163.7	6			9	0.0426	163.7	6
		10	0.0483	2.4	2.9	4	3.8	161.7	6			10	0.0483	161.7	6
		11	0.054	2.4	2.9	4	3.8	159.7	6			11	0.054	159.7	6
		12	0.0597	2.4	2.9	4	3.8	157.6	6			12	0.0597	157.6	6
		13	0.0653	2.4	2.9	4	3.8	155.6	6			13	0.0653	155.6	6
		14	0.071	2.4	2.9	4	3.8	153.6	6			14	0.071	153.6	6
		15	0.0767	2.4	2.9	4	3.8	151.5	6			15	0.0767	151.5	6
		16	0.0824	2.4	2.9	4	3.8	149.5	6			16	0.0824	149.5	6
		17	0.0881	2.4	2.9	4	3.8	147.5	6			17	0.0881	147.5	6
		18	0.0937	2.4	2.9	4	3.8	145.4	6			18	0.0937	145.4	6
		19	0.0994	2.4	2.9	4	3.8	143.4	6			19	0.0994	143.4	6
		20	0.1051	2.4	2.9	4	3.8	141.4	6			20	0.1051	141.4	6
		21	0.1108	2.4	2.9	4	3.8	139.3	6			21	0.1108	139.3	6
		22	0.1165	2.4	2.9	4	3.8	137.3	6			22	0.1165	137.3	6
		23	0.1222	2.4	2.9	4	3.8	135.3	6			23	0.1222	135.3	6
		24	0.1278	2.4	2.9	4	3.8	133.2	6			24	0.1278	133.2	6
		25	0.1335	2.4	2.9	4	3.8	131.2	6			25	0.1335	131.2	6
		26	0.1392	2.4	2.9	4	3.8	129.2	6			26	0.1392	129.2	6
		27	0.1449	2.4	2.9	4	3.8	127.1	6			27	0.1449	127.1	6
		28	0.1506	2.4	2.9	4	3.8	125.1	6			28	0.1506	125.1	6
		29	0.1562	2.4	2.9	4	3.8	123.1	6			29	0.1562	123.1	6
		30	0.1619	2.4	2.9	4	3.8	121	6			30	0.1619	121	6
		31	0.1676	2.4	2.9	4	3.8	119	6			31	0.1676	119	6
		32	0.1733	2.4	2.9	4	3.8	117	6			32	0.1733	117	6
		33	0.179	2.4	2.9	4	3.8	114.9	6			33	0.179	114.9	6
		34	0.1847	2.4	2.9	4	3.8	112.9	6			34	0.1847	112.9	6
		35	0.1903	2.4	2.9	4	3.8	110.9	6			35	0.1903	110.9	6
		36	0.196	2.4	2.9	4	3.8	108.8	6			36	0.196	108.8	6
		37	0.2017	2.4	2.9	4	3.8	106.8	6			37	0.2017	106.8	6
		38	0.2074	2.4	2.9	4	3.8	104.8	6			38	0.2074	104.8	6
		39	0.2131	2.4	2.9	4	3.8	102.7	6			39	0.2131	102.7	6
		40	0.2187	2.4	2.9	4	3.8	100.7	6			40	0.2187	100.7	6
		41	0.2244	2.4	2.9	4	3.8	98.7	6			41	0.2244	98.7	6
		42	0.2301	2.4	2.9	4	3.8	96.6	6			42	0.2301	96.6	6
		43	0.2358	2.4	2.9	4	3.8	94.6	6			43	0.2358	94.6	6
		44	0.2415	2.4	2.9	4	3.8	92.6	6			44	0.2415	92.6	6
		45	0.2472	2.4	2.9	4	3.8	90.5	6			45	0.2472	90.5	6
		46	0.2528	2.4	2.9	4	3.8	88.5	6			46	0.2528	88.5	6
		47	0.2585	2.4	2.9	4	3.8	86.4	6			47	0.2585	86.4	6
		48	0.2642	2.4	2.9	4	3.8	84.4	6			48	0.2642	84.4	6
		49	0.2699	2.4	2.9	4	3.8	82.4	6			49	0.2699	82.4	6
		50	0.2756	2.4	2.9	4	3.8	80.3	6			50	0.2756	80.3	6
		51	0.2812	2.4	2.9	4	3.8	78.3	6			51	0.2812	78.3	6
		52	0.2869	2.4	2.7	4	3.8	76.3	6			52	0.2869	76.3	6
		53	0.2926	2.4	2.7	4	3.8	74.2	6			53	0.2926	74.2	6
		54	0.2983	2.4	2.7	4	3.8	72.2	6			54	0.2983	72.2	6
		55	0.304	2.4	2.7	4	3.8	70.2	6			55	0.304	70.2	6
		56	0.3097	2.4	2.7	4	3.8	68.1	6			56	0.3097	68.1	6
		57	0.3153	2.4	2.7	4	3.8	66.1	6			57	0.3153	66.1	6
		58	0.321	2.4	2.7	4	3.8	64.1	6			58	0.321	64.1	6
		59	0.3267	2.4	2.7	4	3.8	62	6			59	0.3267	62	6
		60	0.3324	2.4	2.7	4	3.8	60	6			60	0.3324	60	6
		61	0.3381	2.4	2.7	4	3.8	58	6			61	0.3381	58	6
		62	0.3437	2.4	2.7	4	3.8	55.9	6			62	0.3437	55.9	6
		63	0.3494	2.4	2.7	4	3.8	53.9	6			63	0.3494	53.9	6
		64	0.3551	2.4	2.7	4	3.8	51.9	6			64	0.3551	51.9	6
		65	0.3608	2.4	2.7	4	3.8	49.8	6			65	0.3608	49.8	6
		66	0.3665	2.4	2.7	4	3.8	47.8	6			66	0.3665	47.8	6
		67	0.3722	2.4	2.7	4	3.8	45.8	6			67	0.3722	45.8	6
		68	0.3778	2.7	2.7	4	3.8	43.7	6			68	0.3778	43.7	6
		69	0.3835	2.7	2.7	4	3.8	41.7	6			69	0.3835	41.7	6
		70	0.3892	2.7	2.7	4	3.8	39.7	6			70	0.3892	39.7	6
		71	0.3949	2.7	2.7	4	3.8	37.6	6			71	0.3949	37.6	6
		72	0.4006	2.7	2.7	4	3.8	35.6	6			72	0.4006	35.6	6
		73	0.4062	2.7	2.7	4	3.8	33.6	6			73	0.4062	33.6	6
		74	0.4119	2.7	2.7	4	3.8	31.5	6			74	0.4119	31.5	6
		75	0.4176	2.7	2.7	4	3.8	29.5	6			75	0.4176	29.5	6
		76	0.4233	2.7	2.7	4	3.8	27.5	6			76	0.4233	27.5	6
		77	0.429	2.7	2.4	4	3.8	25.4	6			77	0.429	25.4	6
		78	0.4347	2.7	2.4	4	3.8	23.4	6			78	0.4347	23.4	6
		79	0.4403	2.7	2.4	4	3.8	21.4	6			79	0.4403	21.4	6
		80	0.446	2.7	2.4	4	3.8	19.3	6			80	0.446	19.3	6
		81	0.4517	2.7	2.4	4	3.8	17.3	6			81	0.4517	17.3	6
		82	0.4574	2.7	2.4	4	3.8	15.3	6			82	0.4574	15.3	6
		83	0.4631	2.7	2.4	4	3.8	13.2	6			83	0.4631	13.2	6
		84	0.4687	2.7	2.4	4	3.8	11.2	6			84	0.4687	11.2	6
		85	0.4744	2.7	2.4	4	3.8	9.2	6			85	0.4744	9.2	6
		86	0.4801	2.7	2.4	4	3.8	7.1	6			86	0.4801	7.1	6
		87	0.4858	2.7	2.4	4	3.8	5.1	6			87	0.4858	5.1	6
		88	0.4915	2.7	2.4	4	3.8	3.1	6			88	0.4915	3.1	6
		89	0.4972	2.7	2.4	4	3.8	1	6			89	0.4972	1	6
		90	0.5028	2.7	2.4	4	3.8	359	6			90	0.5028	359	6
		91	0.5085	2.7	2.4	4	3.8	356.9	6			91	0.5085	356.9	6
		92	0.5142	2.7	2.4	4	3.8	354.9	6			92	0.5142	354.9	6
		93	0.5199	2.7	2.4	4	3.8	352.9	6			93	0.5199	352.9	6
		94	0.5256	2.9	2.4	4	3.8	350.8	6			94	0.5256	350.8	6
		95	0.5312	2.9	2.4	4	3.8	348.8	6			95	0.5312	348.8	6
		96	0.5369	2.9	2.4	4	3.8	346.8	6			96	0.5369	346.8	6
		97	0.5426	2.9	2.4	4	3.8	344.7	6			97	0.5426	344.7	6
		98	0.5483	2.9	2.4	4	3.8	342.7	6			98	0.5483	342.7	6
		99	0.554	2.9	2.4	4	3.8	340.7	6			99	0.554	340.7	6
		100	0.5597	2.9	2.4	4	3.8	338.6	6			100	0.5597	338.6	6
		101	0.5653	2.9	2.4	4	3.8	336.6	6			101	0.5653	336.6	6
		102	0.571	2.9	2.4	4	3.8	334.6	6			102	0.571	334.6	6
		103	0.5767	2.9	2.4	4	3.8	332.5	6			103	0.5767	332.5	6
		104	0.5824	2.9	2.4	4	3.8	330.5	6			104	0.5824	330.5	6
		105	0.5881	2.9	2.4	4	3.8	328.5	6			105	0.5881	328.5	6
		106	0.5937	2.9	2.4	4	3.8	326.4	6			106	0.5937	326.4	6
		107	0.5994	2.9	2.4	4	3.8	324.4	6			107	0.5994	324.4	6
		108	0.6051	2.9	2.4	4	3.8	322.4	6			108	0.6051	322.4	6
		109	0.6108	2.9	2.4	4	3.8	320.3	6			109	0.6108	320.3	6
		110	0.6165	2.9	2.4	4	3.8	318.3	6			110	0.6165	318.3	6
		111	0.6222	2.9	2.4	4	3.8	316.3	6			111	0.6222	316.3	6
		112	0.6278	2.9	2.4	4	3.8	314.2	6			112	0.6278	314.2	6
		113	0.6335	2.9	2.4	4	3.8	312.2	6			113	0.6335	312.2	6
		114	0.6392	2.9	2.4	4	3.8	310.2	6			114	0.6392	310.2	6
		115	0.6449	2.9	2.4	4	3.8	308.1	6			115	0.6449	308.1	6
		116	0.6506	2.9	2.4	4	3.8	306.1	6			116	0.6506	306.1	6
		117	0.6562	2.9	2.4	4	3.8	304.1	6			117	0.6562	304.1	6
		118	0.6619	2.9	2.4	4	3.8	302	6			118	0.6619	302	6
		119	0.6676	2.9	2.4	4	3.8	300	6			119	0.6676	300	6
		120	0.6733	2.9	2.4	4	3.8	298	6			120	0.6733	298	6
		121	0.679	2.9	2.4	4	3.8	295.9	6			121	0.679	295.9	6
		122	0.6847	2.9	2.4	4	3.8	293.9	6			122	0.6847	293.9	6
		123	0.6903	2.9	2.4	4	3.8	291.9	6			123	0.6903	291.9	6
		124	0.696	2.9	2.4	4	3.8	289.8	6			124	0.696	289.8	6
		125	0.7017	2.9	2.4	4	3.8	287.8	6			125	0.7017	287.8	6
		126	0.7074	2.9	2.4	4	3.8	285.8	6			126	0.7074	285.8	6
		127	0.7131	2.9	2.4	4	3.8	283.7	6			127	0.7131	283.7	6
		128	0.7187	2.9	2.4	4	3.8	281.7	6			128	0.7187	281.7	6
		129	0.7244	2.9	2.4	4	3.8	279.7	6			129	0.7244	279.7	6
		130	0.7301	2.9	2.4	4	3.8	277.6	6			130	0.7301	277.6	6
		131	0.7358	2.9	2.4	4	3.8	275.6	6			131	0.7358	275.6	6
		132	0.7415	2.9	2.4	4	3.8	273.6	6			132	0.7415	273.6	6
		133	0.7472	2.9	2.4	4	3.8	271.5	6			133	0.7472	271.5	6
		134	0.7528	2.9	2.4	4	3.8	269.5	6			134	0.7528	269.5	6
		135	0.7585	2.9	2.4	4	3.8	267.4	6			135	0.7585	267.4	6
		136	0.7642	2.9	2.4	4	3.8	265.4	6			136	0.7642	265.4	6
		137	0.7699	2.9	2.4	4	3.8	263.4	6			137	0.7699	263.4	6
		138	0.7756	2.9	2.4	4	3.8	261.3	6			138	0.7756	261.3	6
		139	0.7812	2.9	2.4	4	3.8	259.3	6			139	0.7812	259.3	6
		140	0.7869	2.9	2.4	4	3.8	257.3	6			140	0.7869	257.3	6
		141	0.7926	2.9	2.4	4	3.8	255.2	6			141	0.7926	255.2	6
		142	0.7983	2.9	2.4	4	3.8	253.2	6			142	0.7983	253.2	6
		143	0.804	2.7	2.4	4	3.8	251.2	6			143	0.804	251.2	6
		144	0.8097	2.7	2.4	4	3.8	249.1	6			144	0.8097	249.1	6
		145	0.8153	2.7	2.4	4	3.8	247.1	6			145	0.8153	247.1	6
		146	0.821	2.7	2.4	4	3.8	245.1	6			146	0.821	245.1	6
		147	0.8267	2.7	2.4	4	3.8	243	6			147	0.8267	243	6
		148	0.8324	2.7	2.4	4	3.8	241	6			148	0.8324	241	6
		149	0.8381	2.7	2.4	4	3.8	239	6			149	0.8381	239	6
		150	0.8437	2.7	2.4	4	3.8	236.9	6			150	0.8437	236.9	6
		151	0.8494	2.7	2.4	4	3.8	234.9	6			151	0.8494	234.9	6
		152	0.8551	2.7	2.4	4	3.8	232.9	6			152	0.8551	232.9	6
		153	0.8608	2.7	2.4	4	3.8	230.8	6			153	0.8608	230.8	6
		154	0.8665	2.7	2.4	4	3.8	228.8	6			154	0.8665	228.8	6
		155	0.8722	2.7	2.4	4	3.8	226.8	6			155	0.8722	226.8	6
		156	0.8778	2.7	2.7	4	3.8	224.7	6			156	0.8778	224.7	6
		157	0.8835	2.7	2.7	4	3.8	222.7	6			157	0.8835	222.7	6
		158	0.8892	2.7	2.7	4	3.8	220.7	6			158	0.8892	220.7	6
		159	0.8949	2.7	2.7	4	3.8	218.6	6			159	0.8949	218.6	6
		160	0.9006	2.7	2.7	4	3.8	216.6	6			160	0.9006	216.6	6
		161	0.9062	2.7	2.7	4	3.8	214.6	6			161	0.9062	214.6	6
		162	0.9119	2.7	2.7	4	3.8	212.5	6			162	0.9119	212.5	6
		163	0.9176	2.7	2.7	4	3.8	210.5	6			163	0.9176	210.5	6
		164	0.9233	2.7	2.7	4	3.8	208.5	6			164	0.9233	208.5	6
		165	0.929	2.7	2.7	4	3.8	206.4	6			165	0.929	206.4	6
		166	0.9347	2.7	2.7	4	3.8	204.4	6			166	0.9347	204.4	6
		167	0.9403	2.7	2.7	4	3.8	202.4	6			167	0.9403	202.4	6
		168	0.946	2.7	2.7	4	3.8	200.3	6			168	0.946	200.3	6
		169	0.9517	2.4	2.7	4	3.8	198.3	6			169	0.9517	198.3	6
		170	0.9574	2.4	2.7	4	3.8	196.3	6			170	0.9574	196.3	6
		171	0.9631	2.4	2.7	4	3.8	194.2	6			171	0.9631	194.2	6
		172	0.9687	2.4	2.7	4	3.8	192.2	6			172	0.9687	192.2	6
		173	0.9744	2.4	2.7	4	3.8	190.2	6			173	0.9744	190.2	6
		174	0.9801	2.4	2.7	4	3.8	188.1	6			174	0.9801	188.1	6
		175	0.9858	2.4	2.7	4	3.8	186.1	6			175	0.9858	186.1	6
		176	0.9915	2.4	2.7	4	3.8	184.1	6			176	0.9915	184.1	6
		177	0.9972	2.4	2.7	4	3.8	182	6			177	0.9972	182	6
		178	1	2.4	2.7	4	3.8	181	6			178	1	181	6
	Tracking_2	1	0	3.7	3.4	3.3	2.8	181			Fixed_2	1	0	181
		2	0.0027	3.7	3.4	3.3	2.8	182	6			2	0.0027	182	6
		3	0.0085	3.7	3.4	3.3	2.8	184.1	6			3	0.0085	184.1	6
		4	0.0142	3.7	3.4	3.3	2.8	186.1	6			4	0.0142	186.1	6
		5	0.0199	3.7	3.4	3.3	2.8	188.1	6			5	0.0199	188.1	6
		6	0.0256	3.7	3.4	3.3	2.8	190.2	6			6	0.0256	190.2	6
		7	0.0312	3.7	3.4	3.3	2.8	192.2	6			7	0.0312	192.2	6
		8	0.0369	3.7	3.4	3.3	2.8	194.2	6			8	0.0369	194.2	6
		9	0.0426	3.7	3.4	3.3	2.8	196.3	6			9	0.0426	196.3	6
		10	0.0483	3.7	3.4	3.3	2.8	198.3	6			10	0.0483	198.3	6
		11	0.054	3.7	3.4	3.3	2.8	200.3	6			11	0.054	200.3	6
		12	0.0597	3.7	3.4	3.3	2.8	202.4	6			12	0.0597	202.4	6
		13	0.0653	3.7	3.4	3.3	2.8	204.4	6			13	0.0653	204.4	6
		14	0.071	3.7	3.4	3.3	2.8	206.4	6			14	0.071	206.4	6
		15	0.0767	3.7	3.4	3.3	2.8	208.5	6			15	0.0767	208.5	6
		16	0.0824	3.7	3.4	3.3	2.8	210.5	6			16	0.0824	210.5	6
		17	0.0881	3.7	3.4	3.3	3.3	212.5	6			17	0.0881	212.5	6
		18	0.0938	3.7	3.4	3.3	3.3	214.6	6			18	0.0938	214.6	6
		19	0.0994	3.7	3.4	3.3	3.3	216.6	6			19	0.0994	216.6	6
		20	0.1051	3.7	3.4	3.3	3.3	218.6	6			20	0.1051	218.6	6
		21	0.1108	3.7	3.4	2.8	3.3	220.7	6			21	0.1108	220.7	6
		22	0.1165	3.7	3.4	2.8	3.3	222.7	6			22	0.1165	222.7	6
		23	0.1222	3.7	3.4	2.8	3.3	224.7	6			23	0.1222	224.7	6
		24	0.1278	3.7	3.4	2.8	3.3	226.8	6			24	0.1278	226.8	6
		25	0.1335	3.7	3.4	2.8	3.3	228.8	6			25	0.1335	228.8	6
		26	0.1392	3.7	3.4	2.8	3.3	230.8	6			26	0.1392	230.8	6
		27	0.1449	3.7	3.4	2.8	3.3	232.9	6			27	0.1449	232.9	6
		28	0.1506	3.7	3.4	2.8	3.3	234.9	6			28	0.1506	234.9	6
		29	0.1562	3.7	3.4	2.8	3.3	236.9	6			29	0.1562	236.9	6
		30	0.1619	3.7	3.4	2.8	3.3	239	6			30	0.1619	239	6
		31	0.1676	3.7	3.4	2.8	3.3	241	6			31	0.1676	241	6
		32	0.1733	3.7	3.4	2.8	3.3	243	6			32	0.1733	243	6
		33	0.179	3.7	3.4	2.8	3.3	245.1	6			33	0.179	245.1	6
		34	0.1847	3.7	3.4	2.8	3.3	247.1	6			34	0.1847	247.1	6
		35	0.1903	3.7	3.4	2.8	3.3	249.1	6			35	0.1903	249.1	6
		36	0.196	3.7	3.4	2.8	3.3	251.2	6			36	0.196	251.2	6
		37	0.2017	3.7	3.4	2.8	3.3	253.2	6			37	0.2017	253.2	6
		38	0.2074	3.7	3.4	2.8	3.3	255.2	6			38	0.2074	255.2	6
		39	0.2131	3.7	3.4	2.8	3.3	257.3	6			39	0.2131	257.3	6
		40	0.2188	3.7	3.4	2.8	3.3	259.3	6			40	0.2188	259.3	6
		41	0.2244	3.7	3.4	2.8	3.3	261.3	6			41	0.2244	261.3	6
		42	0.2301	3.7	3.4	2.8	3.3	263.4	6			42	0.2301	263.4	6
		43	0.2358	3.7	3.4	2.8	3.3	265.4	6			43	0.2358	265.4	6
		44	0.2415	3.7	3.4	2.8	3.3	267.4	6			44	0.2415	267.4	6
		45	0.2472	3.7	3.4	2.8	3.3	269.5	6			45	0.2472	269.5	6
		46	0.2528	3.7	3.4	2.8	3.3	271.5	6			46	0.2528	271.5	6
		47	0.2585	3.7	3.4	2.8	3.3	273.6	6			47	0.2585	273.6	6
		48	0.2642	3.7	3.4	2.8	3.3	275.6	6			48	0.2642	275.6	6
		49	0.2699	3.7	3.4	2.8	3.3	277.6	6			49	0.2699	277.6	6
		50	0.2756	3.7	3.4	2.8	3.3	279.7	6			50	0.2756	279.7	6
		51	0.2812	3.7	3.4	2.8	3.3	281.7	6			51	0.2812	281.7	6
		52	0.2869	3.7	3.4	2.8	3.3	283.7	6			52	0.2869	283.7	6
		53	0.2926	3.7	3.4	2.8	3.3	285.8	6			53	0.2926	285.8	6
		54	0.2983	3.7	3.4	2.8	3.3	287.8	6			54	0.2983	287.8	6
		55	0.304	3.7	3.4	2.8	3.3	289.8	6			55	0.304	289.8	6
		56	0.3097	3.7	3.4	2.8	3.3	291.9	6			56	0.3097	291.9	6
		57	0.3153	3.7	3.4	2.8	3.3	293.9	6			57	0.3153	293.9	6
		58	0.321	3.7	3.4	2.8	3.3	295.9	6			58	0.321	295.9	6
		59	0.3267	3.7	3.4	2.8	3.3	298	6			59	0.3267	298	6
		60	0.3324	3.7	3.4	2.8	3.3	300	6			60	0.3324	300	6
		61	0.3381	3.7	3.4	2.8	3.3	302	6			61	0.3381	302	6
		62	0.3437	3.7	3.4	2.8	3.3	304.1	6			62	0.3437	304.1	6
		63	0.3494	3.7	3.4	2.8	3.3	306.1	6			63	0.3494	306.1	6
		64	0.3551	3.7	3.4	2.8	3.3	308.1	6			64	0.3551	308.1	6
		65	0.3608	3.7	3.4	2.8	3.3	310.2	6			65	0.3608	310.2	6
		66	0.3665	3.7	3.4	2.8	3.3	312.2	6			66	0.3665	312.2	6
		67	0.3722	3.7	3.4	2.8	3.3	314.2	6			67	0.3722	314.2	6
		68	0.3778	3.7	3.4	2.8	3.3	316.3	6			68	0.3778	316.3	6
		69	0.3835	3.7	3.4	2.8	3.3	318.3	6			69	0.3835	318.3	6
		70	0.3892	3.7	3.4	2.8	3.3	320.3	6			70	0.3892	320.3	6
		71	0.3949	3.7	3.4	2.8	3.3	322.4	6			71	0.3949	322.4	6
		72	0.4006	3.7	3.4	2.8	3.3	324.4	6			72	0.4006	324.4	6
		73	0.4063	3.7	3.4	2.8	3.3	326.4	6			73	0.4063	326.4	6
		74	0.4119	3.7	3.4	2.8	3.3	328.5	6			74	0.4119	328.5	6
		75	0.4176	3.7	3.4	2.8	3.3	330.5	6			75	0.4176	330.5	6
		76	0.4233	3.7	3.4	2.8	3.3	332.5	6			76	0.4233	332.5	6
		77	0.429	3.7	3.4	2.8	3.3	334.6	6			77	0.429	334.6	6
		78	0.4347	3.7	3.4	2.8	3.3	336.6	6			78	0.4347	336.6	6
		79	0.4403	3.7	3.4	2.8	3.3	338.6	6			79	0.4403	338.6	6
		80	0.446	3.7	3.4	2.8	3.3	340.7	6			80	0.446	340.7	6
		81	0.4517	3.7	3.4	2.8	3.3	342.7	6			81	0.4517	342.7	6
		82	0.4574	3.7	3.4	2.8	3.3	344.7	6			82	0.4574	344.7	6
		83	0.4631	3.7	3.4	2.8	3.3	346.8	6			83	0.4631	346.8	6
		84	0.4688	3.7	3.4	2.8	3.3	348.8	6			84	0.4688	348.8	6
		85	0.4744	3.7	3.4	2.8	3.3	350.8	6			85	0.4744	350.8	6
		86	0.4801	3.7	3.4	2.8	3.3	352.9	6			86	0.4801	352.9	6
		87	0.4858	3.7	3.4	2.8	3.3	354.9	6			87	0.4858	354.9	6
		88	0.4915	3.7	3.4	2.8	3.3	356.9	6			88	0.4915	356.9	6
		89	0.4972	3.7	3.4	2.8	3.3	359	6			89	0.4972	359	6
		90	0.5028	3.7	3.4	2.8	3.3	1	6			90	0.5028	1	6
		91	0.5085	3.7	3.4	2.8	3.3	3.1	6			91	0.5085	3.1	6
		92	0.5142	3.7	3.4	2.8	3.3	5.1	6			92	0.5142	5.1	6
		93	0.5199	3.7	3.4	2.8	3.3	7.1	6			93	0.5199	7.1	6
		94	0.5256	3.7	3.4	2.8	3.3	9.2	6			94	0.5256	9.2	6
		95	0.5313	3.7	3.4	2.8	3.3	11.2	6			95	0.5313	11.2	6
		96	0.5369	3.7	3.4	2.8	3.3	13.2	6			96	0.5369	13.2	6
		97	0.5426	3.7	3.4	2.8	3.3	15.3	6			97	0.5426	15.3	6
		98	0.5483	3.7	3.4	2.8	3.3	17.3	6			98	0.5483	17.3	6
		99	0.554	3.7	3.4	2.8	3.3	19.3	6			99	0.554	19.3	6
		100	0.5597	3.7	3.4	2.8	3.3	21.4	6			100	0.5597	21.4	6
		101	0.5653	3.7	3.4	2.8	3.3	23.4	6			101	0.5653	23.4	6
		102	0.571	3.7	3.4	2.8	3.3	25.4	6			102	0.571	25.4	6
		103	0.5767	3.7	3.4	2.8	3.3	27.5	6			103	0.5767	27.5	6
		104	0.5824	3.7	3.4	2.8	3.3	29.5	6			104	0.5824	29.5	6
		105	0.5881	3.7	3.4	2.8	3.3	31.5	6			105	0.5881	31.5	6
		106	0.5938	3.7	3.4	2.8	3.3	33.6	6			106	0.5938	33.6	6
		107	0.5994	3.7	3.4	3.3	3.3	35.6	6			107	0.5994	35.6	6
		108	0.6051	3.7	3.4	3.3	2.8	37.6	6			108	0.6051	37.6	6
		109	0.6108	3.7	3.4	3.3	2.8	39.7	6			109	0.6108	39.7	6
		110	0.6165	3.7	3.4	3.3	2.8	41.7	6			110	0.6165	41.7	6
		111	0.6222	3.7	3.4	3.3	2.8	43.7	6			111	0.6222	43.7	6
		112	0.6278	3.7	3.4	3.3	2.8	45.8	6			112	0.6278	45.8	6
		113	0.6335	3.7	3.4	3.3	2.8	47.8	6			113	0.6335	47.8	6
		114	0.6392	3.7	3.4	3.3	2.8	49.8	6			114	0.6392	49.8	6
		115	0.6449	3.7	3.4	3.3	2.8	51.9	6			115	0.6449	51.9	6
		116	0.6506	3.7	3.4	3.3	2.8	53.9	6			116	0.6506	53.9	6
		117	0.6563	3.7	3.4	3.3	2.8	55.9	6			117	0.6563	55.9	6
		118	0.6619	3.7	3.4	3.3	2.8	58	6			118	0.6619	58	6
		119	0.6676	3.7	3.4	3.3	2.8	60	6			119	0.6676	60	6
		120	0.6733	3.7	3.4	3.3	2.8	62	6			120	0.6733	62	6
		121	0.679	3.7	3.4	3.3	2.8	64.1	6			121	0.679	64.1	6
		122	0.6847	3.7	3.4	3.3	2.8	66.1	6			122	0.6847	66.1	6
		123	0.6903	3.7	3.4	3.3	2.8	68.1	6			123	0.6903	68.1	6
		124	0.696	3.7	3.4	3.3	2.8	70.2	6			124	0.696	70.2	6
		125	0.7017	3.7	3.4	3.3	2.8	72.2	6			125	0.7017	72.2	6
		126	0.7074	3.7	3.4	3.3	2.8	74.2	6			126	0.7074	74.2	6
		127	0.7131	3.7	3.4	3.3	2.8	76.3	6			127	0.7131	76.3	6
		128	0.7188	3.7	3.4	3.3	2.8	78.3	6			128	0.7188	78.3	6
		129	0.7244	3.7	3.4	3.3	2.8	80.3	6			129	0.7244	80.3	6
		130	0.7301	3.7	3.4	3.3	2.8	82.4	6			130	0.7301	82.4	6
		131	0.7358	3.7	3.4	3.3	2.8	84.4	6			131	0.7358	84.4	6
		132	0.7415	3.7	3.4	3.3	2.8	86.4	6			132	0.7415	86.4	6
		133	0.7472	3.7	3.4	3.3	2.8	88.5	6			133	0.7472	88.5	6
		134	0.7528	3.7	3.4	3.3	2.8	90.5	6			134	0.7528	90.5	6
		135	0.7585	3.7	3.4	3.3	2.8	92.6	6			135	0.7585	92.6	6
		136	0.7642	3.7	3.4	3.3	2.8	94.6	6			136	0.7642	94.6	6
		137	0.7699	3.7	3.4	3.3	2.8	96.6	6			137	0.7699	96.6	6
		138	0.7756	3.7	3.4	3.3	2.8	98.7	6			138	0.7756	98.7	6
		139	0.7813	3.7	3.4	3.3	2.8	100.7	6			139	0.7813	100.7	6
		140	0.7869	3.7	3.4	3.3	2.8	102.7	6			140	0.7869	102.7	6
		141	0.7926	3.7	3.4	3.3	2.8	104.8	6			141	0.7926	104.8	6
		142	0.7983	3.7	3.4	3.3	2.8	106.8	6			142	0.7983	106.8	6
		143	0.804	3.7	3.4	3.3	2.8	108.8	6			143	0.804	108.8	6
		144	0.8097	3.7	3.4	3.3	2.8	110.9	6			144	0.8097	110.9	6
		145	0.8153	3.7	3.4	3.3	2.8	112.9	6			145	0.8153	112.9	6
		146	0.821	3.7	3.4	3.3	2.8	114.9	6			146	0.821	114.9	6
		147	0.8267	3.7	3.4	3.3	2.8	117	6			147	0.8267	117	6
		148	0.8324	3.7	3.4	3.3	2.8	119	6			148	0.8324	119	6
		149	0.8381	3.7	3.4	3.3	2.8	121	6			149	0.8381	121	6
		150	0.8438	3.7	3.4	3.3	2.8	123.1	6			150	0.8438	123.1	6
		151	0.8494	3.7	3.4	3.3	2.8	125.1	6			151	0.8494	125.1	6
		152	0.8551	3.7	3.4	3.3	2.8	127.1	6			152	0.8551	127.1	6
		153	0.8608	3.7	3.4	3.3	2.8	129.2	6			153	0.8608	129.2	6
		154	0.8665	3.7	3.4	3.3	2.8	131.2	6			154	0.8665	131.2	6
		155	0.8722	3.7	3.4	3.3	2.8	133.2	6			155	0.8722	133.2	6
		156	0.8778	3.7	3.4	3.3	2.8	135.3	6			156	0.8778	135.3	6
		157	0.8835	3.7	3.4	3.3	2.8	137.3	6			157	0.8835	137.3	6
		158	0.8892	3.7	3.4	3.3	2.8	139.3	6			158	0.8892	139.3	6
		159	0.8949	3.7	3.4	3.3	2.8	141.4	6			159	0.8949	141.4	6
		160	0.9006	3.7	3.4	3.3	2.8	143.4	6			160	0.9006	143.4	6
		161	0.9063	3.7	3.4	3.3	2.8	145.4	6			161	0.9063	145.4	6
		162	0.9119	3.7	3.4	3.3	2.8	147.5	6			162	0.9119	147.5	6
		163	0.9176	3.7	3.4	3.3	2.8	149.5	6			163	0.9176	149.5	6
		164	0.9233	3.7	3.4	3.3	2.8	151.5	6			164	0.9233	151.5	6
		165	0.929	3.7	3.4	3.3	2.8	153.6	6			165	0.929	153.6	6
		166	0.9347	3.7	3.4	3.3	2.8	155.6	6			166	0.9347	155.6	6
		167	0.9403	3.7	3.4	3.3	2.8	157.6	6			167	0.9403	157.6	6
		168	0.946	3.7	3.4	3.3	2.8	159.7	6			168	0.946	159.7	6
		169	0.9517	3.7	3.4	3.3	2.8	161.7	6			169	0.9517	161.7	6
		170	0.9574	3.7	3.4	3.3	2.8	163.7	6			170	0.9574	163.7	6
		171	0.9631	3.7	3.4	3.3	2.8	165.8	6			171	0.9631	165.8	6
		172	0.9688	3.7	3.4	3.3	2.8	167.8	6			172	0.9688	167.8	6
		173	0.9744	3.7	3.4	3.3	2.8	169.8	6			173	0.9744	169.8	6
		174	0.9801	3.7	3.4	3.3	2.8	171.9	6			174	0.9801	171.9	6
		175	0.9858	3.7	3.4	3.3	2.8	173.9	6			175	0.9858	173.9	6
		176	0.9915	3.7	3.4	3.3	2.8	175.9	6			176	0.9915	175.9	6
		177	0.9972	3.7	3.4	3.3	2.8	178	6			177	0.9972	178	6
		178	1	3.7	3.4	3.3	2.8	179	6			178	1	179	6
Head&Neck_Irregular	Tracking_1	1	0	3.9	4.2	4	3.8	179			Fixed_1	1	0	179
		2	0.0017	3.9	4.2	4	3.8	178	6			2	0.0017	178	6
		3	0.0055	3.9	3.9	4	3.8	175.9	6			3	0.0055	175.9	6
		4	0.0104	3.7	3.9	4	3.8	173.9	6			4	0.0104	173.9	6
		5	0.0165	3.7	3.7	4	3.8	171.9	6			5	0.0165	171.9	6
		6	0.0221	3.7	3.7	4	3.8	169.8	6			6	0.0221	169.8	6
		7	0.0264	3.7	3.7	4	3.8	167.8	6			7	0.0264	167.8	6
		8	0.0307	3.4	3.4	4	3.8	165.8	6			8	0.0307	165.8	6
		9	0.0365	3.4	3.4	4	3.8	163.7	6			9	0.0365	163.7	6
		10	0.043	3.4	3.2	4	3.8	161.7	6			10	0.043	161.7	6
		11	0.0492	3.2	3.2	4	3.8	159.7	6			11	0.0492	159.7	6
		12	0.0555	3.2	3.2	4	3.8	157.6	6			12	0.0555	157.6	6
		13	0.0619	3.2	2.9	4	3.8	155.6	6			13	0.0619	155.6	6
		14	0.0685	2.9	2.9	4	3.8	153.6	6			14	0.0685	153.6	6
		15	0.0752	2.9	2.7	4	3.8	151.5	6			15	0.0752	151.5	6
		16	0.0814	2.9	2.7	4	3.8	149.5	6			16	0.0814	149.5	6
		17	0.0869	2.7	2.7	4	3.8	147.5	6			17	0.0869	147.5	6
		18	0.0931	2.7	2.7	4	3.8	145.4	6			18	0.0931	145.4	6
		19	0.1006	2.7	2.4	4	3.8	143.4	6			19	0.1006	143.4	6
		20	0.108	2.4	2.4	4	3.8	141.4	6			20	0.108	141.4	6
		21	0.1155	2.4	2.7	4	3.8	139.3	6			21	0.1155	139.3	6
		22	0.123	2.4	2.7	4	3.8	137.3	6			22	0.123	137.3	6
		23	0.1304	2.2	2.7	4	3.8	135.3	6			23	0.1304	135.3	6
		24	0.1379	2.4	2.7	4	3.8	133.2	6			24	0.1379	133.2	6
		25	0.1454	2.4	2.9	4	3.8	131.2	6			25	0.1454	131.2	6
		26	0.1529	2.4	2.9	4	3.8	129.2	6			26	0.1529	129.2	6
		27	0.1603	2.7	2.9	4	3.8	127.1	6			27	0.1603	127.1	6
		28	0.1682	2.7	3.2	4	3.8	125.1	6			28	0.1682	125.1	6
		29	0.1765	2.9	3.2	4	3.8	123.1	6			29	0.1765	123.1	6
		30	0.1858	2.9	3.2	4	3.8	121	6			30	0.1858	121	6
		31	0.1963	3.2	3.4	4	3.8	119	6			31	0.1963	119	6
		32	0.2062	3.2	3.4	4	3.8	117	6			32	0.2062	117	6
		33	0.215	3.2	3.7	4	3.8	114.9	6			33	0.215	114.9	6
		34	0.2224	3.4	3.7	4	3.8	112.9	6			34	0.2224	112.9	6
		35	0.2293	3.4	3.9	4	3.8	110.9	6			35	0.2293	110.9	6
		36	0.2354	3.4	3.9	4	3.8	108.8	6			36	0.2354	108.8	6
		37	0.2406	3.7	3.9	4	3.8	106.8	6			37	0.2406	106.8	6
		38	0.245	3.7	4.2	4	4	104.8	6			38	0.245	104.8	6
		39	0.2488	3.9	4.2	4	4	102.7	6			39	0.2488	102.7	6
		40	0.2524	3.9	4.4	4	4	100.7	6			40	0.2524	100.7	6
		41	0.2559	3.9	4.4	4	4	98.7	6			41	0.2559	98.7	6
		42	0.2595	4.2	4.4	4	4	96.6	6			42	0.2595	96.6	6
		43	0.263	4.2	4.7	4	4	94.6	6			43	0.263	94.6	6
		44	0.2684	4.2	4.7	4	4	92.6	6			44	0.2684	92.6	6
		45	0.2776	4.2	4.7	4	4	90.5	6			45	0.2776	90.5	6
		46	0.2881	4.4	4.7	4	4	88.5	6			46	0.2881	88.5	6
		47	0.2972	4.4	4.9	4	4	86.4	6			47	0.2972	86.4	6
		48	0.3063	4.4	4.9	4	4	84.4	6			48	0.3063	84.4	6
		49	0.3174	4.4	4.9	4	4	82.4	6			49	0.3174	82.4	6
		50	0.3271	4.7	4.9	4	4	80.3	6			50	0.3271	80.3	6
		51	0.3325	4.7	4.9	4	4	78.3	6			51	0.3325	78.3	6
		52	0.3366	4.7	5.2	4	4	76.3	6			52	0.3366	76.3	6
		53	0.3417	4.7	5.2	4	4	74.2	6			53	0.3417	74.2	6
		54	0.3476	4.9	5.2	4	4	72.2	6			54	0.3476	72.2	6
		55	0.354	4.9	5.2	4	4	70.2	6			55	0.354	70.2	6
		56	0.3613	4.9	5.2	4	4	68.1	6			56	0.3613	68.1	6
		57	0.3696	4.9	5.2	4	4	66.1	6			57	0.3696	66.1	6
		58	0.3781	4.9	5.2	4	4	64.1	6			58	0.3781	64.1	6
		59	0.3862	4.9	5.2	4	4	62	6			59	0.3862	62	6
		60	0.3945	4.9	5.2	4	4	60	6			60	0.3945	60	6
		61	0.4031	4.9	5.2	4	4	58	6			61	0.4031	58	6
		62	0.4105	5.2	5.2	4	4	55.9	6			62	0.4105	55.9	6
		63	0.4154	5.2	5.2	4	4	53.9	6			63	0.4154	53.9	6
		64	0.4194	5.2	5.2	4	4	51.9	6			64	0.4194	51.9	6
		65	0.4243	5.2	5.2	4	4	49.8	6			65	0.4243	49.8	6
		66	0.4293	5.2	5.2	4	4	47.8	6			66	0.4293	47.8	6
		67	0.4333	5.2	5.2	4	4	45.8	6			67	0.4333	45.8	6
		68	0.4368	5.2	5.2	4	4	43.7	6			68	0.4368	43.7	6
		69	0.4404	5.2	5.2	4	4	41.7	6			69	0.4404	41.7	6
		70	0.4439	5.2	5.2	4	4	39.7	6			70	0.4439	39.7	6
		71	0.4475	5.2	5.2	4	4	37.6	6			71	0.4475	37.6	6
		72	0.451	5.2	4.9	4	4	35.6	6			72	0.451	35.6	6
		73	0.4546	5.2	4.9	4	4	33.6	6			73	0.4546	33.6	6
		74	0.4582	5.2	4.9	4	4	31.5	6			74	0.4582	31.5	6
		75	0.4617	5.2	4.9	4	4	29.5	6			75	0.4617	29.5	6
		76	0.4653	5.2	4.9	4	4	27.5	6			76	0.4653	27.5	6
		77	0.4688	4.9	4.7	4	4	25.4	6			77	0.4688	25.4	6
		78	0.4724	4.9	4.7	4	4	23.4	6			78	0.4724	23.4	6
		79	0.4759	4.9	4.7	4	4	21.4	6			79	0.4759	21.4	6
		80	0.4795	4.9	4.7	4	4	19.3	6			80	0.4795	19.3	6
		81	0.4831	4.9	4.4	4	4	17.3	6			81	0.4831	17.3	6
		82	0.4866	4.9	4.4	4	4	15.3	6			82	0.4866	15.3	6
		83	0.4902	4.7	4.4	4	4	13.2	6			83	0.4902	13.2	6
		84	0.4937	4.7	4.2	4	4	11.2	6			84	0.4937	11.2	6
		85	0.4973	4.7	4.2	4	4	9.2	6			85	0.4973	9.2	6
		86	0.5008	4.4	4.2	4	4	7.1	6			86	0.5008	7.1	6
		87	0.5044	4.4	3.9	4	4	5.1	6			87	0.5044	5.1	6
		88	0.5079	4.4	3.9	4	4	3.1	6			88	0.5079	3.1	6
		89	0.5115	4.2	3.9	4	4	1	6			89	0.5115	1	6
		90	0.5159	4.2	3.9	4	4	359	6			90	0.5159	359	6
		91	0.522	4.2	3.7	4	4	356.9	6			91	0.522	356.9	6
		92	0.5281	3.9	3.7	4	4	354.9	6			92	0.5281	354.9	6
		93	0.5325	3.9	3.4	4	4	352.9	6			93	0.5325	352.9	6
		94	0.5368	3.7	3.4	4	4	350.8	6			94	0.5368	350.8	6
		95	0.5424	3.7	3.4	4	4	348.8	6			95	0.5424	348.8	6
		96	0.5482	3.7	3.2	4	4	346.8	6			96	0.5482	346.8	6
		97	0.5534	3.4	3.2	4	4	344.7	6			97	0.5534	344.7	6
		98	0.5583	3.4	2.9	4	4	342.7	6			98	0.5583	342.7	6
		99	0.5635	3.4	2.9	4	4	340.7	6			99	0.5635	340.7	6
		100	0.5692	3.2	2.9	4	4	338.6	6			100	0.5692	338.6	6
		101	0.5757	3.2	2.7	4	4	336.6	6			101	0.5757	336.6	6
		102	0.5822	2.9	2.7	4	4	334.6	6			102	0.5822	334.6	6
		103	0.5883	2.9	2.7	4	4	332.5	6			103	0.5883	332.5	6
		104	0.5935	2.9	2.4	4	4	330.5	6			104	0.5935	330.5	6
		105	0.5976	2.7	2.4	4	4	328.5	6			105	0.5976	328.5	6
		106	0.6012	2.7	2.4	4	4	326.4	6			106	0.6012	326.4	6
		107	0.6048	2.7	2.4	4	4	324.4	6			107	0.6048	324.4	6
		108	0.6087	2.4	2.4	4	4	322.4	6			108	0.6087	322.4	6
		109	0.6136	2.4	2.4	4	3.8	320.3	6			109	0.6136	320.3	6
		110	0.62	2.7	2.7	4	3.8	318.3	6			110	0.62	318.3	6
		111	0.6275	2.7	2.7	4	3.8	316.3	6			111	0.6275	316.3	6
		112	0.635	2.7	2.9	3.8	3.8	314.2	6			112	0.635	314.2	6
		113	0.6425	2.7	2.9	3.8	3.8	312.2	6			113	0.6425	312.2	6
		114	0.6495	2.9	2.9	3.8	3.8	310.2	6			114	0.6495	310.2	6
		115	0.6561	2.9	3.2	3.8	3.8	308.1	6			115	0.6561	308.1	6
		116	0.6626	2.9	3.2	3.8	3.8	306.1	6			116	0.6626	306.1	6
		117	0.6688	3.2	3.4	3.8	3.8	304.1	6			117	0.6688	304.1	6
		118	0.675	3.2	3.4	3.8	3.8	302	6			118	0.675	302	6
		119	0.6815	3.2	3.7	3.8	3.8	300	6			119	0.6815	300	6
		120	0.6878	3.4	3.7	3.8	3.8	298	6			120	0.6878	298	6
		121	0.6934	3.4	3.7	3.8	3.8	295.9	6			121	0.6934	295.9	6
		122	0.6981	3.4	3.9	3.8	3.8	293.9	6			122	0.6981	293.9	6
		123	0.7021	3.7	3.9	3.8	3.8	291.9	6			123	0.7021	291.9	6
		124	0.706	3.7	4.2	3.8	3.8	289.8	6			124	0.706	289.8	6
		125	0.7107	3.9	4.2	3.8	3.8	287.8	6			125	0.7107	287.8	6
		126	0.7159	3.9	4.2	3.8	3.8	285.8	6			126	0.7159	285.8	6
		127	0.7216	4.2	4.4	3.8	3.8	283.7	6			127	0.7216	283.7	6
		128	0.7277	4.2	4.4	3.8	3.8	281.7	6			128	0.7277	281.7	6
		129	0.734	4.2	4.4	3.8	3.8	279.7	6			129	0.734	279.7	6
		130	0.7397	4.4	4.7	3.8	3.8	277.6	6			130	0.7397	277.6	6
		131	0.744	4.4	4.7	3.8	3.8	275.6	6			131	0.744	275.6	6
		132	0.7483	4.4	4.7	3.8	3.8	273.6	6			132	0.7483	273.6	6
		133	0.7542	4.7	4.7	3.8	3.8	271.5	6			133	0.7542	271.5	6
		134	0.7615	4.7	4.9	3.8	3.8	269.5	6			134	0.7615	269.5	6
		135	0.7702	4.7	4.9	3.8	3.8	267.4	6			135	0.7702	267.4	6
		136	0.7795	4.7	4.9	3.8	3.8	265.4	6			136	0.7795	265.4	6
		137	0.7883	4.9	4.9	3.8	3.8	263.4	6			137	0.7883	263.4	6
		138	0.7964	4.9	5.2	3.8	3.8	261.3	6			138	0.7964	261.3	6
		139	0.8035	4.9	5.2	3.8	3.8	259.3	6			139	0.8035	259.3	6
		140	0.8093	4.9	5.2	3.8	3.8	257.3	6			140	0.8093	257.3	6
		141	0.8136	5.2	5.2	3.8	3.8	255.2	6			141	0.8136	255.2	6
		142	0.8179	5.2	5.2	3.8	3.8	253.2	6			142	0.8179	253.2	6
		143	0.8239	5.2	5.2	3.8	3.8	251.2	6			143	0.8239	251.2	6
		144	0.8307	5.2	5.4	3.8	3.8	249.1	6			144	0.8307	249.1	6
		145	0.8373	5.2	5.4	3.8	3.8	247.1	6			145	0.8373	247.1	6
		146	0.8431	5.4	5.4	3.8	3.8	245.1	6			146	0.8431	245.1	6
		147	0.8474	5.4	5.4	3.8	3.8	243	6			147	0.8474	243	6
		148	0.8528	5.4	5.4	3.8	3.8	241	6			148	0.8528	241	6
		149	0.8617	5.4	5.4	3.8	3.8	239	6			149	0.8617	239	6
		150	0.8721	5.4	5.4	3.8	3.8	236.9	6			150	0.8721	236.9	6
		151	0.8823	5.4	5.4	3.8	3.8	234.9	6			151	0.8823	234.9	6
		152	0.8906	5.4	5.4	3.8	3.8	232.9	6			152	0.8906	232.9	6
		153	0.8957	5.4	5.4	3.8	3.8	230.8	6			153	0.8957	230.8	6
		154	0.8993	5.4	5.4	3.8	3.8	228.8	6			154	0.8993	228.8	6
		155	0.9028	5.4	5.4	3.8	3.8	226.8	6			155	0.9028	226.8	6
		156	0.9064	5.4	5.4	3.8	3.8	224.7	6			156	0.9064	224.7	6
		157	0.91	5.4	5.4	3.8	3.8	222.7	6			157	0.91	222.7	6
		158	0.9139	5.4	5.4	3.8	3.8	220.7	6			158	0.9139	220.7	6
		159	0.9187	5.2	5.4	3.8	3.8	218.6	6			159	0.9187	218.6	6
		160	0.9234	5.2	5.2	3.8	3.8	216.6	6			160	0.9234	216.6	6
		161	0.9274	5.2	5.2	3.8	3.8	214.6	6			161	0.9274	214.6	6
		162	0.9309	5.2	5.2	3.8	3.8	212.5	6			162	0.9309	212.5	6
		163	0.9345	5.2	5.2	3.8	3.8	210.5	6			163	0.9345	210.5	6
		164	0.9384	4.9	5.2	3.8	3.8	208.5	6			164	0.9384	208.5	6
		165	0.9429	4.9	5.2	3.8	3.8	206.4	6			165	0.9429	206.4	6
		166	0.9474	4.9	5.2	3.8	3.8	204.4	6			166	0.9474	204.4	6
		167	0.9513	4.9	4.9	3.8	3.8	202.4	6			167	0.9513	202.4	6
		168	0.9548	4.7	4.9	3.8	3.8	200.3	6			168	0.9548	200.3	6
		169	0.9584	4.7	4.9	3.8	3.8	198.3	6			169	0.9584	198.3	6
		170	0.9625	4.7	4.9	3.8	3.8	196.3	6			170	0.9625	196.3	6
		171	0.9676	4.7	4.7	3.8	3.8	194.2	6			171	0.9676	194.2	6
		172	0.9727	4.4	4.7	3.8	3.8	192.2	6			172	0.9727	192.2	6
		173	0.9767	4.4	4.7	3.8	3.8	190.2	6			173	0.9767	190.2	6
		174	0.9807	4.4	4.4	3.8	3.8	188.1	6			174	0.9807	188.1	6
		175	0.9857	4.2	4.4	3.8	3.8	186.1	6			175	0.9857	186.1	6
		176	0.9914	4.2	4.4	4	3.8	184.1	6			176	0.9914	184.1	6
		177	0.9972	4.2	4.2	4	3.8	182	6			177	0.9972	182	6
		178	1	4.2	4.2	4	3.8	181	6			178	1	181	6
	Tracking_2	1	0	3.9	3.7	4.8	4.3	181			Fixed_2	1	0	181
		2	0.002	3.9	3.7	4.8	4.3	182	6			2	0.002	182	6
		3	0.0059	3.9	3.7	4.8	4.8	184.1	6			3	0.0059	184.1	6
		4	0.0098	3.9	3.7	4.8	4.8	186.1	6			4	0.0098	186.1	6
		5	0.0138	3.9	3.7	4.8	4.8	188.1	6			5	0.0138	188.1	6
		6	0.0185	3.9	3.7	4.8	4.8	190.2	6			6	0.0185	190.2	6
		7	0.0247	3.9	3.7	4.8	4.8	192.2	6			7	0.0247	192.2	6
		8	0.0309	3.9	3.7	5.3	4.8	194.2	6			8	0.0309	194.2	6
		9	0.0356	3.9	3.7	5.3	5.3	196.3	6			9	0.0356	196.3	6
		10	0.0396	3.9	3.7	5.3	5.3	198.3	6			10	0.0396	198.3	6
		11	0.0435	3.9	3.7	5.3	5.3	200.3	6			11	0.0435	200.3	6
		12	0.0474	3.9	3.7	5.3	5.3	202.4	6			12	0.0474	202.4	6
		13	0.0514	3.9	3.7	5.3	5.3	204.4	6			13	0.0514	204.4	6
		14	0.0553	3.9	3.7	5.3	5.3	206.4	6			14	0.0553	206.4	6
		15	0.0592	3.9	3.7	5.3	5.3	208.5	6			15	0.0592	208.5	6
		16	0.0631	3.9	3.7	5.3	5.3	210.5	6			16	0.0631	210.5	6
		17	0.0671	3.9	3.7	5.3	5.3	212.5	6			17	0.0671	212.5	6
		18	0.071	3.9	3.7	5.3	5.5	214.6	6			18	0.071	214.6	6
		19	0.0749	3.9	3.7	5.5	5.5	216.6	6			19	0.0749	216.6	6
		20	0.0789	3.9	3.7	5.5	5.5	218.6	6			20	0.0789	218.6	6
		21	0.0828	3.9	3.7	5.5	5.5	220.7	6			21	0.0828	220.7	6
		22	0.0867	3.9	3.7	5.5	5.5	222.7	6			22	0.0867	222.7	6
		23	0.0907	3.9	3.7	5.5	5.5	224.7	6			23	0.0907	224.7	6
		24	0.0946	3.9	3.7	5.5	5.5	226.8	6			24	0.0946	226.8	6
		25	0.0985	3.9	3.7	5.5	5.5	228.8	6			25	0.0985	228.8	6
		26	0.1036	3.9	3.7	5.5	5.5	230.8	6			26	0.1036	230.8	6
		27	0.111	3.9	3.7	5.5	5.5	232.9	6			27	0.111	232.9	6
		28	0.1183	3.9	3.7	5.5	5.5	234.9	6			28	0.1183	234.9	6
		29	0.1234	3.9	3.7	5.5	5.5	236.9	6			29	0.1234	236.9	6
		30	0.1278	3.9	3.7	5.5	5.5	239	6			30	0.1278	239	6
		31	0.1332	3.9	3.7	5.3	5.5	241	6			31	0.1332	241	6
		32	0.1392	3.9	3.7	5.3	5.5	243	6			32	0.1392	243	6
		33	0.1452	3.9	3.7	5.3	5.5	245.1	6			33	0.1452	245.1	6
		34	0.1514	3.9	3.7	5.3	5.5	247.1	6			34	0.1514	247.1	6
		35	0.1576	3.9	3.7	5.3	5.5	249.1	6			35	0.1576	249.1	6
		36	0.1637	3.9	3.7	5.3	5.5	251.2	6			36	0.1637	251.2	6
		37	0.1695	3.9	3.7	5.3	5.3	253.2	6			37	0.1695	253.2	6
		38	0.1747	3.9	3.7	5.3	5.3	255.2	6			38	0.1747	255.2	6
		39	0.1791	3.9	3.7	5.3	5.3	257.3	6			39	0.1791	257.3	6
		40	0.183	3.9	3.7	5.3	5.3	259.3	6			40	0.183	259.3	6
		41	0.1869	3.9	3.7	5.3	5.3	261.3	6			41	0.1869	261.3	6
		42	0.193	3.9	3.7	5.3	5.3	263.4	6			42	0.193	263.4	6
		43	0.2032	3.9	3.7	5.3	5.3	265.4	6			43	0.2032	265.4	6
		44	0.2134	3.9	3.7	4.8	5.3	267.4	6			44	0.2134	267.4	6
		45	0.2194	3.7	3.7	4.8	4.8	269.5	6			45	0.2194	269.5	6
		46	0.2242	3.7	3.7	4.8	4.8	271.5	6			46	0.2242	271.5	6
		47	0.231	3.7	3.7	4.8	4.8	273.6	6			47	0.231	273.6	6
		48	0.2377	3.7	3.7	4.8	4.8	275.6	6			48	0.2377	275.6	6
		49	0.2426	3.7	3.7	4.8	4.8	277.6	6			49	0.2426	277.6	6
		50	0.2474	3.7	3.7	4.8	4.8	279.7	6			50	0.2474	279.7	6
		51	0.254	3.7	3.7	4.3	4.3	281.7	6			51	0.254	281.7	6
		52	0.2613	3.7	3.7	4.3	4.3	283.7	6			52	0.2613	283.7	6
		53	0.2682	3.7	3.7	4.3	4.3	285.8	6			53	0.2682	285.8	6
		54	0.2748	3.7	3.7	4.3	4.3	287.8	6			54	0.2748	287.8	6
		55	0.281	3.7	3.7	4.3	4.3	289.8	6			55	0.281	289.8	6
		56	0.2871	3.7	3.7	3.8	3.8	291.9	6			56	0.2871	291.9	6
		57	0.2933	3.7	3.7	3.8	3.8	293.9	6			57	0.2933	293.9	6
		58	0.2989	3.7	3.7	3.8	3.8	295.9	6			58	0.2989	295.9	6
		59	0.3034	3.7	3.7	3.8	3.8	298	6			59	0.3034	298	6
		60	0.3074	3.7	3.7	3.8	3.8	300	6			60	0.3074	300	6
		61	0.3113	3.7	3.7	3.3	3.8	302	6			61	0.3113	302	6
		62	0.3174	3.7	3.7	3.3	3.3	304.1	6			62	0.3174	304.1	6
		63	0.3256	3.7	3.7	3.3	3.3	306.1	6			63	0.3256	306.1	6
		64	0.3338	3.7	3.7	3.3	3.3	308.1	6			64	0.3338	308.1	6
		65	0.342	3.7	3.7	3.3	3.3	310.2	6			65	0.342	310.2	6
		66	0.3495	3.7	3.7	2.8	3.3	312.2	6			66	0.3495	312.2	6
		67	0.3559	3.7	3.7	2.8	3.3	314.2	6			67	0.3559	314.2	6
		68	0.3622	3.7	3.7	2.8	2.8	316.3	6			68	0.3622	316.3	6
		69	0.3686	3.7	3.7	2.8	2.8	318.3	6			69	0.3686	318.3	6
		70	0.375	3.7	3.7	2.8	2.8	320.3	6			70	0.375	320.3	6
		71	0.3815	3.7	3.7	2.8	2.8	322.4	6			71	0.3815	322.4	6
		72	0.3882	3.7	3.7	2.8	3.3	324.4	6			72	0.3882	324.4	6
		73	0.3951	3.7	3.7	3.3	3.3	326.4	6			73	0.3951	326.4	6
		74	0.4019	3.7	3.7	3.3	3.3	328.5	6			74	0.4019	328.5	6
		75	0.4079	3.7	3.4	3.3	3.3	330.5	6			75	0.4079	330.5	6
		76	0.4136	3.7	3.4	3.3	3.3	332.5	6			76	0.4136	332.5	6
		77	0.4194	3.4	3.4	3.3	3.3	334.6	6			77	0.4194	334.6	6
		78	0.4253	3.4	3.4	3.3	3.8	336.6	6			78	0.4253	336.6	6
		79	0.4313	3.4	3.4	3.8	3.8	338.6	6			79	0.4313	338.6	6
		80	0.4377	3.4	3.4	3.8	3.8	340.7	6			80	0.4377	340.7	6
		81	0.4449	3.4	3.4	3.8	3.8	342.7	6			81	0.4449	342.7	6
		82	0.4522	3.4	3.4	3.8	3.8	344.7	6			82	0.4522	344.7	6
		83	0.4594	3.4	3.4	3.8	4.3	346.8	6			83	0.4594	346.8	6
		84	0.4658	3.4	3.4	3.8	4.3	348.8	6			84	0.4658	348.8	6
		85	0.4705	3.4	3.4	3.8	4.3	350.8	6			85	0.4705	350.8	6
		86	0.4744	3.4	3.4	4.3	4.3	352.9	6			86	0.4744	352.9	6
		87	0.4784	3.4	3.4	4.3	4.8	354.9	6			87	0.4784	354.9	6
		88	0.4823	3.4	3.4	4.3	4.8	356.9	6			88	0.4823	356.9	6
		89	0.4862	3.4	3.4	4.3	4.8	359	6			89	0.4862	359	6
		90	0.4905	3.4	3.4	4.3	4.8	1	6			90	0.4905	1	6
		91	0.4954	3.4	3.4	4.3	4.8	3.1	6			91	0.4954	3.1	6
		92	0.5002	3.4	3.4	4.3	4.8	5.1	6			92	0.5002	5.1	6
		93	0.5045	3.4	3.4	4.8	5.3	7.1	6			93	0.5045	7.1	6
		94	0.5084	3.4	3.4	4.8	5.3	9.2	6			94	0.5084	9.2	6
		95	0.5124	3.4	3.4	4.8	5.3	11.2	6			95	0.5124	11.2	6
		96	0.5163	3.4	3.4	4.8	5.3	13.2	6			96	0.5163	13.2	6
		97	0.5202	3.4	3.4	4.8	5.3	15.3	6			97	0.5202	15.3	6
		98	0.5241	3.4	3.4	4.8	5.3	17.3	6			98	0.5241	17.3	6
		99	0.5281	3.4	3.4	5.3	5.3	19.3	6			99	0.5281	19.3	6
		100	0.532	3.4	3.2	5.3	5.5	21.4	6			100	0.532	21.4	6
		101	0.5359	3.4	3.2	5.3	5.5	23.4	6			101	0.5359	23.4	6
		102	0.5399	3.4	3.2	5.3	5.5	25.4	6			102	0.5399	25.4	6
		103	0.5438	3.4	3.2	5.3	5.5	27.5	6			103	0.5438	27.5	6
		104	0.5477	3.4	3.2	5.3	5.5	29.5	6			104	0.5477	29.5	6
		105	0.5517	3.4	3.2	5.3	5.5	31.5	6			105	0.5517	31.5	6
		106	0.5556	3.4	3.2	5.3	5.5	33.6	6			106	0.5556	33.6	6
		107	0.5595	3.4	3.2	5.3	5.5	35.6	6			107	0.5595	35.6	6
		108	0.5635	3.4	3.2	5.5	5.5	37.6	6			108	0.5635	37.6	6
		109	0.5674	3.4	3.2	5.5	5.5	39.7	6			109	0.5674	39.7	6
		110	0.5713	3.4	3.2	5.5	5.5	41.7	6			110	0.5713	41.7	6
		111	0.5753	3.4	3.2	5.5	5.5	43.7	6			111	0.5753	43.7	6
		112	0.5792	3.4	3.2	5.5	5.5	45.8	6			112	0.5792	45.8	6
		113	0.5831	3.4	3.2	5.5	5.5	47.8	6			113	0.5831	47.8	6
		114	0.5885	3.4	3.2	5.5	5.5	49.8	6			114	0.5885	49.8	6
		115	0.5967	3.4	3.2	5.5	5.5	51.9	6			115	0.5967	51.9	6
		116	0.6059	3.4	3.2	5.5	5.5	53.9	6			116	0.6059	53.9	6
		117	0.6137	3.4	3.2	5.5	5.5	55.9	6			117	0.6137	55.9	6
		118	0.6197	3.4	3.2	5.5	5.5	58	6			118	0.6197	58	6
		119	0.6242	3.4	3.2	5.5	5.5	60	6			119	0.6242	60	6
		120	0.6291	3.4	3.2	5.5	5.5	62	6			120	0.6291	62	6
		121	0.6359	3.4	3.2	5.5	5.5	64.1	6			121	0.6359	64.1	6
		122	0.6444	3.4	3.2	5.5	5.5	66.1	6			122	0.6444	66.1	6
		123	0.6539	3.4	3.2	5.5	5.5	68.1	6			123	0.6539	68.1	6
		124	0.6632	3.4	3.2	5.5	5.5	70.2	6			124	0.6632	70.2	6
		125	0.6719	3.4	3.2	5.5	5.5	72.2	6			125	0.6719	72.2	6
		126	0.6813	3.4	3.2	5.5	5.5	74.2	6			126	0.6813	74.2	6
		127	0.6924	3.4	3.2	5.5	5.3	76.3	6			127	0.6924	76.3	6
		128	0.7036	3.4	3.2	5.3	5.3	78.3	6			128	0.7036	78.3	6
		129	0.7127	3.4	3.2	5.3	5.3	80.3	6			129	0.7127	80.3	6
		130	0.7211	3.4	3.2	5.3	5.3	82.4	6			130	0.7211	82.4	6
		131	0.7299	3.4	3.2	5.3	5.3	84.4	6			131	0.7299	84.4	6
		132	0.7388	3.4	3.2	5.3	5.3	86.4	6			132	0.7388	86.4	6
		133	0.7477	3.4	3.2	5.3	5.3	88.5	6			133	0.7477	88.5	6
		134	0.7549	3.4	3.2	5.3	5.3	90.5	6			134	0.7549	90.5	6
		135	0.7596	3.7	3.2	5.3	4.8	92.6	6			135	0.7596	92.6	6
		136	0.7636	3.7	3.2	4.8	4.8	94.6	6			136	0.7636	94.6	6
		137	0.7675	3.7	3.2	4.8	4.8	96.6	6			137	0.7675	96.6	6
		138	0.7742	3.7	3.2	4.8	4.8	98.7	6			138	0.7742	98.7	6
		139	0.7849	3.7	3.2	4.8	4.8	100.7	6			139	0.7849	100.7	6
		140	0.7956	3.7	3.2	4.8	4.8	102.7	6			140	0.7956	102.7	6
		141	0.8035	3.7	3.2	4.8	4.8	104.8	6			141	0.8035	104.8	6
		142	0.8109	3.7	3.2	4.3	4.3	106.8	6			142	0.8109	106.8	6
		143	0.8192	3.7	3.2	4.3	4.3	108.8	6			143	0.8192	108.8	6
		144	0.8275	3.7	3.2	4.3	4.3	110.9	6			144	0.8275	110.9	6
		145	0.8358	3.7	3.2	4.3	4.3	112.9	6			145	0.8358	112.9	6
		146	0.8435	3.7	3.2	4.3	4.3	114.9	6			146	0.8435	114.9	6
		147	0.8512	3.7	3.4	3.8	3.8	117	6			147	0.8512	117	6
		148	0.859	3.7	3.4	3.8	3.8	119	6			148	0.859	119	6
		149	0.8656	3.7	3.4	3.8	3.8	121	6			149	0.8656	121	6
		150	0.8721	3.7	3.4	3.8	3.8	123.1	6			150	0.8721	123.1	6
		151	0.8794	3.7	3.4	3.8	3.8	125.1	6			151	0.8794	125.1	6
		152	0.887	3.7	3.4	3.3	3.3	127.1	6			152	0.887	127.1	6
		153	0.8942	3.7	3.4	3.3	3.3	129.2	6			153	0.8942	129.2	6
		154	0.9005	3.7	3.4	3.3	3.3	131.2	6			154	0.9005	131.2	6
		155	0.9052	3.7	3.4	3.3	3.3	133.2	6			155	0.9052	133.2	6
		156	0.9091	3.7	3.4	3.3	3.3	135.3	6			156	0.9091	135.3	6
		157	0.913	3.7	3.4	3.3	2.8	137.3	6			157	0.913	137.3	6
		158	0.917	3.7	3.4	3.3	2.8	139.3	6			158	0.917	139.3	6
		159	0.9209	3.7	3.4	2.8	2.8	141.4	6			159	0.9209	141.4	6
		160	0.9248	3.7	3.4	2.8	2.8	143.4	6			160	0.9248	143.4	6
		161	0.9287	3.7	3.4	2.8	2.8	145.4	6			161	0.9287	145.4	6
		162	0.9327	3.7	3.4	3.3	2.8	147.5	6			162	0.9327	147.5	6
		163	0.9366	3.9	3.4	3.3	2.8	149.5	6			163	0.9366	149.5	6
		164	0.9405	3.9	3.4	3.3	3.3	151.5	6			164	0.9405	151.5	6
		165	0.9445	3.9	3.4	3.3	3.3	153.6	6			165	0.9445	153.6	6
		166	0.9492	3.9	3.4	3.3	3.3	155.6	6			166	0.9492	155.6	6
		167	0.9555	3.9	3.4	3.3	3.3	157.6	6			167	0.9555	157.6	6
		168	0.9618	3.9	3.4	3.8	3.3	159.7	6			168	0.9618	159.7	6
		169	0.9666	3.9	3.4	3.8	3.8	161.7	6			169	0.9666	161.7	6
		170	0.9705	3.9	3.4	3.8	3.8	163.7	6			170	0.9705	163.7	6
		171	0.9744	3.9	3.4	3.8	3.8	165.8	6			171	0.9744	165.8	6
		172	0.9784	3.9	3.4	3.8	3.8	167.8	6			172	0.9784	167.8	6
		173	0.9823	3.9	3.4	3.8	3.8	169.8	6			173	0.9823	169.8	6
		174	0.9862	3.9	3.4	4.3	4.3	171.9	6			174	0.9862	171.9	6
		175	0.9902	3.9	3.4	4.3	4.3	173.9	6			175	0.9902	173.9	6
		176	0.9941	3.9	3.7	4.3	4.3	175.9	6			176	0.9941	175.9	6
		177	0.998	3.9	3.7	4.3	4.3	178	6			177	0.998	178	6
		178	1	3.9	3.7	4.3	4.3	179	6			178	1	179	6
Thorax_Regular	Tracking_1	1	0	3.9	3.6	6.1	9.2	179			Fixed_1	1	0	179
		2	0.0025	3.9	3.6	6.1	9.2	178	6			2	0.0025	178	6
		3	0.0076	3.9	3.6	6.1	9.2	175.9	6			3	0.0076	175.9	6
		4	0.0127	3.9	3.6	6.1	9.2	173.9	6			4	0.0127	173.9	6
		5	0.0177	3.9	3.6	6.1	9.2	171.9	6			5	0.0177	171.9	6
		6	0.0228	3.9	3.6	6.1	9.2	169.8	6			6	0.0228	169.8	6
		7	0.0278	3.9	3.6	6.1	9.2	167.8	6			7	0.0278	167.8	6
		8	0.0329	3.9	3.6	6.1	9.2	165.8	6			8	0.0329	165.8	6
		9	0.038	3.9	3.6	6.1	9.2	163.7	6			9	0.038	163.7	6
		10	0.043	3.9	3.6	6.1	9.2	161.7	6			10	0.043	161.7	6
		11	0.0481	3.9	3.6	6.1	9.2	159.7	6			11	0.0481	159.7	6
		12	0.0532	3.9	3.6	6.1	9.2	157.6	6			12	0.0532	157.6	6
		13	0.0582	3.9	3.6	6.1	9.2	155.6	6			13	0.0582	155.6	6
		14	0.0633	3.9	3.9	6.1	9.2	153.6	6			14	0.0633	153.6	6
		15	0.0683	3.9	3.9	6.1	9.2	151.5	6			15	0.0683	151.5	6
		16	0.0734	3.6	4.1	6.1	9.2	149.5	6			16	0.0734	149.5	6
		17	0.0785	3.6	4.1	6.1	9.2	147.5	6			17	0.0785	147.5	6
		18	0.0831	3.6	4.4	6.1	9.2	145.4	6			18	0.0831	145.4	6
		19	0.0878	3.6	4.4	6.1	9.2	143.4	6			19	0.0878	143.4	6
		20	0.0925	3.6	4.6	6.1	9.2	141.4	6			20	0.0925	141.4	6
		21	0.0972	3.6	4.6	6.1	9.2	139.3	6			21	0.0972	139.3	6
		22	0.1018	3.6	4.9	6.1	9.2	137.3	6			22	0.1018	137.3	6
		23	0.1065	3.6	4.9	6.1	9.2	135.3	6			23	0.1065	135.3	6
		24	0.1112	3.4	4.9	6.1	9.2	133.2	6			24	0.1112	133.2	6
		25	0.1159	3.4	5.1	6.1	9.2	131.2	6			25	0.1159	131.2	6
		26	0.1215	3.4	5.1	6.1	9.2	129.2	6			26	0.1215	129.2	6
		27	0.1271	3.4	5.1	6.1	9.2	127.1	6			27	0.1271	127.1	6
		28	0.1327	3.4	5.4	6.1	9.2	125.1	6			28	0.1327	125.1	6
		29	0.1383	3.4	5.4	6.1	9.2	123.1	6			29	0.1383	123.1	6
		30	0.144	3.4	5.4	6.1	9.2	121	6			30	0.144	121	6
		31	0.1497	3.4	5.4	6.1	9.2	119	6			31	0.1497	119	6
		32	0.1554	3.4	5.6	6.1	9.2	117	6			32	0.1554	117	6
		33	0.1611	3.4	5.6	6.1	9.2	114.9	6			33	0.1611	114.9	6
		34	0.1651	3.4	5.6	6.1	9.2	112.9	6			34	0.1651	112.9	6
		35	0.1691	3.4	5.6	6.1	9.2	110.9	6			35	0.1691	110.9	6
		36	0.173	3.4	5.6	6.1	9.2	108.8	6			36	0.173	108.8	6
		37	0.177	3.4	5.6	6.1	9.2	106.8	6			37	0.177	106.8	6
		38	0.1809	3.4	5.6	6.1	9.2	104.8	6			38	0.1809	104.8	6
		39	0.1849	3.4	5.6	6.1	9.2	102.7	6			39	0.1849	102.7	6
		40	0.1888	3.4	5.6	6.1	9.2	100.7	6			40	0.1888	100.7	6
		41	0.1928	3.4	5.6	6.1	9.2	98.7	6			41	0.1928	98.7	6
		42	0.1967	3.4	5.6	6.1	9.2	96.6	6			42	0.1967	96.6	6
		43	0.2007	3.1	5.6	6.1	9.2	94.6	6			43	0.2007	94.6	6
		44	0.2047	3.1	5.4	6.1	9.2	92.6	6			44	0.2047	92.6	6
		45	0.2087	3.1	5.4	6.1	9.2	90.5	6			45	0.2087	90.5	6
		46	0.2126	3.1	5.4	6.1	9.2	88.5	6			46	0.2126	88.5	6
		47	0.2166	3.1	5.4	6.1	9.2	86.4	6			47	0.2166	86.4	6
		48	0.2206	3.1	5.4	6.1	9.2	84.4	6			48	0.2206	84.4	6
		49	0.2246	3.1	5.4	6.1	9.2	82.4	6			49	0.2246	82.4	6
		50	0.2278	3.4	5.4	6.1	9.2	80.3	6			50	0.2278	80.3	6
		51	0.2311	3.4	5.4	6.1	9.2	78.3	6			51	0.2311	78.3	6
		52	0.2343	3.4	5.4	6.1	9.2	76.3	6			52	0.2343	76.3	6
		53	0.2376	3.6	5.4	6.1	9.2	74.2	6			53	0.2376	74.2	6
		54	0.2408	3.6	5.1	6.1	9.2	72.2	6			54	0.2408	72.2	6
		55	0.2441	3.6	5.1	6.1	9.2	70.2	6			55	0.2441	70.2	6
		56	0.2474	3.9	5.1	6.1	9.2	68.1	6			56	0.2474	68.1	6
		57	0.2506	3.9	5.1	6.1	9.2	66.1	6			57	0.2506	66.1	6
		58	0.2537	3.9	4.9	6.1	9.2	64.1	6			58	0.2537	64.1	6
		59	0.2569	3.9	4.9	6.1	9.2	62	6			59	0.2569	62	6
		60	0.26	4.1	4.9	6.1	9.2	60	6			60	0.26	60	6
		61	0.2632	4.1	4.6	6.1	9.2	58	6			61	0.2632	58	6
		62	0.2663	4.1	4.6	6.1	9.2	55.9	6			62	0.2663	55.9	6
		63	0.2694	4.1	4.4	6.1	9.2	53.9	6			63	0.2694	53.9	6
		64	0.2726	4.1	4.4	6.1	9.2	51.9	6			64	0.2726	51.9	6
		65	0.2757	4.1	4.4	6.1	9.2	49.8	6			65	0.2757	49.8	6
		66	0.2813	4.4	4.1	6.1	9.2	47.8	6			66	0.2813	47.8	6
		67	0.2868	4.4	4.1	6.1	9.2	45.8	6			67	0.2868	45.8	6
		68	0.2923	4.4	3.9	6.1	9.2	43.7	6			68	0.2923	43.7	6
		69	0.2979	4.4	3.9	6.1	9.2	41.7	6			69	0.2979	41.7	6
		70	0.3037	4.4	3.6	6.1	9.2	39.7	6			70	0.3037	39.7	6
		71	0.3096	4.4	3.6	6.1	9.2	37.6	6			71	0.3096	37.6	6
		72	0.3155	4.4	3.6	6.1	9.2	35.6	6			72	0.3155	35.6	6
		73	0.3213	4.4	3.6	6.1	9.2	33.6	6			73	0.3213	33.6	6
		74	0.3276	4.4	3.6	6.1	9.2	31.5	6			74	0.3276	31.5	6
		75	0.3338	4.4	3.6	6.1	9.2	29.5	6			75	0.3338	29.5	6
		76	0.34	4.4	3.6	6.1	9.2	27.5	6			76	0.34	27.5	6
		77	0.3462	4.4	3.6	6.1	9.2	25.4	6			77	0.3462	25.4	6
		78	0.3523	4.6	3.6	6.1	9.2	23.4	6			78	0.3523	23.4	6
		79	0.3583	4.4	3.6	6.1	9.2	21.4	6			79	0.3583	21.4	6
		80	0.3644	4.4	3.6	6.1	9.2	19.3	6			80	0.3644	19.3	6
		81	0.3704	4.4	3.6	6.1	9.2	17.3	6			81	0.3704	17.3	6
		82	0.3802	4.4	3.6	6.1	9.2	15.3	6			82	0.3802	15.3	6
		83	0.3899	4.4	3.6	6.1	9.2	13.2	6			83	0.3899	13.2	6
		84	0.3996	4.4	3.6	6.1	9.2	11.2	6			84	0.3996	11.2	6
		85	0.4094	4.4	3.6	6.1	9.2	9.2	6			85	0.4094	9.2	6
		86	0.4194	4.4	3.6	6.1	9.2	7.1	6			86	0.4194	7.1	6
		87	0.4294	4.4	3.6	6.1	9.2	5.1	6			87	0.4294	5.1	6
		88	0.4394	4.4	3.6	6.1	9.2	3.1	6			88	0.4394	3.1	6
		89	0.4495	4.1	3.6	6.1	9.2	1	6			89	0.4495	1	6
		90	0.4601	4.1	3.6	6.1	9.2	359	6			90	0.4601	359	6
		91	0.471	4.1	3.9	6.1	9.2	356.9	6			91	0.471	356.9	6
		92	0.482	4.1	3.9	6.1	9.2	354.9	6			92	0.482	354.9	6
		93	0.4929	4.1	4.1	6.1	9.2	352.9	6			93	0.4929	352.9	6
		94	0.5039	4.1	4.1	6.1	9.2	350.8	6			94	0.5039	350.8	6
		95	0.5148	4.1	4.4	6.1	9.2	348.8	6			95	0.5148	348.8	6
		96	0.5257	4.1	4.4	6.1	8.8	346.8	6			96	0.5257	346.8	6
		97	0.5367	4.1	4.6	6.1	8.8	344.7	6			97	0.5367	344.7	6
		98	0.5424	3.9	4.6	6.1	8.8	342.7	6			98	0.5424	342.7	6
		99	0.5481	4.1	4.6	6.1	8.8	340.7	6			99	0.5481	340.7	6
		100	0.5538	4.4	4.9	6.1	8.8	338.6	6			100	0.5538	338.6	6
		101	0.5594	4.4	4.9	6.1	8.8	336.6	6			101	0.5594	336.6	6
		102	0.5653	4.6	4.9	6.1	8.8	334.6	6			102	0.5653	334.6	6
		103	0.5712	4.9	5.1	6.1	8.8	332.5	6			103	0.5712	332.5	6
		104	0.577	4.9	5.1	6.1	8.8	330.5	6			104	0.577	330.5	6
		105	0.5829	5.1	5.1	6.1	8.8	328.5	6			105	0.5829	328.5	6
		106	0.5876	5.1	5.4	6.1	8.8	326.4	6			106	0.5876	326.4	6
		107	0.5924	5.4	5.4	6.1	8.8	324.4	6			107	0.5924	324.4	6
		108	0.5972	5.4	5.4	6.1	8.8	322.4	6			108	0.5972	322.4	6
		109	0.6019	5.6	5.4	6.1	8.8	320.3	6			109	0.6019	320.3	6
		110	0.6065	5.6	5.4	6.1	8.8	318.3	6			110	0.6065	318.3	6
		111	0.6112	5.9	5.4	6.1	8.8	316.3	6			111	0.6112	316.3	6
		112	0.6158	5.9	5.6	6.1	8.8	314.2	6			112	0.6158	314.2	6
		113	0.6204	5.9	5.6	6.1	8.8	312.2	6			113	0.6204	312.2	6
		114	0.6283	6.1	5.6	6.1	8.8	310.2	6			114	0.6283	310.2	6
		115	0.6363	6.1	5.6	6.1	8.8	308.1	6			115	0.6363	308.1	6
		116	0.6442	6.4	5.6	6.1	8.8	306.1	6			116	0.6442	306.1	6
		117	0.6522	6.4	5.6	6.1	8.8	304.1	6			117	0.6522	304.1	6
		118	0.6611	6.4	5.6	6.1	8.8	302	6			118	0.6611	302	6
		119	0.6701	6.4	5.6	6.1	8.8	300	6			119	0.6701	300	6
		120	0.679	6.6	5.6	6.1	8.8	298	6			120	0.679	298	6
		121	0.688	6.6	5.6	6.1	8.8	295.9	6			121	0.688	295.9	6
		122	0.6956	6.6	5.6	6.1	8.8	293.9	6			122	0.6956	293.9	6
		123	0.7032	6.6	5.6	6.1	8.8	291.9	6			123	0.7032	291.9	6
		124	0.7109	6.8	5.6	6.1	8.8	289.8	6			124	0.7109	289.8	6
		125	0.7185	6.8	5.4	6.1	8.8	287.8	6			125	0.7185	287.8	6
		126	0.7262	6.8	5.4	6.1	8.8	285.8	6			126	0.7262	285.8	6
		127	0.7338	6.8	5.4	6.1	8.8	283.7	6			127	0.7338	283.7	6
		128	0.7415	6.8	5.4	6.1	8.8	281.7	6			128	0.7415	281.7	6
		129	0.7491	6.8	5.4	6.1	8.8	279.7	6			129	0.7491	279.7	6
		130	0.753	6.8	5.4	6.1	8.8	277.6	6			130	0.753	277.6	6
		131	0.7552	6.8	5.1	6.1	8.8	275.6	6			131	0.7552	275.6	6
		132	0.7574	6.8	5.1	6.1	8.8	273.6	6			132	0.7574	273.6	6
		133	0.7595	6.8	5.1	6.1	8.8	271.5	6			133	0.7595	271.5	6
		134	0.7617	6.8	5.1	6.1	8.8	269.5	6			134	0.7617	269.5	6
		135	0.7639	6.6	5.1	6.1	8.8	267.4	6			135	0.7639	267.4	6
		136	0.7661	6.6	5.1	6.1	8.8	265.4	6			136	0.7661	265.4	6
		137	0.7683	6.6	5.1	6.1	8.8	263.4	6			137	0.7683	263.4	6
		138	0.7706	6.6	5.1	6.1	8.8	261.3	6			138	0.7706	261.3	6
		139	0.773	6.6	5.1	6.1	8.8	259.3	6			139	0.773	259.3	6
		140	0.7753	6.4	5.1	6.1	8.8	257.3	6			140	0.7753	257.3	6
		141	0.7776	6.4	5.1	6.1	8.8	255.2	6			141	0.7776	255.2	6
		142	0.78	6.4	5.1	6.1	8.8	253.2	6			142	0.78	253.2	6
		143	0.7823	6.4	5.1	6.1	8.8	251.2	6			143	0.7823	251.2	6
		144	0.7846	6.4	5.1	6.1	8.8	249.1	6			144	0.7846	249.1	6
		145	0.7871	6.4	5.1	6.1	8.8	247.1	6			145	0.7871	247.1	6
		146	0.7919	6.1	4.9	6.1	8.8	245.1	6			146	0.7919	245.1	6
		147	0.7967	6.1	4.9	6.1	8.8	243	6			147	0.7967	243	6
		148	0.8015	6.1	4.9	6.1	8.8	241	6			148	0.8015	241	6
		149	0.8063	6.1	4.9	6.1	8.8	239	6			149	0.8063	239	6
		150	0.8111	5.9	4.9	6.1	8.8	236.9	6			150	0.8111	236.9	6
		151	0.8159	5.9	4.9	6.1	8.8	234.9	6			151	0.8159	234.9	6
		152	0.8208	5.6	4.6	6.1	8.8	232.9	6			152	0.8208	232.9	6
		153	0.8256	5.6	4.6	6.1	8.8	230.8	6			153	0.8256	230.8	6
		154	0.8306	5.6	4.6	6.1	8.8	228.8	6			154	0.8306	228.8	6
		155	0.8356	5.4	4.6	6.1	8.8	226.8	6			155	0.8356	226.8	6
		156	0.8406	5.4	4.4	6.1	8.8	224.7	6			156	0.8406	224.7	6
		157	0.8456	5.1	4.4	6.1	8.8	222.7	6			157	0.8456	222.7	6
		158	0.8508	5.1	4.4	6.1	8.8	220.7	6			158	0.8508	220.7	6
		159	0.856	4.9	4.4	6.1	8.8	218.6	6			159	0.856	218.6	6
		160	0.8611	4.9	4.1	6.1	8.8	216.6	6			160	0.8611	216.6	6
		161	0.8663	4.6	4.1	6.1	8.8	214.6	6			161	0.8663	214.6	6
		162	0.8748	4.6	4.1	6.1	8.8	212.5	6			162	0.8748	212.5	6
		163	0.8834	4.4	4.1	6.1	9.2	210.5	6			163	0.8834	210.5	6
		164	0.8919	4.1	3.9	6.1	9.2	208.5	6			164	0.8919	208.5	6
		165	0.9004	4.1	3.9	6.1	9.2	206.4	6			165	0.9004	206.4	6
		166	0.9092	3.9	3.9	6.1	9.2	204.4	6			166	0.9092	204.4	6
		167	0.918	3.9	3.9	6.1	9.2	202.4	6			167	0.918	202.4	6
		168	0.9268	3.9	3.9	6.1	9.2	200.3	6			168	0.9268	200.3	6
		169	0.9356	3.9	3.9	6.1	9.2	198.3	6			169	0.9356	198.3	6
		170	0.9432	3.9	3.9	6.1	9.2	196.3	6			170	0.9432	196.3	6
		171	0.9507	3.9	3.9	6.1	9.2	194.2	6			171	0.9507	194.2	6
		172	0.9583	3.9	3.9	6.1	9.2	192.2	6			172	0.9583	192.2	6
		173	0.9659	3.9	3.9	6.1	9.2	190.2	6			173	0.9659	190.2	6
		174	0.9735	3.9	3.6	6.1	9.2	188.1	6			174	0.9735	188.1	6
		175	0.9811	3.9	3.6	6.1	9.2	186.1	6			175	0.9811	186.1	6
		176	0.9886	3.9	3.6	6.1	9.2	184.1	6			176	0.9886	184.1	6
		177	0.9962	3.9	3.6	6.1	9.2	182	6			177	0.9962	182	6
		178	1	3.9	3.6	6.1	9.2	181	6			178	1	181	6
	Tracking_2	1	0	3.6	4.1	6.1	8.8	181			Fixed_2	1	0	181
		2	0.0041	3.6	4.1	6.1	8.8	182	6			2	0.0041	182	6
		3	0.0122	3.6	4.1	6.1	8.8	184.1	6			3	0.0122	184.1	6
		4	0.0204	3.6	4.1	6.1	8.8	186.1	6			4	0.0204	186.1	6
		5	0.0286	3.6	4.4	6.1	8.8	188.1	6			5	0.0286	188.1	6
		6	0.0365	3.6	4.4	6.1	8.8	190.2	6			6	0.0365	190.2	6
		7	0.0444	3.6	4.4	6.1	8.8	192.2	6			7	0.0444	192.2	6
		8	0.0523	3.6	4.4	6.1	8.8	194.2	6			8	0.0523	194.2	6
		9	0.0602	3.6	4.4	6.1	8.8	196.3	6			9	0.0602	196.3	6
		10	0.0687	3.6	4.4	6.1	8.8	198.3	6			10	0.0687	198.3	6
		11	0.0772	3.6	4.4	6.1	8.8	200.3	6			11	0.0772	200.3	6
		12	0.0857	3.6	4.4	6.1	8.8	202.4	6			12	0.0857	202.4	6
		13	0.0943	3.6	4.4	6.1	8.8	204.4	6			13	0.0943	204.4	6
		14	0.1028	3.6	4.6	6.1	8.8	206.4	6			14	0.1028	206.4	6
		15	0.1113	3.6	4.6	6.1	8.8	208.5	6			15	0.1113	208.5	6
		16	0.1198	3.6	4.4	6.1	8.8	210.5	6			16	0.1198	210.5	6
		17	0.1283	3.6	4.4	6.1	8.8	212.5	6			17	0.1283	212.5	6
		18	0.1345	3.6	4.4	6.1	8.8	214.6	6			18	0.1345	214.6	6
		19	0.1406	3.9	4.4	6.1	9.2	216.6	6			19	0.1406	216.6	6
		20	0.1468	3.9	4.4	6.1	9.2	218.6	6			20	0.1468	218.6	6
		21	0.153	4.1	4.4	6.1	9.2	220.7	6			21	0.153	220.7	6
		22	0.1592	4.1	4.4	6.1	9.2	222.7	6			22	0.1592	222.7	6
		23	0.1654	4.1	4.4	6.1	9.2	224.7	6			23	0.1654	224.7	6
		24	0.1716	4.4	4.4	6.1	9.2	226.8	6			24	0.1716	226.8	6
		25	0.1778	4.4	4.4	6.1	9.2	228.8	6			25	0.1778	228.8	6
		26	0.1848	4.6	4.4	6.1	9.2	230.8	6			26	0.1848	230.8	6
		27	0.1918	4.6	4.4	6.1	9.2	232.9	6			27	0.1918	232.9	6
		28	0.1988	4.9	4.1	6.1	9.2	234.9	6			28	0.1988	234.9	6
		29	0.2057	4.9	4.1	6.1	9.2	236.9	6			29	0.2057	236.9	6
		30	0.2127	4.9	4.1	6.1	9.2	239	6			30	0.2127	239	6
		31	0.2197	5.1	4.1	6.1	9.2	241	6			31	0.2197	241	6
		32	0.2267	5.1	4.1	6.1	9.2	243	6			32	0.2267	243	6
		33	0.2337	5.1	3.9	6.1	9.2	245.1	6			33	0.2337	245.1	6
		34	0.2373	5.1	3.9	6.1	9.2	247.1	6			34	0.2373	247.1	6
		35	0.2404	5.4	3.9	6.1	9.2	249.1	6			35	0.2404	249.1	6
		36	0.2435	5.4	3.9	6.1	9.2	251.2	6			36	0.2435	251.2	6
		37	0.2466	5.4	3.6	6.1	9.2	253.2	6			37	0.2466	253.2	6
		38	0.2497	5.4	3.6	6.1	9.2	255.2	6			38	0.2497	255.2	6
		39	0.2528	5.4	3.6	6.1	9.2	257.3	6			39	0.2528	257.3	6
		40	0.2559	5.4	3.4	6.1	9.2	259.3	6			40	0.2559	259.3	6
		41	0.259	5.4	3.4	6.1	9.2	261.3	6			41	0.259	261.3	6
		42	0.2622	5.4	3.4	6.1	9.2	263.4	6			42	0.2622	263.4	6
		43	0.2655	5.4	3.1	6.1	9.2	265.4	6			43	0.2655	265.4	6
		44	0.2687	5.4	3.1	6.1	9.2	267.4	6			44	0.2687	267.4	6
		45	0.2719	5.6	3.1	6.1	9.2	269.5	6			45	0.2719	269.5	6
		46	0.2751	5.6	3.1	6.1	9.2	271.5	6			46	0.2751	271.5	6
		47	0.2783	5.6	3.1	6.1	9.2	273.6	6			47	0.2783	273.6	6
		48	0.2815	5.6	3.1	6.1	9.2	275.6	6			48	0.2815	275.6	6
		49	0.2848	5.6	3.1	6.1	9.2	277.6	6			49	0.2848	277.6	6
		50	0.2902	5.6	3.4	6.1	9.2	279.7	6			50	0.2902	279.7	6
		51	0.2957	5.6	3.4	6.1	9.2	281.7	6			51	0.2957	281.7	6
		52	0.3011	5.6	3.4	6.1	9.2	283.7	6			52	0.3011	283.7	6
		53	0.3065	5.6	3.4	6.1	9.2	285.8	6			53	0.3065	285.8	6
		54	0.312	5.6	3.4	6.1	9.2	287.8	6			54	0.312	287.8	6
		55	0.3174	5.6	3.4	6.1	9.2	289.8	6			55	0.3174	289.8	6
		56	0.3229	5.6	3.4	6.1	9.2	291.9	6			56	0.3229	291.9	6
		57	0.3283	5.4	3.4	6.1	9.2	293.9	6			57	0.3283	293.9	6
		58	0.3338	5.4	3.4	6.1	9.2	295.9	6			58	0.3338	295.9	6
		59	0.3392	5.4	3.4	6.1	9.2	298	6			59	0.3392	298	6
		60	0.3447	5.4	3.4	6.1	9.2	300	6			60	0.3447	300	6
		61	0.3501	5.1	3.4	6.1	9.2	302	6			61	0.3501	302	6
		62	0.3556	5.1	3.4	6.1	9.2	304.1	6			62	0.3556	304.1	6
		63	0.3611	5.1	3.4	6.1	9.2	306.1	6			63	0.3611	306.1	6
		64	0.3665	4.9	3.4	6.1	9.2	308.1	6			64	0.3665	308.1	6
		65	0.372	4.9	3.4	6.1	9.2	310.2	6			65	0.372	310.2	6
		66	0.3758	4.9	3.4	6.1	9.2	312.2	6			66	0.3758	312.2	6
		67	0.3796	4.6	3.4	6.1	9.2	314.2	6			67	0.3796	314.2	6
		68	0.3835	4.6	3.4	6.1	9.2	316.3	6			68	0.3835	316.3	6
		69	0.3873	4.4	3.4	6.1	9.2	318.3	6			69	0.3873	318.3	6
		70	0.3912	4.4	3.6	6.1	9.2	320.3	6			70	0.3912	320.3	6
		71	0.395	4.1	3.6	6.1	9.2	322.4	6			71	0.395	322.4	6
		72	0.3989	4.1	3.6	6.1	9.2	324.4	6			72	0.3989	324.4	6
		73	0.4027	3.9	3.6	6.1	9.2	326.4	6			73	0.4027	326.4	6
		74	0.407	3.9	3.6	6.1	9.2	328.5	6			74	0.407	328.5	6
		75	0.4113	3.6	3.6	6.1	9.2	330.5	6			75	0.4113	330.5	6
		76	0.4157	3.6	3.6	6.1	9.2	332.5	6			76	0.4157	332.5	6
		77	0.42	3.6	3.9	6.1	9.2	334.6	6			77	0.42	334.6	6
		78	0.4243	3.6	3.9	6.1	9.2	336.6	6			78	0.4243	336.6	6
		79	0.4286	3.6	3.9	6.1	9.2	338.6	6			79	0.4286	338.6	6
		80	0.433	3.6	3.9	6.1	9.2	340.7	6			80	0.433	340.7	6
		81	0.4382	3.6	3.9	6.1	9.2	342.7	6			81	0.4382	342.7	6
		82	0.4486	3.6	3.9	6.1	9.2	344.7	6			82	0.4486	344.7	6
		83	0.459	3.6	3.9	6.1	9.2	346.8	6			83	0.459	346.8	6
		84	0.4694	3.6	3.9	6.1	9.2	348.8	6			84	0.4694	348.8	6
		85	0.4798	3.6	3.9	6.1	9.2	350.8	6			85	0.4798	350.8	6
		86	0.4902	3.6	3.9	6.1	9.2	352.9	6			86	0.4902	352.9	6
		87	0.5005	3.6	3.9	6.1	9.2	354.9	6			87	0.5005	354.9	6
		88	0.5109	3.6	3.9	6.1	9.2	356.9	6			88	0.5109	356.9	6
		89	0.5213	3.6	3.9	6.1	9.2	359	6			89	0.5213	359	6
		90	0.5317	3.6	3.9	6.1	9.2	1	6			90	0.5317	1	6
		91	0.5421	3.6	3.9	6.1	9.2	3.1	6			91	0.5421	3.1	6
		92	0.5525	3.9	3.9	6.1	9.2	5.1	6			92	0.5525	5.1	6
		93	0.5629	3.9	3.9	6.1	9.2	7.1	6			93	0.5629	7.1	6
		94	0.5733	3.9	3.9	6.1	9.2	9.2	6			94	0.5733	9.2	6
		95	0.5837	3.9	3.9	6.1	9.2	11.2	6			95	0.5837	11.2	6
		96	0.5939	3.9	3.9	6.1	9.2	13.2	6			96	0.5939	13.2	6
		97	0.6032	3.9	3.9	6.1	9.2	15.3	6			97	0.6032	15.3	6
		98	0.6117	3.9	3.9	6.1	9.2	17.3	6			98	0.6117	17.3	6
		99	0.6202	3.9	3.9	6.1	9.2	19.3	6			99	0.6202	19.3	6
		100	0.6287	3.9	3.9	6.1	9.2	21.4	6			100	0.6287	21.4	6
		101	0.6372	3.9	3.9	6.1	9.2	23.4	6			101	0.6372	23.4	6
		102	0.6454	3.9	3.9	6.1	9.2	25.4	6			102	0.6454	25.4	6
		103	0.6537	4.1	3.9	6.1	9.2	27.5	6			103	0.6537	27.5	6
		104	0.6619	4.1	3.9	6.1	9.2	29.5	6			104	0.6619	29.5	6
		105	0.6702	4.1	4.1	6.1	9.2	31.5	6			105	0.6702	31.5	6
		106	0.6769	4.4	4.4	6.1	9.2	33.6	6			106	0.6769	33.6	6
		107	0.6836	4.4	4.4	6.1	9.2	35.6	6			107	0.6836	35.6	6
		108	0.6903	4.4	4.6	6.1	9.2	37.6	6			108	0.6903	37.6	6
		109	0.697	4.4	4.6	6.1	9.2	39.7	6			109	0.697	39.7	6
		110	0.7037	4.6	4.9	6.1	9.2	41.7	6			110	0.7037	41.7	6
		111	0.7104	4.6	4.9	6.1	9.2	43.7	6			111	0.7104	43.7	6
		112	0.7171	4.6	5.1	6.1	9.2	45.8	6			112	0.7171	45.8	6
		113	0.7238	4.6	5.1	6.1	9.2	47.8	6			113	0.7238	47.8	6
		114	0.7275	4.9	5.4	6.1	9.2	49.8	6			114	0.7275	49.8	6
		115	0.7312	4.9	5.4	6.1	9.2	51.9	6			115	0.7312	51.9	6
		116	0.7349	4.9	5.4	6.1	9.2	53.9	6			116	0.7349	53.9	6
		117	0.7386	4.9	5.6	6.1	9.2	55.9	6			117	0.7386	55.9	6
		118	0.7423	4.9	5.6	6.1	9.2	58	6			118	0.7423	58	6
		119	0.746	5.1	5.9	6.1	9.2	60	6			119	0.746	60	6
		120	0.7497	5.1	5.9	6.1	9.2	62	6			120	0.7497	62	6
		121	0.7535	5.1	5.9	6.1	9.2	64.1	6			121	0.7535	64.1	6
		122	0.7576	5.1	5.9	6.1	9.2	66.1	6			122	0.7576	66.1	6
		123	0.7618	5.1	5.9	6.1	9.2	68.1	6			123	0.7618	68.1	6
		124	0.766	5.1	5.9	6.1	9.2	70.2	6			124	0.766	70.2	6
		125	0.7702	5.1	5.9	6.1	9.2	72.2	6			125	0.7702	72.2	6
		126	0.7743	5.1	5.9	6.1	9.2	74.2	6			126	0.7743	74.2	6
		127	0.7785	5.1	5.9	6.1	9.2	76.3	6			127	0.7785	76.3	6
		128	0.7827	5.1	5.9	6.1	9.2	78.3	6			128	0.7827	78.3	6
		129	0.7869	5.1	5.9	6.1	9.2	80.3	6			129	0.7869	80.3	6
		130	0.7909	5.1	5.9	6.1	8.8	82.4	6			130	0.7909	82.4	6
		131	0.7949	5.1	5.9	6.1	8.8	84.4	6			131	0.7949	84.4	6
		132	0.7989	5.1	5.9	6.1	8.8	86.4	6			132	0.7989	86.4	6
		133	0.8029	5.1	5.9	6.1	8.8	88.5	6			133	0.8029	88.5	6
		134	0.8069	5.1	5.9	6.1	8.8	90.5	6			134	0.8069	90.5	6
		135	0.811	5.4	5.9	6.1	8.8	92.6	6			135	0.811	92.6	6
		136	0.815	5.4	5.9	6.1	8.8	94.6	6			136	0.815	94.6	6
		137	0.819	5.4	5.9	6.1	8.8	96.6	6			137	0.819	96.6	6
		138	0.8231	5.4	5.9	6.1	8.8	98.7	6			138	0.8231	98.7	6
		139	0.8271	5.4	5.9	6.1	8.8	100.7	6			139	0.8271	100.7	6
		140	0.8312	5.6	5.9	6.1	8.8	102.7	6			140	0.8312	102.7	6
		141	0.8352	5.6	5.9	6.1	8.8	104.8	6			141	0.8352	104.8	6
		142	0.8393	5.6	5.9	6.1	8.8	106.8	6			142	0.8393	106.8	6
		143	0.8434	5.6	5.9	6.1	8.8	108.8	6			143	0.8434	108.8	6
		144	0.8474	5.6	5.9	6.1	8.8	110.9	6			144	0.8474	110.9	6
		145	0.8515	5.6	5.9	6.1	8.8	112.9	6			145	0.8515	112.9	6
		146	0.8549	5.6	5.9	6.1	8.8	114.9	6			146	0.8549	114.9	6
		147	0.8584	5.6	5.9	6.1	8.8	117	6			147	0.8584	117	6
		148	0.8619	5.6	5.9	6.1	8.8	119	6			148	0.8619	119	6
		149	0.8653	5.6	5.9	6.1	8.8	121	6			149	0.8653	121	6
		150	0.8678	5.6	5.9	6.1	8.8	123.1	6			150	0.8678	123.1	6
		151	0.8703	5.6	5.9	6.1	8.8	125.1	6			151	0.8703	125.1	6
		152	0.8728	5.6	5.9	6.1	8.8	127.1	6			152	0.8728	127.1	6
		153	0.8753	5.6	5.9	6.1	8.8	129.2	6			153	0.8753	129.2	6
		154	0.8789	5.4	5.9	6.1	8.8	131.2	6			154	0.8789	131.2	6
		155	0.8825	5.4	5.9	6.1	8.8	133.2	6			155	0.8825	133.2	6
		156	0.8861	5.4	5.9	6.1	8.8	135.3	6			156	0.8861	135.3	6
		157	0.8897	5.4	5.9	6.1	8.8	137.3	6			157	0.8897	137.3	6
		158	0.8933	5.4	5.9	6.1	8.8	139.3	6			158	0.8933	139.3	6
		159	0.8969	5.1	5.9	6.1	8.8	141.4	6			159	0.8969	141.4	6
		160	0.9005	5.1	5.6	6.1	8.8	143.4	6			160	0.9005	143.4	6
		161	0.9041	5.1	5.6	6.1	8.8	145.4	6			161	0.9041	145.4	6
		162	0.9104	5.1	5.4	6.1	8.8	147.5	6			162	0.9104	147.5	6
		163	0.9168	4.9	5.4	6.1	8.8	149.5	6			163	0.9168	149.5	6
		164	0.9231	4.9	5.1	6.1	8.8	151.5	6			164	0.9231	151.5	6
		165	0.9294	4.9	5.1	6.1	8.8	153.6	6			165	0.9294	153.6	6
		166	0.936	4.6	4.9	6.1	8.8	155.6	6			166	0.936	155.6	6
		167	0.9425	4.6	4.6	6.1	8.8	157.6	6			167	0.9425	157.6	6
		168	0.949	4.6	4.6	6.1	8.8	159.7	6			168	0.949	159.7	6
		169	0.9556	4.4	4.4	6.1	8.8	161.7	6			169	0.9556	161.7	6
		170	0.9609	4.4	4.4	6.1	8.8	163.7	6			170	0.9609	163.7	6
		171	0.9662	4.1	4.1	6.1	8.8	165.8	6			171	0.9662	165.8	6
		172	0.9715	4.1	4.1	6.1	8.8	167.8	6			172	0.9715	167.8	6
		173	0.9768	4.1	4.1	6.1	8.8	169.8	6			173	0.9768	169.8	6
		174	0.982	3.9	4.1	6.1	8.8	171.9	6			174	0.982	171.9	6
		175	0.9871	3.9	4.1	6.1	8.8	173.9	6			175	0.9871	173.9	6
		176	0.9923	3.6	4.1	6.1	8.8	175.9	6			176	0.9923	175.9	6
		177	0.9974	3.6	4.1	6.1	8.8	178	6			177	0.9974	178	6
		178	1	3.6	4.1	6.1	8.8	179	6			178	1	179	6
Thorax_Irregular	Tracking_1	1	0	3.9	3.6	6.1	8.8	179			Fixed_1	1	0	179
		2	0.0039	3.9	3.6	6.1	8.8	178	6			2	0.0039	178	6
		3	0.0116	3.9	3.6	6.1	8.8	175.9	6			3	0.0116	175.9	6
		4	0.0193	3.9	3.6	6.1	8.8	173.9	6			4	0.0193	173.9	6
		5	0.027	3.9	3.6	6.1	8.8	171.9	6			5	0.027	171.9	6
		6	0.0348	3.9	3.6	6.1	8.8	169.8	6			6	0.0348	169.8	6
		7	0.0427	3.9	3.6	6.1	8.8	167.8	6			7	0.0427	167.8	6
		8	0.0505	3.9	3.6	6.1	8.8	165.8	6			8	0.0505	165.8	6
		9	0.0583	3.9	3.6	6.1	9.2	163.7	6			9	0.0583	163.7	6
		10	0.066	3.9	3.6	6.1	9.2	161.7	6			10	0.066	161.7	6
		11	0.0738	3.9	3.6	6.1	9.2	159.7	6			11	0.0738	159.7	6
		12	0.0815	3.9	3.6	6.1	9.2	157.6	6			12	0.0815	157.6	6
		13	0.0893	3.9	3.6	6.1	9.2	155.6	6			13	0.0893	155.6	6
		14	0.0968	3.9	3.9	6.1	9.2	153.6	6			14	0.0968	153.6	6
		15	0.1043	3.9	3.9	6.1	9.2	151.5	6			15	0.1043	151.5	6
		16	0.1119	3.9	4.1	6.1	9.2	149.5	6			16	0.1119	149.5	6
		17	0.1194	3.6	4.1	6.1	9.2	147.5	6			17	0.1194	147.5	6
		18	0.1255	3.6	4.4	6.1	9.2	145.4	6			18	0.1255	145.4	6
		19	0.1316	3.6	4.4	6.1	9.2	143.4	6			19	0.1316	143.4	6
		20	0.1377	3.6	4.6	6.1	9.2	141.4	6			20	0.1377	141.4	6
		21	0.1439	3.6	4.6	6.1	9.2	139.3	6			21	0.1439	139.3	6
		22	0.1504	3.6	4.6	6.1	9.2	137.3	6			22	0.1504	137.3	6
		23	0.1568	3.6	4.9	6.1	9.2	135.3	6			23	0.1568	135.3	6
		24	0.1633	3.4	4.9	6.1	9.2	133.2	6			24	0.1633	133.2	6
		25	0.1698	3.4	5.1	6.1	9.2	131.2	6			25	0.1698	131.2	6
		26	0.176	3.4	5.1	6.1	9.2	129.2	6			26	0.176	129.2	6
		27	0.1822	3.4	5.1	6.1	9.2	127.1	6			27	0.1822	127.1	6
		28	0.1883	3.6	5.4	6.1	9.2	125.1	6			28	0.1883	125.1	6
		29	0.1945	3.6	5.4	6.1	9.2	123.1	6			29	0.1945	123.1	6
		30	0.1997	3.6	5.4	6.1	9.2	121	6			30	0.1997	121	6
		31	0.205	3.6	5.4	6.1	9.2	119	6			31	0.205	119	6
		32	0.2102	3.6	5.4	6.1	9.2	117	6			32	0.2102	117	6
		33	0.2154	3.6	5.6	6.1	9.2	114.9	6			33	0.2154	114.9	6
		34	0.2198	3.6	5.6	6.1	9.2	112.9	6			34	0.2198	112.9	6
		35	0.223	3.6	5.6	6.1	9.2	110.9	6			35	0.223	110.9	6
		36	0.2262	3.6	5.6	6.1	9.2	108.8	6			36	0.2262	108.8	6
		37	0.2294	3.6	5.6	6.1	9.2	106.8	6			37	0.2294	106.8	6
		38	0.2331	3.6	5.6	6.1	9.2	104.8	6			38	0.2331	104.8	6
		39	0.2369	3.6	5.6	6.1	9.2	102.7	6			39	0.2369	102.7	6
		40	0.2406	3.6	5.6	6.1	9.2	100.7	6			40	0.2406	100.7	6
		41	0.2443	3.6	5.6	6.1	9.2	98.7	6			41	0.2443	98.7	6
		42	0.2467	3.6	5.6	6.1	9.2	96.6	6			42	0.2467	96.6	6
		43	0.2491	3.4	5.6	6.1	9.2	94.6	6			43	0.2491	94.6	6
		44	0.2515	3.4	5.4	6.1	9.2	92.6	6			44	0.2515	92.6	6
		45	0.2539	3.4	5.4	6.1	9.2	90.5	6			45	0.2539	90.5	6
		46	0.2568	3.4	5.4	6.1	9.2	88.5	6			46	0.2568	88.5	6
		47	0.2596	3.4	5.4	6.1	9.2	86.4	6			47	0.2596	86.4	6
		48	0.2625	3.4	5.4	6.1	9.2	84.4	6			48	0.2625	84.4	6
		49	0.2657	3.4	5.4	6.1	9.2	82.4	6			49	0.2657	82.4	6
		50	0.2702	3.4	5.4	6.1	9.2	80.3	6			50	0.2702	80.3	6
		51	0.2746	3.6	5.4	6.1	9.2	78.3	6			51	0.2746	78.3	6
		52	0.2791	3.6	5.4	6.1	9.2	76.3	6			52	0.2791	76.3	6
		53	0.2836	3.6	5.1	6.1	9.2	74.2	6			53	0.2836	74.2	6
		54	0.288	3.6	5.1	6.1	9.2	72.2	6			54	0.288	72.2	6
		55	0.2925	3.9	5.1	6.1	9.2	70.2	6			55	0.2925	70.2	6
		56	0.2969	3.9	5.1	6.1	9.2	68.1	6			56	0.2969	68.1	6
		57	0.3014	3.9	5.1	6.1	9.2	66.1	6			57	0.3014	66.1	6
		58	0.3043	3.9	4.9	6.1	9.2	64.1	6			58	0.3043	64.1	6
		59	0.3072	3.9	4.9	6.1	9.2	62	6			59	0.3072	62	6
		60	0.3101	4.1	4.9	6.1	9.2	60	6			60	0.3101	60	6
		61	0.313	4.1	4.6	6.1	9.2	58	6			61	0.313	58	6
		62	0.3161	4.1	4.6	6.1	9.2	55.9	6			62	0.3161	55.9	6
		63	0.3191	4.1	4.4	6.1	9.2	53.9	6			63	0.3191	53.9	6
		64	0.3221	4.1	4.4	6.1	9.2	51.9	6			64	0.3221	51.9	6
		65	0.326	4.1	4.4	6.1	9.2	49.8	6			65	0.326	49.8	6
		66	0.334	4.4	4.1	6.1	9.2	47.8	6			66	0.334	47.8	6
		67	0.3419	4.4	4.1	6.1	9.2	45.8	6			67	0.3419	45.8	6
		68	0.3499	4.4	3.9	6.1	9.2	43.7	6			68	0.3499	43.7	6
		69	0.3579	4.4	3.9	6.1	9.2	41.7	6			69	0.3579	41.7	6
		70	0.3657	4.4	3.6	6.1	9.2	39.7	6			70	0.3657	39.7	6
		71	0.3734	4.4	3.6	6.1	9.2	37.6	6			71	0.3734	37.6	6
		72	0.3812	4.4	3.4	6.1	9.2	35.6	6			72	0.3812	35.6	6
		73	0.3889	4.4	3.4	6.1	9.2	33.6	6			73	0.3889	33.6	6
		74	0.3967	4.4	3.4	6.1	9.2	31.5	6			74	0.3967	31.5	6
		75	0.4044	4.4	3.4	6.1	9.2	29.5	6			75	0.4044	29.5	6
		76	0.4122	4.4	3.4	6.1	9.2	27.5	6			76	0.4122	27.5	6
		77	0.4199	4.4	3.4	6.1	9.2	25.4	6			77	0.4199	25.4	6
		78	0.4277	4.4	3.4	6.1	9.2	23.4	6			78	0.4277	23.4	6
		79	0.4354	4.4	3.4	6.1	9.2	21.4	6			79	0.4354	21.4	6
		80	0.4432	4.4	3.4	6.1	9.2	19.3	6			80	0.4432	19.3	6
		81	0.4509	4.4	3.4	6.1	9.2	17.3	6			81	0.4509	17.3	6
		82	0.461	4.4	3.4	6.1	9.2	15.3	6			82	0.461	15.3	6
		83	0.4711	4.4	3.4	6.1	9.2	13.2	6			83	0.4711	13.2	6
		84	0.4811	4.4	3.4	6.1	9.2	11.2	6			84	0.4811	11.2	6
		85	0.4912	4.4	3.4	6.1	9.2	9.2	6			85	0.4912	9.2	6
		86	0.5012	4.4	3.6	6.1	9.2	7.1	6			86	0.5012	7.1	6
		87	0.5111	4.4	3.6	6.1	9.2	5.1	6			87	0.5111	5.1	6
		88	0.5211	4.1	3.6	6.1	9.2	3.1	6			88	0.5211	3.1	6
		89	0.531	4.1	3.9	6.1	9.2	1	6			89	0.531	1	6
		90	0.5408	4.1	3.9	6.1	9.2	359	6			90	0.5408	359	6
		91	0.5507	4.1	3.9	6.1	9.2	356.9	6			91	0.5507	356.9	6
		92	0.5605	4.1	4.1	6.1	9.2	354.9	6			92	0.5605	354.9	6
		93	0.5703	4.1	4.1	6.1	9.2	352.9	6			93	0.5703	352.9	6
		94	0.5801	4.1	4.4	6.1	9.2	350.8	6			94	0.5801	350.8	6
		95	0.5899	4.1	4.4	6.1	9.2	348.8	6			95	0.5899	348.8	6
		96	0.5997	4.1	4.4	6.1	9.2	346.8	6			96	0.5997	346.8	6
		97	0.6095	3.9	4.6	6.1	8.8	344.7	6			97	0.6095	344.7	6
		98	0.6156	3.9	4.6	6.1	8.8	342.7	6			98	0.6156	342.7	6
		99	0.6217	4.1	4.6	6.1	8.8	340.7	6			99	0.6217	340.7	6
		100	0.6278	4.4	4.9	6.1	8.8	338.6	6			100	0.6278	338.6	6
		101	0.6339	4.4	4.9	6.1	8.8	336.6	6			101	0.6339	336.6	6
		102	0.6396	4.6	4.9	6.1	8.8	334.6	6			102	0.6396	334.6	6
		103	0.6453	4.6	5.1	6.1	8.8	332.5	6			103	0.6453	332.5	6
		104	0.651	4.9	5.1	6.1	8.8	330.5	6			104	0.651	330.5	6
		105	0.6567	5.1	5.1	6.1	8.8	328.5	6			105	0.6567	328.5	6
		106	0.6626	5.1	5.4	6.1	8.8	326.4	6			106	0.6626	326.4	6
		107	0.6685	5.4	5.4	6.1	8.8	324.4	6			107	0.6685	324.4	6
		108	0.6745	5.4	5.4	6.1	8.8	322.4	6			108	0.6745	322.4	6
		109	0.6804	5.6	5.4	6.1	8.8	320.3	6			109	0.6804	320.3	6
		110	0.6863	5.6	5.4	6.1	8.8	318.3	6			110	0.6863	318.3	6
		111	0.6922	5.6	5.6	6.1	8.8	316.3	6			111	0.6922	316.3	6
		112	0.6981	5.9	5.6	6.1	8.8	314.2	6			112	0.6981	314.2	6
		113	0.704	5.9	5.6	6.1	8.8	312.2	6			113	0.704	312.2	6
		114	0.7094	6.1	5.6	6.1	8.8	310.2	6			114	0.7094	310.2	6
		115	0.7149	6.1	5.6	6.1	8.8	308.1	6			115	0.7149	308.1	6
		116	0.7203	6.1	5.6	6.1	8.8	306.1	6			116	0.7203	306.1	6
		117	0.7257	6.4	5.6	6.1	8.8	304.1	6			117	0.7257	304.1	6
		118	0.7301	6.4	5.9	6.1	8.8	302	6			118	0.7301	302	6
		119	0.7344	6.4	5.9	6.1	8.8	300	6			119	0.7344	300	6
		120	0.7388	6.6	5.9	6.1	8.8	298	6			120	0.7388	298	6
		121	0.7432	6.6	5.9	6.1	8.8	295.9	6			121	0.7432	295.9	6
		122	0.746	6.6	5.9	6.1	8.8	293.9	6			122	0.746	293.9	6
		123	0.7488	6.6	5.9	6.1	8.8	291.9	6			123	0.7488	291.9	6
		124	0.7516	6.6	5.9	6.1	8.8	289.8	6			124	0.7516	289.8	6
		125	0.7544	6.8	5.9	6.1	8.8	287.8	6			125	0.7544	287.8	6
		126	0.7582	6.8	5.9	6.1	8.8	285.8	6			126	0.7582	285.8	6
		127	0.762	6.8	5.9	6.1	8.8	283.7	6			127	0.762	283.7	6
		128	0.7658	6.8	5.9	6.1	8.8	281.7	6			128	0.7658	281.7	6
		129	0.7695	6.8	5.6	6.1	8.8	279.7	6			129	0.7695	279.7	6
		130	0.7731	6.8	5.6	6.1	8.8	277.6	6			130	0.7731	277.6	6
		131	0.7766	6.8	5.6	6.1	8.8	275.6	6			131	0.7766	275.6	6
		132	0.7802	6.8	5.6	6.1	8.8	273.6	6			132	0.7802	273.6	6
		133	0.7838	6.8	5.6	6.1	8.8	271.5	6			133	0.7838	271.5	6
		134	0.7871	6.6	5.6	6.1	8.8	269.5	6			134	0.7871	269.5	6
		135	0.7904	6.6	5.6	6.1	8.8	267.4	6			135	0.7904	267.4	6
		136	0.7938	6.6	5.6	6.1	8.8	265.4	6			136	0.7938	265.4	6
		137	0.7971	6.6	5.4	6.1	8.8	263.4	6			137	0.7971	263.4	6
		138	0.7993	6.6	5.4	6.1	8.8	261.3	6			138	0.7993	261.3	6
		139	0.8014	6.6	5.4	6.1	8.8	259.3	6			139	0.8014	259.3	6
		140	0.8036	6.6	5.4	6.1	8.8	257.3	6			140	0.8036	257.3	6
		141	0.8057	6.6	5.4	6.1	8.8	255.2	6			141	0.8057	255.2	6
		142	0.8077	6.4	5.4	6.1	8.8	253.2	6			142	0.8077	253.2	6
		143	0.8096	6.4	5.1	6.1	8.8	251.2	6			143	0.8096	251.2	6
		144	0.8116	6.4	5.1	6.1	8.8	249.1	6			144	0.8116	249.1	6
		145	0.8136	6.4	5.1	6.1	8.8	247.1	6			145	0.8136	247.1	6
		146	0.8166	6.1	5.1	6.1	8.8	245.1	6			146	0.8166	245.1	6
		147	0.8197	6.1	4.9	6.1	8.8	243	6			147	0.8197	243	6
		148	0.8228	6.1	4.9	6.1	8.8	241	6			148	0.8228	241	6
		149	0.8258	6.1	4.9	6.1	8.8	239	6			149	0.8258	239	6
		150	0.8291	5.9	4.9	6.1	8.8	236.9	6			150	0.8291	236.9	6
		151	0.8323	5.9	4.9	6.1	8.8	234.9	6			151	0.8323	234.9	6
		152	0.8355	5.6	4.6	6.1	8.8	232.9	6			152	0.8355	232.9	6
		153	0.8388	5.6	4.6	6.1	8.8	230.8	6			153	0.8388	230.8	6
		154	0.8435	5.6	4.6	6.1	8.8	228.8	6			154	0.8435	228.8	6
		155	0.8482	5.4	4.6	6.1	8.8	226.8	6			155	0.8482	226.8	6
		156	0.853	5.4	4.6	6.1	8.8	224.7	6			156	0.853	224.7	6
		157	0.8577	5.1	4.4	6.1	8.8	222.7	6			157	0.8577	222.7	6
		158	0.8625	5.1	4.4	6.1	8.8	220.7	6			158	0.8625	220.7	6
		159	0.8672	4.9	4.4	6.1	8.8	218.6	6			159	0.8672	218.6	6
		160	0.872	4.9	4.1	6.1	8.8	216.6	6			160	0.872	216.6	6
		161	0.8768	4.6	4.1	6.1	8.8	214.6	6			161	0.8768	214.6	6
		162	0.8842	4.6	4.1	6.1	8.8	212.5	6			162	0.8842	212.5	6
		163	0.8915	4.4	4.1	6.1	8.8	210.5	6			163	0.8915	210.5	6
		164	0.8989	4.1	3.9	6.1	8.8	208.5	6			164	0.8989	208.5	6
		165	0.9062	4.1	3.9	6.1	8.8	206.4	6			165	0.9062	206.4	6
		166	0.9139	3.9	3.9	6.1	8.8	204.4	6			166	0.9139	204.4	6
		167	0.9216	3.9	3.9	6.1	8.8	202.4	6			167	0.9216	202.4	6
		168	0.9292	3.9	3.9	6.1	8.8	200.3	6			168	0.9292	200.3	6
		169	0.9369	3.9	3.9	6.1	8.8	198.3	6			169	0.9369	198.3	6
		170	0.9443	3.9	3.9	6.1	8.8	196.3	6			170	0.9443	196.3	6
		171	0.9518	3.9	3.9	6.1	8.8	194.2	6			171	0.9518	194.2	6
		172	0.9592	3.9	3.9	6.1	8.8	192.2	6			172	0.9592	192.2	6
		173	0.9666	3.9	3.6	6.1	8.8	190.2	6			173	0.9666	190.2	6
		174	0.9741	3.9	3.6	6.1	8.8	188.1	6			174	0.9741	188.1	6
		175	0.9815	3.9	3.6	6.1	8.8	186.1	6			175	0.9815	186.1	6
		176	0.9889	3.9	3.6	6.1	8.8	184.1	6			176	0.9889	184.1	6
		177	0.9963	3.9	3.6	6.1	8.8	182	6			177	0.9963	182	6
		178	1	3.9	3.6	6.1	8.8	181	6			178	1	181	6
	Tracking_2	1	0	3.6	4.1	6.1	8.8	181			Fixed_2	1	0	181
		2	0.0049	3.6	4.1	6.1	8.8	182	6			2	0.0049	182	6
		3	0.0146	3.4	4.1	6.1	8.8	184.1	6			3	0.0146	184.1	6
		4	0.0244	3.4	4.1	6.1	8.8	186.1	6			4	0.0244	186.1	6
		5	0.0342	3.4	4.1	6.1	8.8	188.1	6			5	0.0342	188.1	6
		6	0.0439	3.4	4.4	6.1	8.8	190.2	6			6	0.0439	190.2	6
		7	0.0537	3.4	4.4	6.1	8.8	192.2	6			7	0.0537	192.2	6
		8	0.0635	3.4	4.4	6.1	8.8	194.2	6			8	0.0635	194.2	6
		9	0.0732	3.4	4.4	6.1	8.8	196.3	6			9	0.0732	196.3	6
		10	0.083	3.4	4.4	6.1	8.8	198.3	6			10	0.083	198.3	6
		11	0.0928	3.4	4.4	6.1	8.8	200.3	6			11	0.0928	200.3	6
		12	0.1025	3.4	4.4	6.1	8.8	202.4	6			12	0.1025	202.4	6
		13	0.1123	3.4	4.4	6.1	8.8	204.4	6			13	0.1123	204.4	6
		14	0.1221	3.4	4.4	6.1	8.8	206.4	6			14	0.1221	206.4	6
		15	0.1318	3.4	4.4	6.1	8.8	208.5	6			15	0.1318	208.5	6
		16	0.1416	3.4	4.4	6.1	8.8	210.5	6			16	0.1416	210.5	6
		17	0.1514	3.6	4.4	6.1	8.8	212.5	6			17	0.1514	212.5	6
		18	0.1581	3.6	4.4	6.1	8.8	214.6	6			18	0.1581	214.6	6
		19	0.1648	3.9	4.4	6.1	9.2	216.6	6			19	0.1648	216.6	6
		20	0.1716	3.9	4.4	6.1	9.2	218.6	6			20	0.1716	218.6	6
		21	0.1783	3.9	4.4	6.1	9.2	220.7	6			21	0.1783	220.7	6
		22	0.185	4.1	4.4	6.1	9.2	222.7	6			22	0.185	222.7	6
		23	0.1917	4.1	4.4	6.1	9.2	224.7	6			23	0.1917	224.7	6
		24	0.1985	4.4	4.4	6.1	9.2	226.8	6			24	0.1985	226.8	6
		25	0.2052	4.4	4.4	6.1	9.2	228.8	6			25	0.2052	228.8	6
		26	0.2112	4.6	4.4	6.1	9.2	230.8	6			26	0.2112	230.8	6
		27	0.2172	4.6	4.4	6.1	9.2	232.9	6			27	0.2172	232.9	6
		28	0.2233	4.9	4.1	6.1	9.2	234.9	6			28	0.2233	234.9	6
		29	0.2293	4.9	4.1	6.1	9.2	236.9	6			29	0.2293	236.9	6
		30	0.2329	4.9	4.1	6.1	9.2	239	6			30	0.2329	239	6
		31	0.2364	5.1	4.1	6.1	9.2	241	6			31	0.2364	241	6
		32	0.24	5.1	4.1	6.1	9.2	243	6			32	0.24	243	6
		33	0.2436	5.1	3.9	6.1	9.2	245.1	6			33	0.2436	245.1	6
		34	0.2466	5.1	3.9	6.1	9.2	247.1	6			34	0.2466	247.1	6
		35	0.2489	5.1	3.9	6.1	9.2	249.1	6			35	0.2489	249.1	6
		36	0.2512	5.4	3.9	6.1	9.2	251.2	6			36	0.2512	251.2	6
		37	0.2535	5.4	3.9	6.1	9.2	253.2	6			37	0.2535	253.2	6
		38	0.2576	5.4	3.6	6.1	9.2	255.2	6			38	0.2576	255.2	6
		39	0.2616	5.4	3.6	6.1	9.2	257.3	6			39	0.2616	257.3	6
		40	0.2656	5.4	3.6	6.1	9.2	259.3	6			40	0.2656	259.3	6
		41	0.2697	5.4	3.6	6.1	9.2	261.3	6			41	0.2697	261.3	6
		42	0.2737	5.4	3.4	6.1	9.2	263.4	6			42	0.2737	263.4	6
		43	0.2778	5.4	3.4	6.1	9.2	265.4	6			43	0.2778	265.4	6
		44	0.2818	5.4	3.4	6.1	9.2	267.4	6			44	0.2818	267.4	6
		45	0.2859	5.6	3.4	6.1	9.2	269.5	6			45	0.2859	269.5	6
		46	0.2899	5.6	3.4	6.1	9.2	271.5	6			46	0.2899	271.5	6
		47	0.294	5.6	3.4	6.1	9.2	273.6	6			47	0.294	273.6	6
		48	0.298	5.6	3.4	6.1	9.2	275.6	6			48	0.298	275.6	6
		49	0.3021	5.6	3.4	6.1	9.2	277.6	6			49	0.3021	277.6	6
		50	0.3045	5.6	3.6	6.1	9.2	279.7	6			50	0.3045	279.7	6
		51	0.3069	5.6	3.6	6.1	9.2	281.7	6			51	0.3069	281.7	6
		52	0.3094	5.6	3.6	6.1	9.2	283.7	6			52	0.3094	283.7	6
		53	0.3118	5.6	3.6	6.1	9.2	285.8	6			53	0.3118	285.8	6
		54	0.3142	5.6	3.6	6.1	9.2	287.8	6			54	0.3142	287.8	6
		55	0.3166	5.6	3.6	6.1	9.2	289.8	6			55	0.3166	289.8	6
		56	0.3191	5.4	3.6	6.1	9.2	291.9	6			56	0.3191	291.9	6
		57	0.3215	5.4	3.6	6.1	9.2	293.9	6			57	0.3215	293.9	6
		58	0.3239	5.4	3.6	6.1	9.2	295.9	6			58	0.3239	295.9	6
		59	0.3263	5.4	3.6	6.1	9.2	298	6			59	0.3263	298	6
		60	0.3288	5.4	3.6	6.1	9.2	300	6			60	0.3288	300	6
		61	0.3312	5.1	3.6	6.1	9.2	302	6			61	0.3312	302	6
		62	0.3335	5.1	3.6	6.1	9.2	304.1	6			62	0.3335	304.1	6
		63	0.3358	5.1	3.6	6.1	9.2	306.1	6			63	0.3358	306.1	6
		64	0.3381	4.9	3.6	6.1	9.2	308.1	6			64	0.3381	308.1	6
		65	0.3419	4.9	3.4	6.1	9.2	310.2	6			65	0.3419	310.2	6
		66	0.3497	4.6	3.4	6.1	9.2	312.2	6			66	0.3497	312.2	6
		67	0.3574	4.6	3.4	6.1	9.2	314.2	6			67	0.3574	314.2	6
		68	0.3651	4.6	3.4	6.1	9.2	316.3	6			68	0.3651	316.3	6
		69	0.3729	4.4	3.6	6.1	9.2	318.3	6			69	0.3729	318.3	6
		70	0.3806	4.4	3.6	6.1	9.2	320.3	6			70	0.3806	320.3	6
		71	0.3883	4.1	3.6	6.1	9.2	322.4	6			71	0.3883	322.4	6
		72	0.396	4.1	3.6	6.1	9.2	324.4	6			72	0.396	324.4	6
		73	0.4038	3.9	3.6	6.1	9.2	326.4	6			73	0.4038	326.4	6
		74	0.4112	3.9	3.6	6.1	9.2	328.5	6			74	0.4112	328.5	6
		75	0.4185	3.6	3.6	6.1	9.2	330.5	6			75	0.4185	330.5	6
		76	0.4259	3.6	3.6	6.1	9.2	332.5	6			76	0.4259	332.5	6
		77	0.4333	3.6	3.9	6.1	9.2	334.6	6			77	0.4333	334.6	6
		78	0.441	3.6	3.9	6.1	9.2	336.6	6			78	0.441	336.6	6
		79	0.4488	3.6	3.9	6.1	9.2	338.6	6			79	0.4488	338.6	6
		80	0.4565	3.6	3.9	6.1	9.2	340.7	6			80	0.4565	340.7	6
		81	0.4642	3.6	3.9	6.1	9.2	342.7	6			81	0.4642	342.7	6
		82	0.4757	3.6	3.9	6.1	9.2	344.7	6			82	0.4757	344.7	6
		83	0.4871	3.6	3.9	6.1	9.2	346.8	6			83	0.4871	346.8	6
		84	0.4986	3.6	3.9	6.1	9.2	348.8	6			84	0.4986	348.8	6
		85	0.5101	3.6	3.9	6.1	9.2	350.8	6			85	0.5101	350.8	6
		86	0.5215	3.6	3.9	6.1	9.2	352.9	6			86	0.5215	352.9	6
		87	0.533	3.6	3.9	6.1	9.2	354.9	6			87	0.533	354.9	6
		88	0.5445	3.6	3.9	6.1	9.2	356.9	6			88	0.5445	356.9	6
		89	0.5559	3.6	3.9	6.1	9.2	359	6			89	0.5559	359	6
		90	0.5674	3.6	3.9	6.1	9.2	1	6			90	0.5674	1	6
		91	0.5789	3.6	3.9	6.1	9.2	3.1	6			91	0.5789	3.1	6
		92	0.5903	3.6	3.9	6.1	9.2	5.1	6			92	0.5903	5.1	6
		93	0.6018	3.6	3.9	6.1	9.2	7.1	6			93	0.6018	7.1	6
		94	0.6128	3.9	3.9	6.1	9.2	9.2	6			94	0.6128	9.2	6
		95	0.6239	3.9	3.9	6.1	9.2	11.2	6			95	0.6239	11.2	6
		96	0.6349	3.9	3.9	6.1	9.2	13.2	6			96	0.6349	13.2	6
		97	0.646	3.9	3.9	6.1	9.2	15.3	6			97	0.646	15.3	6
		98	0.6533	3.9	3.9	6.1	9.2	17.3	6			98	0.6533	17.3	6
		99	0.6606	3.9	3.9	6.1	9.2	19.3	6			99	0.6606	19.3	6
		100	0.668	3.9	3.9	6.1	9.2	21.4	6			100	0.668	21.4	6
		101	0.6753	3.9	3.9	6.1	9.2	23.4	6			101	0.6753	23.4	6
		102	0.6827	3.9	3.9	6.1	9.2	25.4	6			102	0.6827	25.4	6
		103	0.69	4.1	3.9	6.1	9.2	27.5	6			103	0.69	27.5	6
		104	0.6973	4.1	3.9	6.1	9.2	29.5	6			104	0.6973	29.5	6
		105	0.7047	4.1	4.1	6.1	9.2	31.5	6			105	0.7047	31.5	6
		106	0.712	4.4	4.4	6.1	9.2	33.6	6			106	0.712	33.6	6
		107	0.7194	4.4	4.4	6.1	8.8	35.6	6			107	0.7194	35.6	6
		108	0.7267	4.4	4.6	6.1	8.8	37.6	6			108	0.7267	37.6	6
		109	0.7341	4.4	4.6	6.1	8.8	39.7	6			109	0.7341	39.7	6
		110	0.7418	4.6	4.9	6.1	8.8	41.7	6			110	0.7418	41.7	6
		111	0.7496	4.6	4.9	6.1	8.8	43.7	6			111	0.7496	43.7	6
		112	0.7574	4.6	5.1	6.1	8.8	45.8	6			112	0.7574	45.8	6
		113	0.7652	4.6	5.1	6.1	8.8	47.8	6			113	0.7652	47.8	6
		114	0.7691	4.9	5.4	6.1	8.8	49.8	6			114	0.7691	49.8	6
		115	0.7713	4.9	5.4	6.1	8.8	51.9	6			115	0.7713	51.9	6
		116	0.7735	4.9	5.4	6.1	8.8	53.9	6			116	0.7735	53.9	6
		117	0.7757	4.9	5.6	6.1	8.8	55.9	6			117	0.7757	55.9	6
		118	0.7781	4.9	5.6	6.1	8.8	58	6			118	0.7781	58	6
		119	0.7806	5.1	5.9	6.1	8.8	60	6			119	0.7806	60	6
		120	0.783	5.1	5.9	6.1	8.8	62	6			120	0.783	62	6
		121	0.7855	5.1	5.9	6.1	8.8	64.1	6			121	0.7855	64.1	6
		122	0.7879	5.1	5.9	6.1	8.8	66.1	6			122	0.7879	66.1	6
		123	0.7903	5.4	5.9	6.1	8.8	68.1	6			123	0.7903	68.1	6
		124	0.7927	5.4	5.9	6.1	8.8	70.2	6			124	0.7927	70.2	6
		125	0.7952	5.4	5.9	6.1	8.8	72.2	6			125	0.7952	72.2	6
		126	0.7976	5.4	5.9	6.1	8.8	74.2	6			126	0.7976	74.2	6
		127	0.8001	5.4	5.9	6.1	8.8	76.3	6			127	0.8001	76.3	6
		128	0.8025	5.4	5.9	6.1	8.8	78.3	6			128	0.8025	78.3	6
		129	0.805	5.6	5.9	6.1	8.8	80.3	6			129	0.805	80.3	6
		130	0.8073	5.6	5.9	6.1	8.8	82.4	6			130	0.8073	82.4	6
		131	0.8096	5.6	5.9	6.1	8.8	84.4	6			131	0.8096	84.4	6
		132	0.8119	5.6	5.9	6.1	8.8	86.4	6			132	0.8119	86.4	6
		133	0.8142	5.6	5.9	6.1	8.8	88.5	6			133	0.8142	88.5	6
		134	0.8166	5.6	5.9	6.1	8.8	90.5	6			134	0.8166	90.5	6
		135	0.8191	5.6	5.9	6.1	8.8	92.6	6			135	0.8191	92.6	6
		136	0.8215	5.6	5.9	6.1	8.8	94.6	6			136	0.8215	94.6	6
		137	0.824	5.9	5.9	6.1	8.8	96.6	6			137	0.824	96.6	6
		138	0.8264	5.9	5.9	6.1	8.8	98.7	6			138	0.8264	98.7	6
		139	0.8288	5.9	5.9	6.1	8.8	100.7	6			139	0.8288	100.7	6
		140	0.8313	5.9	5.9	6.1	8.8	102.7	6			140	0.8313	102.7	6
		141	0.8337	5.9	5.9	6.1	8.8	104.8	6			141	0.8337	104.8	6
		142	0.836	5.9	5.9	6.1	8.8	106.8	6			142	0.836	106.8	6
		143	0.8383	5.9	5.9	6.1	8.8	108.8	6			143	0.8383	108.8	6
		144	0.8406	5.9	5.9	6.1	8.8	110.9	6			144	0.8406	110.9	6
		145	0.8429	5.9	5.9	6.1	8.8	112.9	6			145	0.8429	112.9	6
		146	0.8453	5.9	5.9	6.1	8.8	114.9	6			146	0.8453	114.9	6
		147	0.8477	5.9	5.9	6.1	8.8	117	6			147	0.8477	117	6
		148	0.8502	5.6	5.9	6.1	8.8	119	6			148	0.8502	119	6
		149	0.8526	5.6	5.9	6.1	8.8	121	6			149	0.8526	121	6
		150	0.855	5.6	5.9	6.1	8.8	123.1	6			150	0.855	123.1	6
		151	0.8575	5.6	5.9	6.1	8.8	125.1	6			151	0.8575	125.1	6
		152	0.8599	5.6	5.9	6.1	8.8	127.1	6			152	0.8599	127.1	6
		153	0.8624	5.6	5.9	6.1	8.8	129.2	6			153	0.8624	129.2	6
		154	0.8648	5.6	5.9	6.1	8.8	131.2	6			154	0.8648	131.2	6
		155	0.8673	5.4	5.9	6.1	8.8	133.2	6			155	0.8673	133.2	6
		156	0.8697	5.4	5.9	6.1	8.8	135.3	6			156	0.8697	135.3	6
		157	0.8722	5.4	5.9	6.1	8.8	137.3	6			157	0.8722	137.3	6
		158	0.8746	5.4	5.9	6.1	8.8	139.3	6			158	0.8746	139.3	6
		159	0.8771	5.4	5.9	6.1	8.8	141.4	6			159	0.8771	141.4	6
		160	0.8795	5.1	5.6	6.1	8.8	143.4	6			160	0.8795	143.4	6
		161	0.8832	5.1	5.6	6.1	8.8	145.4	6			161	0.8832	145.4	6
		162	0.8897	5.1	5.4	6.1	8.8	147.5	6			162	0.8897	147.5	6
		163	0.8963	4.9	5.4	6.1	8.8	149.5	6			163	0.8963	149.5	6
		164	0.9029	4.9	5.1	6.1	8.8	151.5	6			164	0.9029	151.5	6
		165	0.9095	4.9	5.1	6.1	8.8	153.6	6			165	0.9095	153.6	6
		166	0.9165	4.6	4.9	6.1	8.8	155.6	6			166	0.9165	155.6	6
		167	0.9235	4.6	4.6	6.1	8.8	157.6	6			167	0.9235	157.6	6
		168	0.9305	4.6	4.6	6.1	8.8	159.7	6			168	0.9305	159.7	6
		169	0.9375	4.4	4.4	6.1	8.8	161.7	6			169	0.9375	161.7	6
		170	0.9447	4.4	4.4	6.1	8.8	163.7	6			170	0.9447	163.7	6
		171	0.9519	4.4	4.1	6.1	8.8	165.8	6			171	0.9519	165.8	6
		172	0.9592	4.1	3.9	6.1	8.8	167.8	6			172	0.9592	167.8	6
		173	0.9664	4.1	3.9	6.1	8.8	169.8	6			173	0.9664	169.8	6
		174	0.9739	4.1	4.1	6.1	8.8	171.9	6			174	0.9739	171.9	6
		175	0.9813	3.9	4.1	6.1	8.8	173.9	6			175	0.9813	173.9	6
		176	0.9888	3.9	4.1	6.1	8.8	175.9	6			176	0.9888	175.9	6
		177	0.9963	3.6	4.1	6.1	8.8	178	6			177	0.9963	178	6
		178	1	3.6	4.1	6.1	8.8	179	6			178	1	179	6
Abdomen_Regular	Tracking_1	1	0	4.1	4.4	9	4.8	179			Fixed_1	1	0	179
		2	0.0027	4.1	4.4	9	4.8	178	6			2	0.0027	178	6
		3	0.0081	4.1	4.4	9	4.8	175.9	6			3	0.0081	175.9	6
		4	0.0135	4.1	4.4	9	4.8	173.9	6			4	0.0135	173.9	6
		5	0.019	4.1	4.4	9	4.8	171.9	6			5	0.019	171.9	6
		6	0.0244	4.1	4.4	9	4.8	169.8	6			6	0.0244	169.8	6
		7	0.0298	4.1	4.4	9	4.8	167.8	6			7	0.0298	167.8	6
		8	0.0352	4.1	4.4	9	4.8	165.8	6			8	0.0352	165.8	6
		9	0.0406	4.1	4.4	9	4.8	163.7	6			9	0.0406	163.7	6
		10	0.046	4.1	4.4	9	4.8	161.7	6			10	0.046	161.7	6
		11	0.0515	4.1	4.4	9	4.8	159.7	6			11	0.0515	159.7	6
		12	0.0569	4.1	4.4	9	4.8	157.6	6			12	0.0569	157.6	6
		13	0.0623	4.1	4.4	9	4.8	155.6	6			13	0.0623	155.6	6
		14	0.0677	4.1	4.4	9	4.8	153.6	6			14	0.0677	153.6	6
		15	0.0731	4.1	4.4	9	4.8	151.5	6			15	0.0731	151.5	6
		16	0.0785	4.1	4.4	9	4.8	149.5	6			16	0.0785	149.5	6
		17	0.084	4.1	4.4	9	4.8	147.5	6			17	0.084	147.5	6
		18	0.0896	4.1	4.4	9	4.8	145.4	6			18	0.0896	145.4	6
		19	0.0953	4.1	4.4	9	4.8	143.4	6			19	0.0953	143.4	6
		20	0.1009	4.1	4.4	9	4.8	141.4	6			20	0.1009	141.4	6
		21	0.1066	4.1	4.4	9	4.8	139.3	6			21	0.1066	139.3	6
		22	0.1122	4.4	4.4	9	4.8	137.3	6			22	0.1122	137.3	6
		23	0.1179	4.4	4.4	9	4.8	135.3	6			23	0.1179	135.3	6
		24	0.1235	4.4	4.4	9	4.8	133.2	6			24	0.1235	133.2	6
		25	0.1292	4.4	4.4	9	4.8	131.2	6			25	0.1292	131.2	6
		26	0.1348	4.4	4.4	9	4.8	129.2	6			26	0.1348	129.2	6
		27	0.1405	4.4	4.4	9	4.8	127.1	6			27	0.1405	127.1	6
		28	0.1461	4.4	4.4	9	4.8	125.1	6			28	0.1461	125.1	6
		29	0.1518	4.4	4.4	9	4.8	123.1	6			29	0.1518	123.1	6
		30	0.1574	4.4	4.4	9	4.8	121	6			30	0.1574	121	6
		31	0.1631	4.4	4.4	9	4.8	119	6			31	0.1631	119	6
		32	0.1687	4.4	4.4	9	4.8	117	6			32	0.1687	117	6
		33	0.1743	4.4	4.4	9	4.8	114.9	6			33	0.1743	114.9	6
		34	0.179	4.4	4.1	9	4.8	112.9	6			34	0.179	112.9	6
		35	0.1837	4.4	4.1	9	4.8	110.9	6			35	0.1837	110.9	6
		36	0.1884	4.4	4.1	9	4.8	108.8	6			36	0.1884	108.8	6
		37	0.193	4.4	4.1	9	4.8	106.8	6			37	0.193	106.8	6
		38	0.1977	4.4	4.1	9	4.8	104.8	6			38	0.1977	104.8	6
		39	0.2024	4.4	4.1	9	4.8	102.7	6			39	0.2024	102.7	6
		40	0.207	4.4	4.1	9	4.8	100.7	6			40	0.207	100.7	6
		41	0.2117	4.4	4.1	9	4.8	98.7	6			41	0.2117	98.7	6
		42	0.2164	4.4	4.1	9	4.8	96.6	6			42	0.2164	96.6	6
		43	0.221	4.4	4.1	9	4.8	94.6	6			43	0.221	94.6	6
		44	0.2257	4.4	4.1	9	4.8	92.6	6			44	0.2257	92.6	6
		45	0.2304	4.4	4.1	9	4.8	90.5	6			45	0.2304	90.5	6
		46	0.235	4.4	4.1	9	4.8	88.5	6			46	0.235	88.5	6
		47	0.2397	4.4	4.1	9	4.8	86.4	6			47	0.2397	86.4	6
		48	0.2444	4.4	4.1	9	4.8	84.4	6			48	0.2444	84.4	6
		49	0.2491	4.6	4.1	9	4.8	82.4	6			49	0.2491	82.4	6
		50	0.2535	4.6	4.1	9	4.8	80.3	6			50	0.2535	80.3	6
		51	0.2579	4.6	4.1	9	4.8	78.3	6			51	0.2579	78.3	6
		52	0.2623	4.6	4.1	9	4.8	76.3	6			52	0.2623	76.3	6
		53	0.2667	4.6	4.1	9	4.8	74.2	6			53	0.2667	74.2	6
		54	0.2709	4.6	4.1	9	4.8	72.2	6			54	0.2709	72.2	6
		55	0.2751	4.6	4.1	9	4.8	70.2	6			55	0.2751	70.2	6
		56	0.2793	4.9	3.9	9	4.8	68.1	6			56	0.2793	68.1	6
		57	0.2836	4.9	3.9	9	4.8	66.1	6			57	0.2836	66.1	6
		58	0.2882	4.9	3.9	9	4.8	64.1	6			58	0.2882	64.1	6
		59	0.2929	4.9	3.9	9	4.8	62	6			59	0.2929	62	6
		60	0.2975	4.9	3.9	9	4.8	60	6			60	0.2975	60	6
		61	0.3022	4.9	3.9	9	4.8	58	6			61	0.3022	58	6
		62	0.3068	4.9	3.9	9	4.8	55.9	6			62	0.3068	55.9	6
		63	0.3115	5.1	3.9	9	4.8	53.9	6			63	0.3115	53.9	6
		64	0.3161	5.1	3.9	9	4.8	51.9	6			64	0.3161	51.9	6
		65	0.3208	5.1	3.9	9	4.8	49.8	6			65	0.3208	49.8	6
		66	0.3259	5.1	3.9	9	4.8	47.8	6			66	0.3259	47.8	6
		67	0.331	5.1	3.9	9	4.8	45.8	6			67	0.331	45.8	6
		68	0.3361	5.1	3.9	9	4.8	43.7	6			68	0.3361	43.7	6
		69	0.3412	5.1	3.9	9	4.8	41.7	6			69	0.3412	41.7	6
		70	0.3463	5.1	3.9	9	4.8	39.7	6			70	0.3463	39.7	6
		71	0.3514	5.1	3.9	9	4.8	37.6	6			71	0.3514	37.6	6
		72	0.3565	5.1	3.9	9	4.8	35.6	6			72	0.3565	35.6	6
		73	0.3615	5.1	3.9	9	4.8	33.6	6			73	0.3615	33.6	6
		74	0.3666	5.1	3.9	9	4.8	31.5	6			74	0.3666	31.5	6
		75	0.3717	5.1	3.9	9	4.8	29.5	6			75	0.3717	29.5	6
		76	0.3768	5.1	3.9	9	4.8	27.5	6			76	0.3768	27.5	6
		77	0.3819	5.1	3.9	9	4.8	25.4	6			77	0.3819	25.4	6
		78	0.387	5.1	3.9	9	4.8	23.4	6			78	0.387	23.4	6
		79	0.3921	5.1	3.9	9	4.8	21.4	6			79	0.3921	21.4	6
		80	0.3972	5.1	3.9	9	4.8	19.3	6			80	0.3972	19.3	6
		81	0.4023	5.1	3.9	9	4.8	17.3	6			81	0.4023	17.3	6
		82	0.4089	5.1	3.9	9	4.8	15.3	6			82	0.4089	15.3	6
		83	0.4156	4.9	3.9	9	4.8	13.2	6			83	0.4156	13.2	6
		84	0.4222	4.9	3.9	9	4.8	11.2	6			84	0.4222	11.2	6
		85	0.4288	4.9	3.9	9	4.8	9.2	6			85	0.4288	9.2	6
		86	0.4354	4.9	3.9	9	4.8	7.1	6			86	0.4354	7.1	6
		87	0.4421	4.6	3.6	9	4.8	5.1	6			87	0.4421	5.1	6
		88	0.4487	4.6	3.6	9	4.8	3.1	6			88	0.4487	3.1	6
		89	0.4553	4.6	3.6	9	4.8	1	6			89	0.4553	1	6
		90	0.4617	4.6	3.6	9	4.8	359	6			90	0.4617	359	6
		91	0.4682	4.6	3.9	9	4.8	356.9	6			91	0.4682	356.9	6
		92	0.4746	4.6	3.9	9	4.8	354.9	6			92	0.4746	354.9	6
		93	0.481	4.6	3.9	9	4.8	352.9	6			93	0.481	352.9	6
		94	0.4875	4.6	3.9	9	4.8	350.8	6			94	0.4875	350.8	6
		95	0.4939	4.6	3.9	9	4.8	348.8	6			95	0.4939	348.8	6
		96	0.5003	4.6	3.9	9	4.8	346.8	6			96	0.5003	346.8	6
		97	0.5068	4.6	3.9	9	4.8	344.7	6			97	0.5068	344.7	6
		98	0.5128	4.6	3.9	9	4.8	342.7	6			98	0.5128	342.7	6
		99	0.5189	4.6	3.9	9	4.8	340.7	6			99	0.5189	340.7	6
		100	0.525	4.6	3.9	9	4.8	338.6	6			100	0.525	338.6	6
		101	0.5311	4.6	3.9	9	4.8	336.6	6			101	0.5311	336.6	6
		102	0.5372	4.6	3.9	9	4.8	334.6	6			102	0.5372	334.6	6
		103	0.5433	4.6	3.9	9	4.8	332.5	6			103	0.5433	332.5	6
		104	0.5493	4.6	3.9	9	4.8	330.5	6			104	0.5493	330.5	6
		105	0.5554	4.6	3.9	9	4.8	328.5	6			105	0.5554	328.5	6
		106	0.5615	4.6	3.9	9	4.8	326.4	6			106	0.5615	326.4	6
		107	0.5676	4.6	3.9	9	4.8	324.4	6			107	0.5676	324.4	6
		108	0.5737	4.6	3.9	9	4.8	322.4	6			108	0.5737	322.4	6
		109	0.5798	4.6	3.9	9	4.8	320.3	6			109	0.5798	320.3	6
		110	0.5858	4.6	3.9	9	4.8	318.3	6			110	0.5858	318.3	6
		111	0.5919	4.6	3.9	9	4.8	316.3	6			111	0.5919	316.3	6
		112	0.598	4.6	3.9	9	4.8	314.2	6			112	0.598	314.2	6
		113	0.6041	4.6	3.9	9	4.8	312.2	6			113	0.6041	312.2	6
		114	0.6109	4.6	3.9	9	4.8	310.2	6			114	0.6109	310.2	6
		115	0.6176	4.6	3.9	9	4.8	308.1	6			115	0.6176	308.1	6
		116	0.6244	4.6	3.9	9	4.8	306.1	6			116	0.6244	306.1	6
		117	0.6312	4.6	3.9	9	4.8	304.1	6			117	0.6312	304.1	6
		118	0.6382	4.6	3.9	9	4.8	302	6			118	0.6382	302	6
		119	0.6451	4.6	4.1	9	4.8	300	6			119	0.6451	300	6
		120	0.6521	4.6	4.1	9	4.8	298	6			120	0.6521	298	6
		121	0.6591	4.6	4.1	9	4.8	295.9	6			121	0.6591	295.9	6
		122	0.6663	4.6	4.1	9	4.8	293.9	6			122	0.6663	293.9	6
		123	0.6735	4.6	4.1	9	4.8	291.9	6			123	0.6735	291.9	6
		124	0.6806	4.6	4.1	9	4.8	289.8	6			124	0.6806	289.8	6
		125	0.6878	4.6	4.1	9	4.8	287.8	6			125	0.6878	287.8	6
		126	0.695	4.6	4.1	9	4.8	285.8	6			126	0.695	285.8	6
		127	0.7022	4.6	4.1	9	4.8	283.7	6			127	0.7022	283.7	6
		128	0.7094	4.6	4.1	9	4.8	281.7	6			128	0.7094	281.7	6
		129	0.7165	4.6	4.1	9	4.8	279.7	6			129	0.7165	279.7	6
		130	0.7217	4.6	4.1	9	4.8	277.6	6			130	0.7217	277.6	6
		131	0.7269	4.6	4.1	9	4.8	275.6	6			131	0.7269	275.6	6
		132	0.7321	4.6	4.1	9	4.8	273.6	6			132	0.7321	273.6	6
		133	0.7373	4.4	4.1	9	4.8	271.5	6			133	0.7373	271.5	6
		134	0.7425	4.4	4.1	9	4.8	269.5	6			134	0.7425	269.5	6
		135	0.7477	4.4	4.1	9	4.8	267.4	6			135	0.7477	267.4	6
		136	0.7529	4.4	4.1	9	4.8	265.4	6			136	0.7529	265.4	6
		137	0.7581	4.4	4.1	9	4.8	263.4	6			137	0.7581	263.4	6
		138	0.7613	4.4	4.1	9	4.8	261.3	6			138	0.7613	261.3	6
		139	0.7645	4.4	4.1	9	4.8	259.3	6			139	0.7645	259.3	6
		140	0.7678	4.4	4.4	9	4.8	257.3	6			140	0.7678	257.3	6
		141	0.771	4.4	4.4	9	4.8	255.2	6			141	0.771	255.2	6
		142	0.7762	4.4	4.4	9	4.8	253.2	6			142	0.7762	253.2	6
		143	0.7814	4.4	4.4	9	4.8	251.2	6			143	0.7814	251.2	6
		144	0.7866	4.4	4.4	9	4.8	249.1	6			144	0.7866	249.1	6
		145	0.7918	4.4	4.6	9	4.8	247.1	6			145	0.7918	247.1	6
		146	0.7987	4.4	4.6	9	4.8	245.1	6			146	0.7987	245.1	6
		147	0.8057	4.4	4.6	9	4.8	243	6			147	0.8057	243	6
		148	0.8126	4.4	4.6	9	4.8	241	6			148	0.8126	241	6
		149	0.8195	4.4	4.6	9	4.8	239	6			149	0.8195	239	6
		150	0.8265	4.4	4.6	9	4.8	236.9	6			150	0.8265	236.9	6
		151	0.8334	4.4	4.6	9	4.8	234.9	6			151	0.8334	234.9	6
		152	0.8404	4.4	4.6	9	4.8	232.9	6			152	0.8404	232.9	6
		153	0.8473	4.4	4.6	9	4.8	230.8	6			153	0.8473	230.8	6
		154	0.8543	4.4	4.6	9	4.8	228.8	6			154	0.8543	228.8	6
		155	0.8612	4.4	4.9	9	4.8	226.8	6			155	0.8612	226.8	6
		156	0.8682	4.4	4.9	9	4.8	224.7	6			156	0.8682	224.7	6
		157	0.8751	4.1	4.9	9	4.8	222.7	6			157	0.8751	222.7	6
		158	0.8821	4.1	4.9	9	4.8	220.7	6			158	0.8821	220.7	6
		159	0.889	4.1	4.9	9	4.8	218.6	6			159	0.889	218.6	6
		160	0.896	4.1	4.9	9	4.8	216.6	6			160	0.896	216.6	6
		161	0.9029	4.1	4.9	9	4.8	214.6	6			161	0.9029	214.6	6
		162	0.9086	4.1	4.9	9	4.8	212.5	6			162	0.9086	212.5	6
		163	0.9143	4.1	4.9	9	4.8	210.5	6			163	0.9143	210.5	6
		164	0.92	4.1	4.6	9	4.8	208.5	6			164	0.92	208.5	6
		165	0.9257	4.1	4.6	9	4.8	206.4	6			165	0.9257	206.4	6
		166	0.9314	4.1	4.6	9	4.8	204.4	6			166	0.9314	204.4	6
		167	0.9371	4.1	4.6	9	4.8	202.4	6			167	0.9371	202.4	6
		168	0.9429	4.1	4.6	9	4.8	200.3	6			168	0.9429	200.3	6
		169	0.9486	4.1	4.6	9	4.8	198.3	6			169	0.9486	198.3	6
		170	0.9546	4.1	4.6	9	4.8	196.3	6			170	0.9546	196.3	6
		171	0.9607	4.1	4.4	9	4.8	194.2	6			171	0.9607	194.2	6
		172	0.9667	4.1	4.4	9	4.8	192.2	6			172	0.9667	192.2	6
		173	0.9728	4.1	4.4	9	4.8	190.2	6			173	0.9728	190.2	6
		174	0.9788	4.1	4.4	9	4.8	188.1	6			174	0.9788	188.1	6
		175	0.9849	4.1	4.4	9	4.8	186.1	6			175	0.9849	186.1	6
		176	0.9909	4.1	4.4	9	4.8	184.1	6			176	0.9909	184.1	6
		177	0.997	4.1	4.4	9	4.8	182	6			177	0.997	182	6
		178	1	4.1	4.4	9	4.8	181	6			178	1	181	6
	Tracking_2	1	0	3.9	4.6	9	4.8	181			Fixed_2	1	0	181
		2	0.0028	3.9	4.6	9	4.8	182	6			2	0.0028	182	6
		3	0.0084	3.9	4.6	9	4.8	184.1	6			3	0.0084	184.1	6
		4	0.014	3.9	4.6	9	4.8	186.1	6			4	0.014	186.1	6
		5	0.0197	3.9	4.6	9	4.8	188.1	6			5	0.0197	188.1	6
		6	0.0253	3.9	4.6	9	4.8	190.2	6			6	0.0253	190.2	6
		7	0.0309	3.9	4.9	9	4.8	192.2	6			7	0.0309	192.2	6
		8	0.0365	3.9	4.9	9	4.8	194.2	6			8	0.0365	194.2	6
		9	0.0421	3.9	4.9	9	4.8	196.3	6			9	0.0421	196.3	6
		10	0.0476	3.9	4.9	9	4.8	198.3	6			10	0.0476	198.3	6
		11	0.053	3.9	5.1	9	4.8	200.3	6			11	0.053	200.3	6
		12	0.0585	3.9	5.1	9	4.8	202.4	6			12	0.0585	202.4	6
		13	0.0639	3.9	5.1	9	4.8	204.4	6			13	0.0639	204.4	6
		14	0.0694	3.9	5.1	9	4.8	206.4	6			14	0.0694	206.4	6
		15	0.0748	3.9	5.1	9	4.8	208.5	6			15	0.0748	208.5	6
		16	0.0803	3.9	5.1	9	4.8	210.5	6			16	0.0803	210.5	6
		17	0.0858	3.9	5.1	9	4.8	212.5	6			17	0.0858	212.5	6
		18	0.0936	3.9	5.1	9	4.8	214.6	6			18	0.0936	214.6	6
		19	0.1014	3.9	5.1	9	4.8	216.6	6			19	0.1014	216.6	6
		20	0.1092	3.9	5.1	9	4.8	218.6	6			20	0.1092	218.6	6
		21	0.117	3.9	5.1	9	4.8	220.7	6			21	0.117	220.7	6
		22	0.1244	3.9	5.1	9	4.8	222.7	6			22	0.1244	222.7	6
		23	0.1317	3.9	5.1	9	4.8	224.7	6			23	0.1317	224.7	6
		24	0.1391	3.9	5.1	9	4.8	226.8	6			24	0.1391	226.8	6
		25	0.1465	3.9	5.1	9	4.8	228.8	6			25	0.1465	228.8	6
		26	0.1538	3.9	5.1	9	4.8	230.8	6			26	0.1538	230.8	6
		27	0.1612	3.9	5.1	9	4.8	232.9	6			27	0.1612	232.9	6
		28	0.1686	3.9	5.1	9	4.8	234.9	6			28	0.1686	234.9	6
		29	0.1759	3.9	5.1	9	4.8	236.9	6			29	0.1759	236.9	6
		30	0.1833	3.9	5.1	9	4.8	239	6			30	0.1833	239	6
		31	0.1907	3.9	5.1	9	4.8	241	6			31	0.1907	241	6
		32	0.198	3.9	4.9	9	4.8	243	6			32	0.198	243	6
		33	0.2054	4.1	4.9	9	4.8	245.1	6			33	0.2054	245.1	6
		34	0.2096	4.1	4.9	9	4.8	247.1	6			34	0.2096	247.1	6
		35	0.2138	4.1	4.9	9	4.8	249.1	6			35	0.2138	249.1	6
		36	0.2181	4.1	4.9	9	4.8	251.2	6			36	0.2181	251.2	6
		37	0.2223	4.1	4.9	9	4.8	253.2	6			37	0.2223	253.2	6
		38	0.2268	4.1	4.6	9	4.8	255.2	6			38	0.2268	255.2	6
		39	0.2312	4.1	4.6	9	4.8	257.3	6			39	0.2312	257.3	6
		40	0.2357	4.1	4.6	9	4.8	259.3	6			40	0.2357	259.3	6
		41	0.2402	4.1	4.6	9	4.8	261.3	6			41	0.2402	261.3	6
		42	0.2446	4.1	4.6	9	4.8	263.4	6			42	0.2446	263.4	6
		43	0.2491	4.1	4.6	9	4.8	265.4	6			43	0.2491	265.4	6
		44	0.2536	4.1	4.6	9	4.8	267.4	6			44	0.2536	267.4	6
		45	0.258	4.1	4.4	9	4.8	269.5	6			45	0.258	269.5	6
		46	0.2625	4.1	4.4	9	4.8	271.5	6			46	0.2625	271.5	6
		47	0.2669	4.1	4.4	9	4.8	273.6	6			47	0.2669	273.6	6
		48	0.2714	4.1	4.4	9	4.8	275.6	6			48	0.2714	275.6	6
		49	0.2759	4.1	4.4	9	4.8	277.6	6			49	0.2759	277.6	6
		50	0.2815	4.1	4.4	9	4.8	279.7	6			50	0.2815	279.7	6
		51	0.2872	4.1	4.4	9	4.8	281.7	6			51	0.2872	281.7	6
		52	0.2929	4.1	4.4	9	4.8	283.7	6			52	0.2929	283.7	6
		53	0.2985	4.1	4.4	9	4.8	285.8	6			53	0.2985	285.8	6
		54	0.3044	4.1	4.4	9	4.8	287.8	6			54	0.3044	287.8	6
		55	0.3102	4.1	4.4	9	4.8	289.8	6			55	0.3102	289.8	6
		56	0.316	4.4	4.4	9	4.8	291.9	6			56	0.316	291.9	6
		57	0.3219	4.4	4.4	9	4.8	293.9	6			57	0.3219	293.9	6
		58	0.3274	4.4	4.4	9	4.8	295.9	6			58	0.3274	295.9	6
		59	0.3329	4.4	4.4	9	4.8	298	6			59	0.3329	298	6
		60	0.3384	4.4	4.4	9	4.8	300	6			60	0.3384	300	6
		61	0.3439	4.4	4.4	9	4.8	302	6			61	0.3439	302	6
		62	0.3494	4.4	4.4	9	4.8	304.1	6			62	0.3494	304.1	6
		63	0.3549	4.4	4.4	9	4.8	306.1	6			63	0.3549	306.1	6
		64	0.3604	4.4	4.4	9	4.8	308.1	6			64	0.3604	308.1	6
		65	0.3659	4.4	4.4	9	4.8	310.2	6			65	0.3659	310.2	6
		66	0.373	4.4	4.4	9	4.8	312.2	6			66	0.373	312.2	6
		67	0.3802	4.4	4.4	9	4.8	314.2	6			67	0.3802	314.2	6
		68	0.3873	4.4	4.4	9	4.8	316.3	6			68	0.3873	316.3	6
		69	0.3945	4.4	4.4	9	4.8	318.3	6			69	0.3945	318.3	6
		70	0.4016	4.4	4.4	9	4.8	320.3	6			70	0.4016	320.3	6
		71	0.4088	4.4	4.1	9	4.8	322.4	6			71	0.4088	322.4	6
		72	0.4159	4.4	4.1	9	4.8	324.4	6			72	0.4159	324.4	6
		73	0.4231	4.4	4.1	9	4.8	326.4	6			73	0.4231	326.4	6
		74	0.43	4.4	4.1	9	4.8	328.5	6			74	0.43	328.5	6
		75	0.437	4.4	4.1	9	4.8	330.5	6			75	0.437	330.5	6
		76	0.4439	4.4	4.1	9	4.8	332.5	6			76	0.4439	332.5	6
		77	0.4509	4.4	4.1	9	4.8	334.6	6			77	0.4509	334.6	6
		78	0.4576	4.4	4.1	9	4.8	336.6	6			78	0.4576	336.6	6
		79	0.4643	4.4	4.1	9	4.8	338.6	6			79	0.4643	338.6	6
		80	0.471	4.4	4.1	9	4.8	340.7	6			80	0.471	340.7	6
		81	0.4778	4.4	4.1	9	4.8	342.7	6			81	0.4778	342.7	6
		82	0.4846	4.4	4.1	9	4.8	344.7	6			82	0.4846	344.7	6
		83	0.4914	4.4	4.1	9	4.8	346.8	6			83	0.4914	346.8	6
		84	0.4982	4.4	4.1	9	4.8	348.8	6			84	0.4982	348.8	6
		85	0.5051	4.4	4.1	9	4.8	350.8	6			85	0.5051	350.8	6
		86	0.5119	4.4	4.1	9	4.8	352.9	6			86	0.5119	352.9	6
		87	0.5187	4.4	4.1	9	4.8	354.9	6			87	0.5187	354.9	6
		88	0.5255	4.4	4.1	9	4.8	356.9	6			88	0.5255	356.9	6
		89	0.5324	4.4	4.1	9	4.8	359	6			89	0.5324	359	6
		90	0.5392	4.4	4.1	9	4.8	1	6			90	0.5392	1	6
		91	0.546	4.4	4.1	9	4.8	3.1	6			91	0.546	3.1	6
		92	0.5528	4.4	4.1	9	4.8	5.1	6			92	0.5528	5.1	6
		93	0.5596	4.4	4.1	9	4.8	7.1	6			93	0.5596	7.1	6
		94	0.5667	4.4	4.1	9	4.8	9.2	6			94	0.5667	9.2	6
		95	0.5737	4.4	4.1	9	4.8	11.2	6			95	0.5737	11.2	6
		96	0.5807	4.6	4.1	9	4.8	13.2	6			96	0.5807	13.2	6
		97	0.5878	4.6	4.1	9	4.8	15.3	6			97	0.5878	15.3	6
		98	0.5932	4.6	4.1	9	4.8	17.3	6			98	0.5932	17.3	6
		99	0.5986	4.6	4.1	9	4.8	19.3	6			99	0.5986	19.3	6
		100	0.604	4.6	4.1	9	4.8	21.4	6			100	0.604	21.4	6
		101	0.6095	4.6	4.1	9	4.8	23.4	6			101	0.6095	23.4	6
		102	0.6152	4.9	4.1	9	4.8	25.4	6			102	0.6152	25.4	6
		103	0.621	4.9	4.1	9	4.8	27.5	6			103	0.621	27.5	6
		104	0.6267	4.9	4.1	9	4.8	29.5	6			104	0.6267	29.5	6
		105	0.6325	4.9	4.1	9	4.8	31.5	6			105	0.6325	31.5	6
		106	0.6381	4.9	4.1	9	4.8	33.6	6			106	0.6381	33.6	6
		107	0.6437	4.9	4.1	9	4.8	35.6	6			107	0.6437	35.6	6
		108	0.6493	4.9	4.1	9	4.8	37.6	6			108	0.6493	37.6	6
		109	0.6549	4.9	4.1	9	4.8	39.7	6			109	0.6549	39.7	6
		110	0.6603	4.9	4.1	9	4.8	41.7	6			110	0.6603	41.7	6
		111	0.6657	4.6	4.1	9	4.8	43.7	6			111	0.6657	43.7	6
		112	0.6712	4.6	4.1	9	4.8	45.8	6			112	0.6712	45.8	6
		113	0.6766	4.6	4.1	9	4.8	47.8	6			113	0.6766	47.8	6
		114	0.6793	4.6	4.4	9	4.8	49.8	6			114	0.6793	49.8	6
		115	0.6819	4.6	4.4	9	4.8	51.9	6			115	0.6819	51.9	6
		116	0.6846	4.6	4.4	9	4.8	53.9	6			116	0.6846	53.9	6
		117	0.6872	4.6	4.4	9	4.8	55.9	6			117	0.6872	55.9	6
		118	0.6898	4.6	4.4	9	4.8	58	6			118	0.6898	58	6
		119	0.6925	4.6	4.4	9	4.8	60	6			119	0.6925	60	6
		120	0.6951	4.6	4.4	9	4.8	62	6			120	0.6951	62	6
		121	0.6977	4.6	4.4	9	4.8	64.1	6			121	0.6977	64.1	6
		122	0.6997	4.4	4.4	9	4.8	66.1	6			122	0.6997	66.1	6
		123	0.7016	4.4	4.4	9	4.8	68.1	6			123	0.7016	68.1	6
		124	0.7035	4.4	4.4	9	4.8	70.2	6			124	0.7035	70.2	6
		125	0.7055	4.4	4.4	9	4.8	72.2	6			125	0.7055	72.2	6
		126	0.7082	4.1	4.4	9	4.8	74.2	6			126	0.7082	74.2	6
		127	0.7109	4.1	4.4	9	4.8	76.3	6			127	0.7109	76.3	6
		128	0.7136	4.1	4.4	9	4.8	78.3	6			128	0.7136	78.3	6
		129	0.7163	4.1	4.4	9	4.8	80.3	6			129	0.7163	80.3	6
		130	0.7207	4.1	4.4	9	4.8	82.4	6			130	0.7207	82.4	6
		131	0.7251	4.1	4.4	9	4.8	84.4	6			131	0.7251	84.4	6
		132	0.7295	4.1	4.4	9	4.8	86.4	6			132	0.7295	86.4	6
		133	0.7339	4.1	4.4	9	4.8	88.5	6			133	0.7339	88.5	6
		134	0.7383	4.1	4.4	9	4.8	90.5	6			134	0.7383	90.5	6
		135	0.7427	4.1	4.4	9	4.8	92.6	6			135	0.7427	92.6	6
		136	0.7471	4.1	4.4	9	4.8	94.6	6			136	0.7471	94.6	6
		137	0.7515	4.1	4.4	9	4.8	96.6	6			137	0.7515	96.6	6
		138	0.7564	4.1	4.6	9	4.8	98.7	6			138	0.7564	98.7	6
		139	0.7614	4.1	4.6	9	4.8	100.7	6			139	0.7614	100.7	6
		140	0.7663	4.1	4.6	9	4.8	102.7	6			140	0.7663	102.7	6
		141	0.7713	4.1	4.6	9	4.8	104.8	6			141	0.7713	104.8	6
		142	0.7761	4.1	4.6	9	4.8	106.8	6			142	0.7761	106.8	6
		143	0.7809	4.1	4.6	9	4.8	108.8	6			143	0.7809	108.8	6
		144	0.7857	4.1	4.6	9	4.8	110.9	6			144	0.7857	110.9	6
		145	0.7905	4.1	4.6	9	4.8	112.9	6			145	0.7905	112.9	6
		146	0.7962	4.1	4.6	9	4.8	114.9	6			146	0.7962	114.9	6
		147	0.8019	3.9	4.6	9	4.8	117	6			147	0.8019	117	6
		148	0.8075	3.9	4.6	9	4.8	119	6			148	0.8075	119	6
		149	0.8132	3.9	4.6	9	4.8	121	6			149	0.8132	121	6
		150	0.8188	3.9	4.6	9	4.8	123.1	6			150	0.8188	123.1	6
		151	0.8245	3.9	4.6	9	4.8	125.1	6			151	0.8245	125.1	6
		152	0.8302	3.9	4.6	9	4.8	127.1	6			152	0.8302	127.1	6
		153	0.8358	3.9	4.6	9	4.8	129.2	6			153	0.8358	129.2	6
		154	0.8413	3.9	4.6	9	4.8	131.2	6			154	0.8413	131.2	6
		155	0.8468	3.9	4.6	9	4.8	133.2	6			155	0.8468	133.2	6
		156	0.8523	3.9	4.6	9	4.8	135.3	6			156	0.8523	135.3	6
		157	0.8578	3.9	4.6	9	4.8	137.3	6			157	0.8578	137.3	6
		158	0.8632	3.9	4.6	9	4.8	139.3	6			158	0.8632	139.3	6
		159	0.8685	3.9	4.6	9	4.8	141.4	6			159	0.8685	141.4	6
		160	0.8739	3.9	4.6	9	4.8	143.4	6			160	0.8739	143.4	6
		161	0.8792	3.9	4.6	9	4.8	145.4	6			161	0.8792	145.4	6
		162	0.8864	3.9	4.6	9	4.8	147.5	6			162	0.8864	147.5	6
		163	0.8936	3.9	4.6	9	4.8	149.5	6			163	0.8936	149.5	6
		164	0.9009	3.9	4.6	9	4.8	151.5	6			164	0.9009	151.5	6
		165	0.9081	3.9	4.6	9	4.8	153.6	6			165	0.9081	153.6	6
		166	0.9153	3.9	4.6	9	4.8	155.6	6			166	0.9153	155.6	6
		167	0.9225	3.9	4.6	9	4.8	157.6	6			167	0.9225	157.6	6
		168	0.9297	3.9	4.6	9	4.8	159.7	6			168	0.9297	159.7	6
		169	0.9369	3.9	4.6	9	4.8	161.7	6			169	0.9369	161.7	6
		170	0.9443	3.9	4.6	9	4.8	163.7	6			170	0.9443	163.7	6
		171	0.9517	3.9	4.6	9	4.8	165.8	6			171	0.9517	165.8	6
		172	0.9592	3.9	4.6	9	4.8	167.8	6			172	0.9592	167.8	6
		173	0.9666	3.9	4.6	9	4.8	169.8	6			173	0.9666	169.8	6
		174	0.974	3.9	4.6	9	4.8	171.9	6			174	0.974	171.9	6
		175	0.9814	3.9	4.6	9	4.8	173.9	6			175	0.9814	173.9	6
		176	0.9889	3.6	4.6	9	4.8	175.9	6			176	0.9889	175.9	6
		177	0.9963	3.6	4.6	9	4.8	178	6			177	0.9963	178	6
		178	1	3.6	4.6	9	4.8	179	6			178	1	179	6
Abdomen_Irrgular	Tracking_1	1	0	6.6	7.1	9	5	179			Fixed_1	1	0	179
		2	0.0033	6.6	7.1	9	5	178	6			2	0.0033	178	6
		3	0.0099	6.6	7.1	9	5	175.9	6			3	0.0099	175.9	6
		4	0.0166	6.6	7.1	9	5	173.9	6			4	0.0166	173.9	6
		5	0.0232	6.6	7.1	9	5	171.9	6			5	0.0232	171.9	6
		6	0.0298	6.6	7.1	9	5	169.8	6			6	0.0298	169.8	6
		7	0.0365	6.6	7.1	9	5	167.8	6			7	0.0365	167.8	6
		8	0.0431	6.9	7.1	9	5	165.8	6			8	0.0431	165.8	6
		9	0.0497	6.9	7.1	9	5	163.7	6			9	0.0497	163.7	6
		10	0.056	6.9	7.1	9	5	161.7	6			10	0.056	161.7	6
		11	0.0622	6.9	6.9	9	5	159.7	6			11	0.0622	159.7	6
		12	0.0685	6.9	6.9	9	5	157.6	6			12	0.0685	157.6	6
		13	0.0747	6.9	6.9	9	5	155.6	6			13	0.0747	155.6	6
		14	0.0806	6.9	6.9	9	5	153.6	6			14	0.0806	153.6	6
		15	0.0864	6.6	6.6	9	5	151.5	6			15	0.0864	151.5	6
		16	0.0923	6.6	6.6	9	5	149.5	6			16	0.0923	149.5	6
		17	0.0981	6.6	6.6	9	5	147.5	6			17	0.0981	147.5	6
		18	0.1035	6.6	6.6	9	5	145.4	6			18	0.1035	145.4	6
		19	0.1089	6.6	6.4	9	5	143.4	6			19	0.1089	143.4	6
		20	0.1143	6.4	6.4	9	5	141.4	6			20	0.1143	141.4	6
		21	0.1197	6.4	6.4	9	5	139.3	6			21	0.1197	139.3	6
		22	0.1253	6.4	6.1	9	5	137.3	6			22	0.1253	137.3	6
		23	0.1309	6.1	6.1	9	5	135.3	6			23	0.1309	135.3	6
		24	0.1364	6.1	6.1	9	5	133.2	6			24	0.1364	133.2	6
		25	0.142	6.1	5.9	9	5	131.2	6			25	0.142	131.2	6
		26	0.1476	5.9	5.9	9	5	129.2	6			26	0.1476	129.2	6
		27	0.1531	5.9	5.9	9	5	127.1	6			27	0.1531	127.1	6
		28	0.1587	5.6	5.6	9	5	125.1	6			28	0.1587	125.1	6
		29	0.1642	5.6	5.6	9	5	123.1	6			29	0.1642	123.1	6
		30	0.1698	5.6	5.4	9	5	121	6			30	0.1698	121	6
		31	0.1753	5.4	5.4	9	5	119	6			31	0.1753	119	6
		32	0.1809	5.4	5.1	9	5	117	6			32	0.1809	117	6
		33	0.1864	5.4	5.1	9	5	114.9	6			33	0.1864	114.9	6
		34	0.1918	5.1	4.9	9	5	112.9	6			34	0.1918	112.9	6
		35	0.1972	5.1	4.9	9	5	110.9	6			35	0.1972	110.9	6
		36	0.2025	4.9	4.6	9	5	108.8	6			36	0.2025	108.8	6
		37	0.2079	4.9	4.6	9	5	106.8	6			37	0.2079	106.8	6
		38	0.213	4.9	4.4	9	5	104.8	6			38	0.213	104.8	6
		39	0.2181	4.9	4.1	9	5	102.7	6			39	0.2181	102.7	6
		40	0.2231	4.9	4.1	9	5	100.7	6			40	0.2231	100.7	6
		41	0.2282	4.9	4.1	9	5	98.7	6			41	0.2282	98.7	6
		42	0.2329	5.1	4.1	9	5	96.6	6			42	0.2329	96.6	6
		43	0.2375	5.1	4.1	9	5	94.6	6			43	0.2375	94.6	6
		44	0.2421	5.1	4.4	9	5	92.6	6			44	0.2421	92.6	6
		45	0.2468	5.1	4.4	9	5	90.5	6			45	0.2468	90.5	6
		46	0.25	5.4	4.4	9	5	88.5	6			46	0.25	88.5	6
		47	0.2532	5.4	4.4	9	5	86.4	6			47	0.2532	86.4	6
		48	0.2565	5.4	4.4	9	4.8	84.4	6			48	0.2565	84.4	6
		49	0.2597	5.6	4.6	9	4.8	82.4	6			49	0.2597	82.4	6
		50	0.2618	5.6	4.6	9	4.8	80.3	6			50	0.2618	80.3	6
		51	0.2639	5.6	4.6	9	4.8	78.3	6			51	0.2639	78.3	6
		52	0.2659	5.6	4.9	9	4.8	76.3	6			52	0.2659	76.3	6
		53	0.268	5.9	4.9	9	4.8	74.2	6			53	0.268	74.2	6
		54	0.2701	5.9	5.1	9	4.8	72.2	6			54	0.2701	72.2	6
		55	0.2722	5.9	5.1	9	4.8	70.2	6			55	0.2722	70.2	6
		56	0.2743	6.1	5.1	9	4.8	68.1	6			56	0.2743	68.1	6
		57	0.2764	6.1	5.4	9	4.8	66.1	6			57	0.2764	66.1	6
		58	0.2794	6.1	5.4	9	4.8	64.1	6			58	0.2794	64.1	6
		59	0.2824	6.1	5.4	9	4.8	62	6			59	0.2824	62	6
		60	0.2854	6.1	5.6	9	4.8	60	6			60	0.2854	60	6
		61	0.2884	6.1	5.6	9	4.8	58	6			61	0.2884	58	6
		62	0.2916	6.1	5.6	9	4.8	55.9	6			62	0.2916	55.9	6
		63	0.2947	6.4	5.6	9	4.8	53.9	6			63	0.2947	53.9	6
		64	0.2978	6.4	5.6	9	4.8	51.9	6			64	0.2978	51.9	6
		65	0.3009	6.4	5.9	9	4.8	49.8	6			65	0.3009	49.8	6
		66	0.3068	6.4	5.9	9	4.8	47.8	6			66	0.3068	47.8	6
		67	0.3127	6.4	5.9	9	4.8	45.8	6			67	0.3127	45.8	6
		68	0.3186	6.4	5.9	9	4.8	43.7	6			68	0.3186	43.7	6
		69	0.3244	6.6	5.9	9	4.8	41.7	6			69	0.3244	41.7	6
		70	0.3298	6.6	5.9	9	4.8	39.7	6			70	0.3298	39.7	6
		71	0.3352	6.6	5.9	9	4.8	37.6	6			71	0.3352	37.6	6
		72	0.3406	6.6	5.9	9	4.8	35.6	6			72	0.3406	35.6	6
		73	0.346	6.6	5.9	9	4.8	33.6	6			73	0.346	33.6	6
		74	0.3514	6.9	5.9	9	4.8	31.5	6			74	0.3514	31.5	6
		75	0.3568	6.9	5.9	9	4.8	29.5	6			75	0.3568	29.5	6
		76	0.3622	6.9	5.9	9	4.8	27.5	6			76	0.3622	27.5	6
		77	0.3676	6.9	5.9	9	4.8	25.4	6			77	0.3676	25.4	6
		78	0.373	6.9	6.1	9	4.8	23.4	6			78	0.373	23.4	6
		79	0.3784	7.1	6.1	9	4.8	21.4	6			79	0.3784	21.4	6
		80	0.3838	7.1	6.1	9	4.8	19.3	6			80	0.3838	19.3	6
		81	0.3892	7.1	6.4	9	4.8	17.3	6			81	0.3892	17.3	6
		82	0.3949	7.4	6.4	9	4.8	15.3	6			82	0.3949	15.3	6
		83	0.4007	7.4	6.4	9	4.8	13.2	6			83	0.4007	13.2	6
		84	0.4064	7.4	6.4	9	4.8	11.2	6			84	0.4064	11.2	6
		85	0.4122	7.4	6.6	9	4.8	9.2	6			85	0.4122	9.2	6
		86	0.4179	7.4	6.6	9	4.8	7.1	6			86	0.4179	7.1	6
		87	0.4237	7.4	6.6	9	4.8	5.1	6			87	0.4237	5.1	6
		88	0.4294	7.5	6.6	9	4.8	3.1	6			88	0.4294	3.1	6
		89	0.4352	7.5	6.6	9	4.8	1	6			89	0.4352	1	6
		90	0.4409	7.5	6.9	9	4.8	359	6			90	0.4409	359	6
		91	0.4466	7.5	6.9	9	4.3	356.9	6			91	0.4466	356.9	6
		92	0.4524	7.5	6.9	9	4.3	354.9	6			92	0.4524	354.9	6
		93	0.4581	7.5	6.9	9	4.3	352.9	6			93	0.4581	352.9	6
		94	0.4639	7.5	6.9	9	4.8	350.8	6			94	0.4639	350.8	6
		95	0.4696	7.5	6.9	9	4.8	348.8	6			95	0.4696	348.8	6
		96	0.4753	7.5	6.9	9	4.8	346.8	6			96	0.4753	346.8	6
		97	0.4811	7.5	6.9	9	4.8	344.7	6			97	0.4811	344.7	6
		98	0.486	7.5	6.9	9	4.8	342.7	6			98	0.486	342.7	6
		99	0.491	7.5	6.9	9	4.8	340.7	6			99	0.491	340.7	6
		100	0.4959	7.5	6.9	9	4.8	338.6	6			100	0.4959	338.6	6
		101	0.5008	7.4	6.9	9	4.8	336.6	6			101	0.5008	336.6	6
		102	0.5058	7.4	6.9	9	4.8	334.6	6			102	0.5058	334.6	6
		103	0.5107	7.4	6.9	9	4.8	332.5	6			103	0.5107	332.5	6
		104	0.5156	7.4	6.9	9	4.8	330.5	6			104	0.5156	330.5	6
		105	0.5206	7.4	6.6	9	4.8	328.5	6			105	0.5206	328.5	6
		106	0.5255	7.4	6.6	9	4.8	326.4	6			106	0.5255	326.4	6
		107	0.5304	7.1	6.6	9	4.8	324.4	6			107	0.5304	324.4	6
		108	0.5354	7.1	6.6	9	4.8	322.4	6			108	0.5354	322.4	6
		109	0.5403	7.1	6.6	9	4.8	320.3	6			109	0.5403	320.3	6
		110	0.5452	7.1	6.4	9	4.8	318.3	6			110	0.5452	318.3	6
		111	0.5502	6.9	6.4	9	4.8	316.3	6			111	0.5502	316.3	6
		112	0.5551	6.9	6.4	9	4.8	314.2	6			112	0.5551	314.2	6
		113	0.56	6.9	6.1	9	4.8	312.2	6			113	0.56	312.2	6
		114	0.5667	6.6	6.1	9	4.8	310.2	6			114	0.5667	310.2	6
		115	0.5733	6.6	6.1	9	4.8	308.1	6			115	0.5733	308.1	6
		116	0.5799	6.6	5.9	9	4.8	306.1	6			116	0.5799	306.1	6
		117	0.5865	6.4	5.9	9	4.8	304.1	6			117	0.5865	304.1	6
		118	0.5931	6.4	5.6	9	4.8	302	6			118	0.5931	302	6
		119	0.5998	6.1	5.6	9	4.8	300	6			119	0.5998	300	6
		120	0.6064	6.1	5.6	9	4.8	298	6			120	0.6064	298	6
		121	0.613	5.9	5.4	9	4.8	295.9	6			121	0.613	295.9	6
		122	0.6206	5.9	5.4	9	4.8	293.9	6			122	0.6206	293.9	6
		123	0.6282	5.6	5.1	9	4.8	291.9	6			123	0.6282	291.9	6
		124	0.6359	5.6	4.9	9	4.8	289.8	6			124	0.6359	289.8	6
		125	0.6435	5.4	4.9	9	4.8	287.8	6			125	0.6435	287.8	6
		126	0.6509	5.4	4.6	9	4.8	285.8	6			126	0.6509	285.8	6
		127	0.6583	5.1	4.6	9	4.8	283.7	6			127	0.6583	283.7	6
		128	0.6657	4.9	4.6	9	4.8	281.7	6			128	0.6657	281.7	6
		129	0.673	4.9	4.9	9	4.8	279.7	6			129	0.673	279.7	6
		130	0.6785	4.6	4.9	9	4.8	277.6	6			130	0.6785	277.6	6
		131	0.684	4.4	4.9	9	4.8	275.6	6			131	0.684	275.6	6
		132	0.6895	4.4	4.9	9	4.8	273.6	6			132	0.6895	273.6	6
		133	0.695	4.4	5.1	9	4.8	271.5	6			133	0.695	271.5	6
		134	0.7002	4.4	5.1	9	4.8	269.5	6			134	0.7002	269.5	6
		135	0.7053	4.4	5.1	9	4.8	267.4	6			135	0.7053	267.4	6
		136	0.7105	4.4	5.4	9	4.8	265.4	6			136	0.7105	265.4	6
		137	0.7156	4.6	5.4	9	4.8	263.4	6			137	0.7156	263.4	6
		138	0.7207	4.6	5.4	9	4.8	261.3	6			138	0.7207	261.3	6
		139	0.7259	4.6	5.6	9	4.8	259.3	6			139	0.7259	259.3	6
		140	0.731	4.6	5.6	9	4.8	257.3	6			140	0.731	257.3	6
		141	0.7361	4.6	5.6	9	4.8	255.2	6			141	0.7361	255.2	6
		142	0.7416	4.6	5.6	9	4.8	253.2	6			142	0.7416	253.2	6
		143	0.747	4.6	5.9	9	4.8	251.2	6			143	0.747	251.2	6
		144	0.7525	4.9	5.9	9	4.8	249.1	6			144	0.7525	249.1	6
		145	0.758	4.9	5.9	9	4.8	247.1	6			145	0.758	247.1	6
		146	0.7646	4.9	5.9	9	4.8	245.1	6			146	0.7646	245.1	6
		147	0.7712	5.1	5.9	9	4.8	243	6			147	0.7712	243	6
		148	0.7778	5.1	5.9	9	4.8	241	6			148	0.7778	241	6
		149	0.7844	5.1	5.9	9	4.8	239	6			149	0.7844	239	6
		150	0.7915	5.4	5.9	9	4.8	236.9	6			150	0.7915	236.9	6
		151	0.7986	5.4	5.9	9	4.8	234.9	6			151	0.7986	234.9	6
		152	0.8058	5.4	6.1	9	4.8	232.9	6			152	0.8058	232.9	6
		153	0.8129	5.6	6.1	9	4.8	230.8	6			153	0.8129	230.8	6
		154	0.8196	5.6	6.1	9	4.8	228.8	6			154	0.8196	228.8	6
		155	0.8263	5.6	6.1	9	4.8	226.8	6			155	0.8263	226.8	6
		156	0.8331	5.6	6.1	9	4.8	224.7	6			156	0.8331	224.7	6
		157	0.8398	5.6	6.4	9	4.8	222.7	6			157	0.8398	222.7	6
		158	0.8465	5.6	6.4	9	4.8	220.7	6			158	0.8465	220.7	6
		159	0.8532	5.6	6.4	9	4.8	218.6	6			159	0.8532	218.6	6
		160	0.8599	5.9	6.4	9	4.8	216.6	6			160	0.8599	216.6	6
		161	0.8667	5.9	6.4	9	4.8	214.6	6			161	0.8667	214.6	6
		162	0.8741	5.9	6.6	9	4.8	212.5	6			162	0.8741	212.5	6
		163	0.8816	5.9	6.6	9	4.8	210.5	6			163	0.8816	210.5	6
		164	0.8891	5.9	6.6	9	4.8	208.5	6			164	0.8891	208.5	6
		165	0.8966	5.9	6.6	9	4.8	206.4	6			165	0.8966	206.4	6
		166	0.9036	5.9	6.9	9	5	204.4	6			166	0.9036	204.4	6
		167	0.9107	5.9	6.9	9	5	202.4	6			167	0.9107	202.4	6
		168	0.9177	5.9	6.9	9	5	200.3	6			168	0.9177	200.3	6
		169	0.9248	5.9	6.9	9	5	198.3	6			169	0.9248	198.3	6
		170	0.9334	5.9	7.1	9	5	196.3	6			170	0.9334	196.3	6
		171	0.9421	6.1	7.1	9	5	194.2	6			171	0.9421	194.2	6
		172	0.9507	6.1	7.1	9	5	192.2	6			172	0.9507	192.2	6
		173	0.9594	6.1	7.1	9	5	190.2	6			173	0.9594	190.2	6
		174	0.9683	6.4	7.1	9	5	188.1	6			174	0.9683	188.1	6
		175	0.9772	6.4	7.1	9	5	186.1	6			175	0.9772	186.1	6
		176	0.9861	6.4	7.1	9	5	184.1	6			176	0.9861	184.1	6
		177	0.995	6.4	7.1	9	5	182	6			177	0.995	182	6
		178	1	6.4	7.1	9	5	181	6			178	1	181	6
	Tracking_2	1	0	6.6	7.5	9	4.8	181			Fixed_2	1	0	181
		2	0.0048	6.6	7.5	9	4.8	182	6			2	0.0048	182	6
		3	0.0144	6.4	7.5	9	4.8	184.1	6			3	0.0144	184.1	6
		4	0.024	6.4	7.5	9	4.8	186.1	6			4	0.024	186.1	6
		5	0.0336	6.4	7.5	9	4.8	188.1	6			5	0.0336	188.1	6
		6	0.0429	6.4	7.5	9	4.8	190.2	6			6	0.0429	190.2	6
		7	0.0522	6.1	7.5	9	4.8	192.2	6			7	0.0522	192.2	6
		8	0.0615	6.1	7.4	9	4.8	194.2	6			8	0.0615	194.2	6
		9	0.0708	6.1	7.4	9	4.8	196.3	6			9	0.0708	196.3	6
		10	0.0798	5.9	7.4	9	4.8	198.3	6			10	0.0798	198.3	6
		11	0.0889	5.9	7.4	9	4.8	200.3	6			11	0.0889	200.3	6
		12	0.0979	5.9	7.4	9	4.8	202.4	6			12	0.0979	202.4	6
		13	0.107	5.9	7.1	9	4.8	204.4	6			13	0.107	204.4	6
		14	0.1157	5.9	7.1	9	4.8	206.4	6			14	0.1157	206.4	6
		15	0.1245	5.9	7.1	9	4.8	208.5	6			15	0.1245	208.5	6
		16	0.1333	5.9	6.9	9	4.8	210.5	6			16	0.1333	210.5	6
		17	0.1421	5.9	6.9	9	4.8	212.5	6			17	0.1421	212.5	6
		18	0.1477	5.9	6.9	9	4.3	214.6	6			18	0.1477	214.6	6
		19	0.1533	5.9	6.9	9	4.8	216.6	6			19	0.1533	216.6	6
		20	0.1589	5.9	6.9	9	4.8	218.6	6			20	0.1589	218.6	6
		21	0.1645	5.9	6.6	9	4.8	220.7	6			21	0.1645	220.7	6
		22	0.1701	5.9	6.6	9	4.8	222.7	6			22	0.1701	222.7	6
		23	0.1758	5.6	6.6	9	4.8	224.7	6			23	0.1758	224.7	6
		24	0.1814	5.6	6.6	9	4.8	226.8	6			24	0.1814	226.8	6
		25	0.187	5.6	6.6	9	4.8	228.8	6			25	0.187	228.8	6
		26	0.1928	5.6	6.4	9	4.8	230.8	6			26	0.1928	230.8	6
		27	0.1985	5.6	6.4	9	4.8	232.9	6			27	0.1985	232.9	6
		28	0.2043	5.4	6.4	9	4.8	234.9	6			28	0.2043	234.9	6
		29	0.2101	5.4	6.4	9	4.8	236.9	6			29	0.2101	236.9	6
		30	0.2157	5.4	6.4	9	4.8	239	6			30	0.2157	239	6
		31	0.2213	5.4	6.4	9	4.8	241	6			31	0.2213	241	6
		32	0.2269	5.1	6.1	9	4.8	243	6			32	0.2269	243	6
		33	0.2325	5.1	6.1	9	4.8	245.1	6			33	0.2325	245.1	6
		34	0.2375	5.1	6.1	9	4.8	247.1	6			34	0.2375	247.1	6
		35	0.2425	4.9	6.1	9	4.8	249.1	6			35	0.2425	249.1	6
		36	0.2475	4.9	6.1	9	4.8	251.2	6			36	0.2475	251.2	6
		37	0.2525	4.6	6.1	9	4.8	253.2	6			37	0.2525	253.2	6
		38	0.2578	4.6	5.9	9	4.8	255.2	6			38	0.2578	255.2	6
		39	0.263	4.6	5.9	9	4.8	257.3	6			39	0.263	257.3	6
		40	0.2683	4.4	5.9	9	4.8	259.3	6			40	0.2683	259.3	6
		41	0.2735	4.4	5.9	9	4.8	261.3	6			41	0.2735	261.3	6
[truncated: 849 more rows]

## Sheet: Sheet2
Thorax_Irregular	Tracking_1	1	0	3.9	3.6	6.1	8.8	179			Fixed_1	1	0	179
		2	0.0037	3.9	3.6	6.1	8.8	178	6			2	0.0037	178	6
		3	0.0114	3.9	3.6	6.1	8.8	175.9	6			3	0.0114	175.9	6
		4	0.0188	3.9	3.6	6.1	8.8	173.9	6			4	0.0188	173.9	6
		5	0.0262	3.9	3.6	6.1	8.8	171.9	6			5	0.0262	171.9	6
		6	0.0336	3.9	3.6	6.1	8.8	169.8	6			6	0.0336	169.8	6
		7	0.041	3.9	3.6	6.1	8.8	167.8	6			7	0.041	167.8	6
		8	0.0484	3.9	3.6	6.1	8.8	165.8	6			8	0.0484	165.8	6
		9	0.0557	3.9	3.6	6.1	9.2	163.7	6			9	0.0557	163.7	6
		10	0.0621	3.9	3.6	6.1	9.2	161.7	6			10	0.0621	161.7	6
		11	0.0685	3.9	3.6	6.1	9.2	159.7	6			11	0.0685	159.7	6
		12	0.0749	3.9	3.6	6.1	9.2	157.6	6			12	0.0749	157.6	6
		13	0.0813	3.9	3.6	6.1	9.2	155.6	6			13	0.0813	155.6	6
		14	0.0877	3.9	3.9	6.1	9.2	153.6	6			14	0.0877	153.6	6
		15	0.0941	3.9	3.9	6.1	9.2	151.5	6			15	0.0941	151.5	6
		16	0.1005	3.9	4.1	6.1	9.2	149.5	6			16	0.1005	149.5	6
		17	0.1071	3.6	4.1	6.1	9.2	147.5	6			17	0.1071	147.5	6
		18	0.1147	3.6	4.4	6.1	9.2	145.4	6			18	0.1147	145.4	6
		19	0.1224	3.6	4.4	6.1	9.2	143.4	6			19	0.1224	143.4	6
		20	0.13	3.6	4.6	6.1	9.2	141.4	6			20	0.13	141.4	6
		21	0.1375	3.6	4.6	6.1	9.2	139.3	6			21	0.1375	139.3	6
		22	0.1451	3.6	4.6	6.1	9.2	137.3	6			22	0.1451	137.3	6
		23	0.1526	3.6	4.9	6.1	9.2	135.3	6			23	0.1526	135.3	6
		24	0.1602	3.4	4.9	6.1	9.2	133.2	6			24	0.1602	133.2	6
		25	0.1673	3.4	5.1	6.1	9.2	131.2	6			25	0.1673	131.2	6
		26	0.1735	3.4	5.1	6.1	9.2	129.2	6			26	0.1735	129.2	6
		27	0.1791	3.4	5.1	6.1	9.2	127.1	6			27	0.1791	127.1	6
		28	0.1846	3.6	5.4	6.1	9.2	125.1	6			28	0.1846	125.1	6
		29	0.1896	3.6	5.4	6.1	9.2	123.1	6			29	0.1896	123.1	6
		30	0.194	3.6	5.4	6.1	9.2	121	6			30	0.194	121	6
		31	0.1979	3.6	5.4	6.1	9.2	119	6			31	0.1979	119	6
		32	0.2015	3.6	5.4	6.1	9.2	117	6			32	0.2015	117	6
		33	0.2047	3.6	5.6	6.1	9.2	114.9	6			33	0.2047	114.9	6
		34	0.2078	3.6	5.6	6.1	9.2	112.9	6			34	0.2078	112.9	6
		35	0.2108	3.6	5.6	6.1	9.2	110.9	6			35	0.2108	110.9	6
		36	0.2139	3.6	5.6	6.1	9.2	108.8	6			36	0.2139	108.8	6
		37	0.217	3.6	5.6	6.1	9.2	106.8	6			37	0.217	106.8	6
		38	0.219	3.6	5.6	6.1	9.2	104.8	6			38	0.219	104.8	6
		39	0.221	3.6	5.6	6.1	9.2	102.7	6			39	0.221	102.7	6
		40	0.223	3.6	5.6	6.1	9.2	100.7	6			40	0.223	100.7	6
		41	0.2249	3.6	5.6	6.1	9.2	98.7	6			41	0.2249	98.7	6
		42	0.2282	3.6	5.6	6.1	9.2	96.6	6			42	0.2282	96.6	6
		43	0.2314	3.4	5.6	6.1	9.2	94.6	6			43	0.2314	94.6	6
		44	0.2346	3.4	5.4	6.1	9.2	92.6	6			44	0.2346	92.6	6
		45	0.2378	3.4	5.4	6.1	9.2	90.5	6			45	0.2378	90.5	6
		46	0.241	3.4	5.4	6.1	9.2	88.5	6			46	0.241	88.5	6
		47	0.2442	3.4	5.4	6.1	9.2	86.4	6			47	0.2442	86.4	6
		48	0.2474	3.4	5.4	6.1	9.2	84.4	6			48	0.2474	84.4	6
		49	0.2507	3.4	5.4	6.1	9.2	82.4	6			49	0.2507	82.4	6
		50	0.2531	3.4	5.4	6.1	9.2	80.3	6			50	0.2531	80.3	6
		51	0.2559	3.6	5.4	6.1	9.2	78.3	6			51	0.2559	78.3	6
		52	0.2587	3.6	5.4	6.1	9.2	76.3	6			52	0.2587	76.3	6
		53	0.2614	3.6	5.1	6.1	9.2	74.2	6			53	0.2614	74.2	6
		54	0.2642	3.6	5.1	6.1	9.2	72.2	6			54	0.2642	72.2	6
		55	0.2669	3.9	5.1	6.1	9.2	70.2	6			55	0.2669	70.2	6
		56	0.2697	3.9	5.1	6.1	9.2	68.1	6			56	0.2697	68.1	6
		57	0.2725	3.9	5.1	6.1	9.2	66.1	6			57	0.2725	66.1	6
		58	0.2756	3.9	4.9	6.1	9.2	64.1	6			58	0.2756	64.1	6
		59	0.279	3.9	4.9	6.1	9.2	62	6			59	0.279	62	6
		60	0.2828	4.1	4.9	6.1	9.2	60	6			60	0.2828	60	6
		61	0.287	4.1	4.6	6.1	9.2	58	6			61	0.287	58	6
		62	0.2912	4.1	4.6	6.1	9.2	55.9	6			62	0.2912	55.9	6
		63	0.2954	4.1	4.4	6.1	9.2	53.9	6			63	0.2954	53.9	6
		64	0.2996	4.1	4.4	6.1	9.2	51.9	6			64	0.2996	51.9	6
		65	0.3039	4.1	4.4	6.1	9.2	49.8	6			65	0.3039	49.8	6
		66	0.3084	4.4	4.1	6.1	9.2	47.8	6			66	0.3084	47.8	6
		67	0.3134	4.4	4.1	6.1	9.2	45.8	6			67	0.3134	45.8	6
		68	0.3196	4.4	3.9	6.1	9.2	43.7	6			68	0.3196	43.7	6
		69	0.3266	4.4	3.9	6.1	9.2	41.7	6			69	0.3266	41.7	6
		70	0.3347	4.4	3.6	6.1	9.2	39.7	6			70	0.3347	39.7	6
		71	0.3429	4.4	3.6	6.1	9.2	37.6	6			71	0.3429	37.6	6
		72	0.351	4.4	3.4	6.1	9.2	35.6	6			72	0.351	35.6	6
		73	0.3591	4.4	3.4	6.1	9.2	33.6	6			73	0.3591	33.6	6
		74	0.368	4.4	3.4	6.1	9.2	31.5	6			74	0.368	31.5	6
		75	0.3778	4.4	3.4	6.1	9.2	29.5	5.468			75	0.3778	29.5	5.485
		76	0.3877	4.4	3.4	6.1	9.2	27.5	5.468			76	0.3877	27.5	5.485
		77	0.3975	4.4	3.4	6.1	9.2	25.4	5.468			77	0.3975	25.4	5.485
		78	0.4067	4.4	3.4	6.1	9.2	23.4	5.833			78	0.4067	23.4	5.851
		79	0.4159	4.4	3.4	6.1	9.2	21.4	5.833			79	0.4159	21.4	5.851
		80	0.4252	4.4	3.4	6.1	9.2	19.3	5.833			80	0.4252	19.3	5.851
		81	0.4337	4.4	3.4	6.1	9.2	17.3	6			81	0.4337	17.3	6
		82	0.4415	4.4	3.4	6.1	9.2	15.3	6			82	0.4415	15.3	6
		83	0.4501	4.4	3.4	6.1	9.2	13.2	6			83	0.4501	13.2	6
		84	0.4591	4.4	3.4	6.1	9.2	11.2	5.963			84	0.4591	11.2	5.982
		85	0.4682	4.4	3.4	6.1	9.2	9.2	5.963			85	0.4682	9.2	5.982
		86	0.4772	4.4	3.6	6.1	9.2	7.1	5.963			86	0.4772	7.1	5.982
		87	0.4862	4.4	3.6	6.1	9.2	5.1	5.963			87	0.4862	5.1	5.982
		88	0.4952	4.1	3.6	6.1	9.2	3.1	5.963			88	0.4952	3.1	5.982
		89	0.5036	4.1	3.9	6.1	9.2	1	6			89	0.5036	1	6
		90	0.5112	4.1	3.9	6.1	9.2	359	6			90	0.5112	359	6
		91	0.5188	4.1	3.9	6.1	9.2	356.9	6			91	0.5188	356.9	6
		92	0.5263	4.1	4.1	6.1	9.2	354.9	6			92	0.5263	354.9	6
		93	0.5339	4.1	4.1	6.1	9.2	352.9	6			93	0.5339	352.9	6
		94	0.5415	4.1	4.4	6.1	9.2	350.8	6			94	0.5415	350.8	6
		95	0.5484	4.1	4.4	6.1	9.2	348.8	6			95	0.5484	348.8	6
		96	0.5547	4.1	4.4	6.1	9.2	346.8	6			96	0.5547	346.8	6
		97	0.5604	3.9	4.6	6.1	8.8	344.7	6			97	0.5604	344.7	6
		98	0.566	3.9	4.6	6.1	8.8	342.7	6			98	0.566	342.7	6
		99	0.5715	4.1	4.6	6.1	8.8	340.7	6			99	0.5715	340.7	6
		100	0.577	4.4	4.9	6.1	8.8	338.6	6			100	0.577	338.6	6
		101	0.5825	4.4	4.9	6.1	8.8	336.6	6			101	0.5825	336.6	6
		102	0.5882	4.6	4.9	6.1	8.8	334.6	6			102	0.5882	334.6	6
		103	0.5939	4.6	5.1	6.1	8.8	332.5	6			103	0.5939	332.5	6
		104	0.5996	4.9	5.1	6.1	8.8	330.5	6			104	0.5996	330.5	6
		105	0.6053	5.1	5.1	6.1	8.8	328.5	6			105	0.6053	328.5	6
		106	0.6106	5.1	5.4	6.1	8.8	326.4	6			106	0.6106	326.4	6
		107	0.616	5.4	5.4	6.1	8.8	324.4	6			107	0.616	324.4	6
		108	0.6213	5.4	5.4	6.1	8.8	322.4	6			108	0.6213	322.4	6
		109	0.6266	5.6	5.4	6.1	8.8	320.3	6			109	0.6266	320.3	6
		110	0.6315	5.6	5.4	6.1	8.8	318.3	6			110	0.6315	318.3	6
		111	0.636	5.6	5.6	6.1	8.8	316.3	6			111	0.636	316.3	6
		112	0.6401	5.9	5.6	6.1	8.8	314.2	6			112	0.6401	314.2	6
		113	0.6438	5.9	5.6	6.1	8.8	312.2	6			113	0.6438	312.2	6
		114	0.6457	6.1	5.6	6.1	8.8	310.2	6			114	0.6457	310.2	6
		115	0.6467	6.1	5.6	6.1	8.8	308.1	6			115	0.6467	308.1	6
		116	0.6478	6.1	5.6	6.1	8.8	306.1	6			116	0.6478	306.1	6
		117	0.6489	6.4	5.6	6.1	8.8	304.1	6			117	0.6489	304.1	6
		118	0.651	6.4	5.9	6.1	8.8	302	6			118	0.651	302	6
		119	0.6532	6.4	5.9	6.1	8.8	300	6			119	0.6532	300	6
		120	0.6554	6.6	5.9	6.1	8.8	298	6			120	0.6554	298	6
		121	0.6575	6.6	5.9	6.1	8.8	295.9	6			121	0.6575	295.9	6
		122	0.6608	6.6	5.9	6.1	8.8	293.9	6			122	0.6608	293.9	6
		123	0.6641	6.6	5.9	6.1	8.8	291.9	6			123	0.6641	291.9	6
		124	0.6674	6.6	5.9	6.1	8.8	289.8	6			124	0.6674	289.8	6
		125	0.6708	6.8	5.9	6.1	8.8	287.8	6			125	0.6708	287.8	6
		126	0.6742	6.8	5.9	6.1	8.8	285.8	6			126	0.6742	285.8	6
		127	0.6776	6.8	5.9	6.1	8.8	283.7	6			127	0.6776	283.7	6
		128	0.6809	6.8	5.9	6.1	8.8	281.7	6			128	0.6809	281.7	6
		129	0.6839	6.8	5.6	6.1	8.8	279.7	6			129	0.6839	279.7	6
		130	0.6865	6.8	5.6	6.1	8.8	277.6	6			130	0.6865	277.6	6
		131	0.6893	6.8	5.6	6.1	8.8	275.6	6			131	0.6893	275.6	6
		132	0.692	6.8	5.6	6.1	8.8	273.6	6			132	0.692	273.6	6
		133	0.6948	6.8	5.6	6.1	8.8	271.5	6			133	0.6948	271.5	6
		134	0.6976	6.6	5.6	6.1	8.8	269.5	6			134	0.6976	269.5	6
		135	0.7004	6.6	5.6	6.1	8.8	267.4	6			135	0.7004	267.4	6
		136	0.7032	6.6	5.6	6.1	8.8	265.4	6			136	0.7032	265.4	6
		137	0.7059	6.6	5.4	6.1	8.8	263.4	6			137	0.7059	263.4	6
		138	0.7087	6.6	5.4	6.1	8.8	261.3	6			138	0.7087	261.3	6
		139	0.7115	6.6	5.4	6.1	8.8	259.3	6			139	0.7115	259.3	6
		140	0.7143	6.6	5.4	6.1	8.8	257.3	6			140	0.7143	257.3	6
		141	0.717	6.6	5.4	6.1	8.8	255.2	6			141	0.717	255.2	6
		142	0.7185	6.4	5.4	6.1	8.8	253.2	6			142	0.7185	253.2	6
		143	0.7199	6.4	5.1	6.1	8.8	251.2	6			143	0.7199	251.2	6
		144	0.7214	6.4	5.1	6.1	8.8	249.1	6			144	0.7214	249.1	6
		145	0.7229	6.4	5.1	6.1	8.8	247.1	6			145	0.7229	247.1	6
		146	0.726	6.1	5.1	6.1	8.8	245.1	6			146	0.726	245.1	6
		147	0.7294	6.1	4.9	6.1	8.8	243	6			147	0.7294	243	6
		148	0.7331	6.1	4.9	6.1	8.8	241	6			148	0.7331	241	6
		149	0.7372	6.1	4.9	6.1	8.8	239	6			149	0.7372	239	6
		150	0.7416	5.9	4.9	6.1	8.8	236.9	6			150	0.7416	236.9	6
		151	0.7461	5.9	4.9	6.1	8.8	234.9	6			151	0.7461	234.9	6
		152	0.7506	5.6	4.6	6.1	8.8	232.9	6			152	0.7506	232.9	6
		153	0.7552	5.6	4.6	6.1	8.8	230.8	6			153	0.7552	230.8	6
		154	0.7602	5.6	4.6	6.1	8.8	228.8	6			154	0.7602	228.8	6
		155	0.766	5.4	4.6	6.1	8.8	226.8	6			155	0.766	226.8	6
		156	0.772	5.4	4.6	6.1	8.8	224.7	6			156	0.772	224.7	6
		157	0.7781	5.1	4.4	6.1	8.8	222.7	6			157	0.7781	222.7	6
		158	0.7842	5.1	4.4	6.1	8.8	220.7	6			158	0.7842	220.7	6
		159	0.7903	4.9	4.4	6.1	8.8	218.6	6			159	0.7903	218.6	6
		160	0.7964	4.9	4.1	6.1	8.8	216.6	6			160	0.7964	216.6	6
		161	0.8026	4.6	4.1	6.1	8.8	214.6	6			161	0.8026	214.6	6
		162	0.8092	4.6	4.1	6.1	8.8	212.5	6			162	0.8092	212.5	6
		163	0.8166	4.4	4.1	6.1	8.8	210.5	6			163	0.8166	210.5	6
		164	0.8249	4.1	3.9	6.1	8.8	208.5	6			164	0.8249	208.5	6
		165	0.8344	4.1	3.9	6.1	8.8	206.4	5.631			165	0.8344	206.4	5.648
		166	0.8455	3.9	3.9	6.1	8.8	204.4	4.883			166	0.8455	204.4	4.898
		167	0.8592	3.9	3.9	6.1	8.8	202.4	3.927			167	0.8592	202.4	3.939
		168	0.8755	3.9	3.9	6.1	8.8	200.3	3.3			168	0.8755	200.3	3.31
		169	0.8918	3.9	3.9	6.1	8.8	198.3	3.3			169	0.8918	198.3	3.31
		170	0.9043	3.9	3.9	6.1	8.8	196.3	4.291			170	0.9043	196.3	4.305
		171	0.9168	3.9	3.9	6.1	8.8	194.2	4.291			171	0.9168	194.2	4.305
		172	0.9294	3.9	3.9	6.1	8.8	192.2	4.291			172	0.9294	192.2	4.305
		173	0.9419	3.9	3.6	6.1	8.8	190.2	4.291			173	0.9419	190.2	4.305
		174	0.9548	3.9	3.6	6.1	8.8	188.1	4.166			174	0.9548	188.1	4.179
		175	0.9677	3.9	3.6	6.1	8.8	186.1	4.166			175	0.9677	186.1	4.179
		176	0.9806	3.9	3.6	6.1	8.8	184.1	4.166			176	0.9806	184.1	4.179
		177	0.9935	3.9	3.6	6.1	8.8	182	4.166			177	0.9935	182	4.179
		178	1	3.9	3.6	6.1	8.8	181	4.166			178	1	181	4.179
Abdomen_Regular	Tracking_1	1	0	4.1	4.4	9	4.8	179			Fixed_1	1	0	179
		2	0.0027	4.1	4.4	9	4.8	178	6			2	0.0027	178	6
		3	0.0081	4.1	4.4	9	4.8	175.9	6			3	0.0081	175.9	6
		4	0.0135	4.1	4.4	9	4.8	173.9	6			4	0.0135	173.9	6
		5	0.019	4.1	4.4	9	4.8	171.9	6			5	0.019	171.9	6
		6	0.0244	4.1	4.4	9	4.8	169.8	6			6	0.0244	169.8	6
		7	0.0298	4.1	4.4	9	4.8	167.8	6			7	0.0298	167.8	6
		8	0.0352	4.1	4.4	9	4.8	165.8	6			8	0.0352	165.8	6
		9	0.0406	4.1	4.4	9	4.8	163.7	6			9	0.0406	163.7	6
		10	0.046	4.1	4.4	9	4.8	161.7	6			10	0.046	161.7	6
		11	0.0515	4.1	4.4	9	4.8	159.7	6			11	0.0515	159.7	6
		12	0.0569	4.1	4.4	9	4.8	157.6	6			12	0.0569	157.6	6
		13	0.0623	4.1	4.4	9	4.8	155.6	6			13	0.0623	155.6	6
		14	0.0677	4.1	4.4	9	4.8	153.6	6			14	0.0677	153.6	6
		15	0.0731	4.1	4.4	9	4.8	151.5	6			15	0.0731	151.5	6
		16	0.0785	4.1	4.4	9	4.8	149.5	6			16	0.0785	149.5	6
		17	0.084	4.1	4.4	9	4.8	147.5	6			17	0.084	147.5	6
		18	0.0896	4.1	4.4	9	4.8	145.4	6			18	0.0896	145.4	6
		19	0.0953	4.1	4.4	9	4.8	143.4	6			19	0.0953	143.4	6
		20	0.1009	4.1	4.4	9	4.8	141.4	6			20	0.1009	141.4	6
		21	0.1066	4.1	4.4	9	4.8	139.3	6			21	0.1066	139.3	6
		22	0.1122	4.4	4.4	9	4.8	137.3	6			22	0.1122	137.3	6
		23	0.1179	4.4	4.4	9	4.8	135.3	6			23	0.1179	135.3	6
		24	0.1235	4.4	4.4	9	4.8	133.2	6			24	0.1235	133.2	6
		25	0.1292	4.4	4.4	9	4.8	131.2	6			25	0.1292	131.2	6
		26	0.1348	4.4	4.4	9	4.8	129.2	6			26	0.1348	129.2	6
		27	0.1405	4.4	4.4	9	4.8	127.1	6			27	0.1405	127.1	6
		28	0.1461	4.4	4.4	9	4.8	125.1	6			28	0.1461	125.1	6
		29	0.1518	4.4	4.4	9	4.8	123.1	6			29	0.1518	123.1	6
		30	0.1574	4.4	4.4	9	4.8	121	6			30	0.1574	121	6
		31	0.1631	4.4	4.4	9	4.8	119	6			31	0.1631	119	6
		32	0.1687	4.4	4.4	9	4.8	117	6			32	0.1687	117	6
		33	0.1743	4.4	4.4	9	4.8	114.9	6			33	0.1743	114.9	6
		34	0.179	4.4	4.1	9	4.8	112.9	6			34	0.179	112.9	6
		35	0.1837	4.4	4.1	9	4.8	110.9	6			35	0.1837	110.9	6
		36	0.1884	4.4	4.1	9	4.8	108.8	6			36	0.1884	108.8	6
		37	0.193	4.4	4.1	9	4.8	106.8	6			37	0.193	106.8	6
		38	0.1977	4.4	4.1	9	4.8	104.8	6			38	0.1977	104.8	6
		39	0.2024	4.4	4.1	9	4.8	102.7	6			39	0.2024	102.7	6
		40	0.207	4.4	4.1	9	4.8	100.7	6			40	0.207	100.7	6
		41	0.2117	4.4	4.1	9	4.8	98.7	6			41	0.2117	98.7	6
		42	0.2164	4.4	4.1	9	4.8	96.6	6			42	0.2164	96.6	6
		43	0.221	4.4	4.1	9	4.8	94.6	6			43	0.221	94.6	6
		44	0.2257	4.4	4.1	9	4.8	92.6	6			44	0.2257	92.6	6
		45	0.2304	4.4	4.1	9	4.8	90.5	6			45	0.2304	90.5	6
		46	0.235	4.4	4.1	9	4.8	88.5	6			46	0.235	88.5	6
		47	0.2397	4.4	4.1	9	4.8	86.4	6			47	0.2397	86.4	6
		48	0.2444	4.4	4.1	9	4.8	84.4	6			48	0.2444	84.4	6
		49	0.2491	4.6	4.1	9	4.8	82.4	6			49	0.2491	82.4	6
		50	0.2535	4.6	4.1	9	4.8	80.3	6			50	0.2535	80.3	6
		51	0.2579	4.6	4.1	9	4.8	78.3	6			51	0.2579	78.3	6
		52	0.2623	4.6	4.1	9	4.8	76.3	6			52	0.2623	76.3	6
		53	0.2667	4.6	4.1	9	4.8	74.2	6			53	0.2667	74.2	6
		54	0.2709	4.6	4.1	9	4.8	72.2	6			54	0.2709	72.2	6
		55	0.2751	4.6	4.1	9	4.8	70.2	6			55	0.2751	70.2	6
		56	0.2793	4.9	3.9	9	4.8	68.1	6			56	0.2793	68.1	6
		57	0.2836	4.9	3.9	9	4.8	66.1	6			57	0.2836	66.1	6
		58	0.2882	4.9	3.9	9	4.8	64.1	6			58	0.2882	64.1	6
		59	0.2929	4.9	3.9	9	4.8	62	6			59	0.2929	62	6
		60	0.2975	4.9	3.9	9	4.8	60	6			60	0.2975	60	6
		61	0.3022	4.9	3.9	9	4.8	58	6			61	0.3022	58	6
		62	0.3068	4.9	3.9	9	4.8	55.9	6			62	0.3068	55.9	6
		63	0.3115	5.1	3.9	9	4.8	53.9	6			63	0.3115	53.9	6
		64	0.3161	5.1	3.9	9	4.8	51.9	6			64	0.3161	51.9	6
		65	0.3208	5.1	3.9	9	4.8	49.8	6			65	0.3208	49.8	6
		66	0.3259	5.1	3.9	9	4.8	47.8	6			66	0.3259	47.8	6
		67	0.331	5.1	3.9	9	4.8	45.8	6			67	0.331	45.8	6
		68	0.3361	5.1	3.9	9	4.8	43.7	6			68	0.3361	43.7	6
		69	0.3412	5.1	3.9	9	4.8	41.7	6			69	0.3412	41.7	6
		70	0.3463	5.1	3.9	9	4.8	39.7	6			70	0.3463	39.7	6
		71	0.3514	5.1	3.9	9	4.8	37.6	6			71	0.3514	37.6	6
		72	0.3565	5.1	3.9	9	4.8	35.6	6			72	0.3565	35.6	6
		73	0.3615	5.1	3.9	9	4.8	33.6	6			73	0.3615	33.6	6
		74	0.3666	5.1	3.9	9	4.8	31.5	6			74	0.3666	31.5	6
		75	0.3717	5.1	3.9	9	4.8	29.5	6			75	0.3717	29.5	6
		76	0.3768	5.1	3.9	9	4.8	27.5	6			76	0.3768	27.5	6
		77	0.3819	5.1	3.9	9	4.8	25.4	6			77	0.3819	25.4	6
		78	0.387	5.1	3.9	9	4.8	23.4	6			78	0.387	23.4	6
		79	0.3921	5.1	3.9	9	4.8	21.4	6			79	0.3921	21.4	6
		80	0.3972	5.1	3.9	9	4.8	19.3	6			80	0.3972	19.3	6
		81	0.4023	5.1	3.9	9	4.8	17.3	6			81	0.4023	17.3	6
		82	0.4089	5.1	3.9	9	4.8	15.3	6			82	0.4089	15.3	6
		83	0.4156	4.9	3.9	9	4.8	13.2	6			83	0.4156	13.2	6
		84	0.4222	4.9	3.9	9	4.8	11.2	6			84	0.4222	11.2	6
		85	0.4288	4.9	3.9	9	4.8	9.2	6			85	0.4288	9.2	6
		86	0.4354	4.9	3.9	9	4.8	7.1	6			86	0.4354	7.1	6
		87	0.4421	4.6	3.6	9	4.8	5.1	6			87	0.4421	5.1	6
		88	0.4487	4.6	3.6	9	4.8	3.1	6			88	0.4487	3.1	6
		89	0.4553	4.6	3.6	9	4.8	1	6			89	0.4553	1	6
		90	0.4617	4.6	3.6	9	4.8	359	6			90	0.4617	359	6
		91	0.4682	4.6	3.9	9	4.8	356.9	6			91	0.4682	356.9	6
		92	0.4746	4.6	3.9	9	4.8	354.9	6			92	0.4746	354.9	6
		93	0.481	4.6	3.9	9	4.8	352.9	6			93	0.481	352.9	6
		94	0.4875	4.6	3.9	9	4.8	350.8	6			94	0.4875	350.8	6
		95	0.4939	4.6	3.9	9	4.8	348.8	6			95	0.4939	348.8	6
		96	0.5003	4.6	3.9	9	4.8	346.8	6			96	0.5003	346.8	6
		97	0.5068	4.6	3.9	9	4.8	344.7	6			97	0.5068	344.7	6
		98	0.5128	4.6	3.9	9	4.8	342.7	6			98	0.5128	342.7	6
		99	0.5189	4.6	3.9	9	4.8	340.7	6			99	0.5189	340.7	6
		100	0.525	4.6	3.9	9	4.8	338.6	6			100	0.525	338.6	6
		101	0.5311	4.6	3.9	9	4.8	336.6	6			101	0.5311	336.6	6
		102	0.5372	4.6	3.9	9	4.8	334.6	6			102	0.5372	334.6	6
		103	0.5433	4.6	3.9	9	4.8	332.5	6			103	0.5433	332.5	6
		104	0.5493	4.6	3.9	9	4.8	330.5	6			104	0.5493	330.5	6
		105	0.5554	4.6	3.9	9	4.8	328.5	6			105	0.5554	328.5	6
		106	0.5615	4.6	3.9	9	4.8	326.4	6			106	0.5615	326.4	6
		107	0.5676	4.6	3.9	9	4.8	324.4	6			107	0.5676	324.4	6
		108	0.5737	4.6	3.9	9	4.8	322.4	6			108	0.5737	322.4	6
		109	0.5798	4.6	3.9	9	4.8	320.3	6			109	0.5798	320.3	6
		110	0.5858	4.6	3.9	9	4.8	318.3	6			110	0.5858	318.3	6
		111	0.5919	4.6	3.9	9	4.8	316.3	6			111	0.5919	316.3	6
		112	0.598	4.6	3.9	9	4.8	314.2	6			112	0.598	314.2	6
		113	0.6041	4.6	3.9	9	4.8	312.2	6			113	0.6041	312.2	6
		114	0.6109	4.6	3.9	9	4.8	310.2	6			114	0.6109	310.2	6
		115	0.6176	4.6	3.9	9	4.8	308.1	6			115	0.6176	308.1	6
		116	0.6244	4.6	3.9	9	4.8	306.1	6			116	0.6244	306.1	6
		117	0.6312	4.6	3.9	9	4.8	304.1	6			117	0.6312	304.1	6
		118	0.6382	4.6	3.9	9	4.8	302	6			118	0.6382	302	6
		119	0.6451	4.6	4.1	9	4.8	300	6			119	0.6451	300	6
		120	0.6521	4.6	4.1	9	4.8	298	6			120	0.6521	298	6
		121	0.6591	4.6	4.1	9	4.8	295.9	6			121	0.6591	295.9	6
		122	0.6663	4.6	4.1	9	4.8	293.9	6			122	0.6663	293.9	6
		123	0.6735	4.6	4.1	9	4.8	291.9	6			123	0.6735	291.9	6
		124	0.6806	4.6	4.1	9	4.8	289.8	6			124	0.6806	289.8	6
		125	0.6878	4.6	4.1	9	4.8	287.8	6			125	0.6878	287.8	6
		126	0.695	4.6	4.1	9	4.8	285.8	6			126	0.695	285.8	6
		127	0.7022	4.6	4.1	9	4.8	283.7	6			127	0.7022	283.7	6
		128	0.7094	4.6	4.1	9	4.8	281.7	6			128	0.7094	281.7	6
		129	0.7165	4.6	4.1	9	4.8	279.7	6			129	0.7165	279.7	6
		130	0.7217	4.6	4.1	9	4.8	277.6	6			130	0.7217	277.6	6
		131	0.7269	4.6	4.1	9	4.8	275.6	6			131	0.7269	275.6	6
		132	0.7321	4.6	4.1	9	4.8	273.6	6			132	0.7321	273.6	6
		133	0.7373	4.4	4.1	9	4.8	271.5	6			133	0.7373	271.5	6
		134	0.7425	4.4	4.1	9	4.8	269.5	6			134	0.7425	269.5	6
		135	0.7477	4.4	4.1	9	4.8	267.4	6			135	0.7477	267.4	6
		136	0.7529	4.4	4.1	9	4.8	265.4	6			136	0.7529	265.4	6
		137	0.7581	4.4	4.1	9	4.8	263.4	6			137	0.7581	263.4	6
		138	0.7613	4.4	4.1	9	4.8	261.3	6			138	0.7613	261.3	6
		139	0.7645	4.4	4.1	9	4.8	259.3	6			139	0.7645	259.3	6
		140	0.7678	4.4	4.4	9	4.8	257.3	6			140	0.7678	257.3	6
		141	0.771	4.4	4.4	9	4.8	255.2	6			141	0.771	255.2	6
		142	0.7762	4.4	4.4	9	4.8	253.2	6			142	0.7762	253.2	6
		143	0.7814	4.4	4.4	9	4.8	251.2	6			143	0.7814	251.2	6
		144	0.7866	4.4	4.4	9	4.8	249.1	6			144	0.7866	249.1	6
		145	0.7918	4.4	4.6	9	4.8	247.1	6			145	0.7918	247.1	6
		146	0.7987	4.4	4.6	9	4.8	245.1	6			146	0.7987	245.1	6
		147	0.8057	4.4	4.6	9	4.8	243	6			147	0.8057	243	6
		148	0.8126	4.4	4.6	9	4.8	241	6			148	0.8126	241	6
		149	0.8195	4.4	4.6	9	4.8	239	6			149	0.8195	239	6
		150	0.8265	4.4	4.6	9	4.8	236.9	6			150	0.8265	236.9	6
		151	0.8334	4.4	4.6	9	4.8	234.9	6			151	0.8334	234.9	6
		152	0.8404	4.4	4.6	9	4.8	232.9	6			152	0.8404	232.9	6
		153	0.8473	4.4	4.6	9	4.8	230.8	6			153	0.8473	230.8	6
		154	0.8543	4.4	4.6	9	4.8	228.8	6			154	0.8543	228.8	6
		155	0.8612	4.4	4.9	9	4.8	226.8	6			155	0.8612	226.8	6
		156	0.8682	4.4	4.9	9	4.8	224.7	6			156	0.8682	224.7	6
		157	0.8751	4.1	4.9	9	4.8	222.7	6			157	0.8751	222.7	6
		158	0.8821	4.1	4.9	9	4.8	220.7	6			158	0.8821	220.7	6
		159	0.889	4.1	4.9	9	4.8	218.6	6			159	0.889	218.6	6
		160	0.896	4.1	4.9	9	4.8	216.6	6			160	0.896	216.6	6
		161	0.9029	4.1	4.9	9	4.8	214.6	6			161	0.9029	214.6	6
		162	0.9086	4.1	4.9	9	4.8	212.5	6			162	0.9086	212.5	6
		163	0.9143	4.1	4.9	9	4.8	210.5	6			163	0.9143	210.5	6
		164	0.92	4.1	4.6	9	4.8	208.5	6			164	0.92	208.5	6
		165	0.9257	4.1	4.6	9	4.8	206.4	6			165	0.9257	206.4	6
		166	0.9314	4.1	4.6	9	4.8	204.4	6			166	0.9314	204.4	6
		167	0.9371	4.1	4.6	9	4.8	202.4	6			167	0.9371	202.4	6
		168	0.9429	4.1	4.6	9	4.8	200.3	6			168	0.9429	200.3	6
		169	0.9486	4.1	4.6	9	4.8	198.3	6			169	0.9486	198.3	6
		170	0.9546	4.1	4.6	9	4.8	196.3	6			170	0.9546	196.3	6
		171	0.9607	4.1	4.4	9	4.8	194.2	6			171	0.9607	194.2	6
		172	0.9667	4.1	4.4	9	4.8	192.2	6			172	0.9667	192.2	6
		173	0.9728	4.1	4.4	9	4.8	190.2	6			173	0.9728	190.2	6
		174	0.9788	4.1	4.4	9	4.8	188.1	6			174	0.9788	188.1	6
		175	0.9849	4.1	4.4	9	4.8	186.1	6			175	0.9849	186.1	6
		176	0.9909	4.1	4.4	9	4.8	184.1	6			176	0.9909	184.1	6
		177	0.997	4.1	4.4	9	4.8	182	6			177	0.997	182	6
		178	1	4.1	4.4	9	4.8	181	6			178	1	181	6
	Tracking_2	1	0	3.9	4.6	9	4.8	181			Fixed_2	1	0	181
		2	0.0028	3.9	4.6	9	4.8	182	6			2	0.0028	182	6
		3	0.0084	3.9	4.6	9	4.8	184.1	6			3	0.0084	184.1	6
		4	0.014	3.9	4.6	9	4.8	186.1	6			4	0.014	186.1	6
		5	0.0197	3.9	4.6	9	4.8	188.1	6			5	0.0197	188.1	6
		6	0.0253	3.9	4.6	9	4.8	190.2	6			6	0.0253	190.2	6
		7	0.0309	3.9	4.9	9	4.8	192.2	6			7	0.0309	192.2	6
		8	0.0365	3.9	4.9	9	4.8	194.2	6			8	0.0365	194.2	6
		9	0.0421	3.9	4.9	9	4.8	196.3	6			9	0.0421	196.3	6
		10	0.0476	3.9	4.9	9	4.8	198.3	6			10	0.0476	198.3	6
		11	0.053	3.9	5.1	9	4.8	200.3	6			11	0.053	200.3	6
		12	0.0585	3.9	5.1	9	4.8	202.4	6			12	0.0585	202.4	6
		13	0.0639	3.9	5.1	9	4.8	204.4	6			13	0.0639	204.4	6
		14	0.0694	3.9	5.1	9	4.8	206.4	6			14	0.0694	206.4	6
		15	0.0748	3.9	5.1	9	4.8	208.5	6			15	0.0748	208.5	6
		16	0.0803	3.9	5.1	9	4.8	210.5	6			16	0.0803	210.5	6
		17	0.0858	3.9	5.1	9	4.8	212.5	6			17	0.0858	212.5	6
		18	0.0936	3.9	5.1	9	4.8	214.6	6			18	0.0936	214.6	6
		19	0.1014	3.9	5.1	9	4.8	216.6	6			19	0.1014	216.6	6
		20	0.1092	3.9	5.1	9	4.8	218.6	6			20	0.1092	218.6	6
		21	0.117	3.9	5.1	9	4.8	220.7	6			21	0.117	220.7	6
		22	0.1244	3.9	5.1	9	4.8	222.7	6			22	0.1244	222.7	6
		23	0.1317	3.9	5.1	9	4.8	224.7	6			23	0.1317	224.7	6
		24	0.1391	3.9	5.1	9	4.8	226.8	6			24	0.1391	226.8	6
		25	0.1465	3.9	5.1	9	4.8	228.8	6			25	0.1465	228.8	6
		26	0.1538	3.9	5.1	9	4.8	230.8	6			26	0.1538	230.8	6
		27	0.1612	3.9	5.1	9	4.8	232.9	6			27	0.1612	232.9	6
		28	0.1686	3.9	5.1	9	4.8	234.9	6			28	0.1686	234.9	6
		29	0.1759	3.9	5.1	9	4.8	236.9	6			29	0.1759	236.9	6
		30	0.1833	3.9	5.1	9	4.8	239	6			30	0.1833	239	6
		31	0.1907	3.9	5.1	9	4.8	241	6			31	0.1907	241	6
		32	0.198	3.9	4.9	9	4.8	243	6			32	0.198	243	6
		33	0.2054	4.1	4.9	9	4.8	245.1	6			33	0.2054	245.1	6
		34	0.2096	4.1	4.9	9	4.8	247.1	6			34	0.2096	247.1	6
		35	0.2138	4.1	4.9	9	4.8	249.1	6			35	0.2138	249.1	6
		36	0.2181	4.1	4.9	9	4.8	251.2	6			36	0.2181	251.2	6
		37	0.2223	4.1	4.9	9	4.8	253.2	6			37	0.2223	253.2	6
		38	0.2268	4.1	4.6	9	4.8	255.2	6			38	0.2268	255.2	6
		39	0.2312	4.1	4.6	9	4.8	257.3	6			39	0.2312	257.3	6
		40	0.2357	4.1	4.6	9	4.8	259.3	6			40	0.2357	259.3	6
		41	0.2402	4.1	4.6	9	4.8	261.3	6			41	0.2402	261.3	6
		42	0.2446	4.1	4.6	9	4.8	263.4	6			42	0.2446	263.4	6
		43	0.2491	4.1	4.6	9	4.8	265.4	6			43	0.2491	265.4	6
		44	0.2536	4.1	4.6	9	4.8	267.4	6			44	0.2536	267.4	6
		45	0.258	4.1	4.4	9	4.8	269.5	6			45	0.258	269.5	6
		46	0.2625	4.1	4.4	9	4.8	271.5	6			46	0.2625	271.5	6
		47	0.2669	4.1	4.4	9	4.8	273.6	6			47	0.2669	273.6	6
		48	0.2714	4.1	4.4	9	4.8	275.6	6			48	0.2714	275.6	6
		49	0.2759	4.1	4.4	9	4.8	277.6	6			49	0.2759	277.6	6
		50	0.2815	4.1	4.4	9	4.8	279.7	6			50	0.2815	279.7	6
		51	0.2872	4.1	4.4	9	4.8	281.7	6			51	0.2872	281.7	6
		52	0.2929	4.1	4.4	9	4.8	283.7	6			52	0.2929	283.7	6
		53	0.2985	4.1	4.4	9	4.8	285.8	6			53	0.2985	285.8	6
		54	0.3044	4.1	4.4	9	4.8	287.8	6			54	0.3044	287.8	6
		55	0.3102	4.1	4.4	9	4.8	289.8	6			55	0.3102	289.8	6
		56	0.316	4.4	4.4	9	4.8	291.9	6			56	0.316	291.9	6
		57	0.3219	4.4	4.4	9	4.8	293.9	6			57	0.3219	293.9	6
		58	0.3274	4.4	4.4	9	4.8	295.9	6			58	0.3274	295.9	6
		59	0.3329	4.4	4.4	9	4.8	298	6			59	0.3329	298	6
		60	0.3384	4.4	4.4	9	4.8	300	6			60	0.3384	300	6
		61	0.3439	4.4	4.4	9	4.8	302	6			61	0.3439	302	6
		62	0.3494	4.4	4.4	9	4.8	304.1	6			62	0.3494	304.1	6
		63	0.3549	4.4	4.4	9	4.8	306.1	6			63	0.3549	306.1	6
		64	0.3604	4.4	4.4	9	4.8	308.1	6			64	0.3604	308.1	6
		65	0.3659	4.4	4.4	9	4.8	310.2	6			65	0.3659	310.2	6
		66	0.373	4.4	4.4	9	4.8	312.2	6			66	0.373	312.2	6
		67	0.3802	4.4	4.4	9	4.8	314.2	6			67	0.3802	314.2	6
		68	0.3873	4.4	4.4	9	4.8	316.3	6			68	0.3873	316.3	6
		69	0.3945	4.4	4.4	9	4.8	318.3	6			69	0.3945	318.3	6
		70	0.4016	4.4	4.4	9	4.8	320.3	6			70	0.4016	320.3	6
		71	0.4088	4.4	4.1	9	4.8	322.4	6			71	0.4088	322.4	6
		72	0.4159	4.4	4.1	9	4.8	324.4	6			72	0.4159	324.4	6
		73	0.4231	4.4	4.1	9	4.8	326.4	6			73	0.4231	326.4	6
		74	0.43	4.4	4.1	9	4.8	328.5	6			74	0.43	328.5	6
		75	0.437	4.4	4.1	9	4.8	330.5	6			75	0.437	330.5	6
		76	0.4439	4.4	4.1	9	4.8	332.5	6			76	0.4439	332.5	6
		77	0.4509	4.4	4.1	9	4.8	334.6	6			77	0.4509	334.6	6
		78	0.4576	4.4	4.1	9	4.8	336.6	6			78	0.4576	336.6	6
		79	0.4643	4.4	4.1	9	4.8	338.6	6			79	0.4643	338.6	6
		80	0.471	4.4	4.1	9	4.8	340.7	6			80	0.471	340.7	6
		81	0.4778	4.4	4.1	9	4.8	342.7	6			81	0.4778	342.7	6
		82	0.4846	4.4	4.1	9	4.8	344.7	6			82	0.4846	344.7	6
		83	0.4914	4.4	4.1	9	4.8	346.8	6			83	0.4914	346.8	6
		84	0.4982	4.4	4.1	9	4.8	348.8	6			84	0.4982	348.8	6
		85	0.5051	4.4	4.1	9	4.8	350.8	6			85	0.5051	350.8	6
		86	0.5119	4.4	4.1	9	4.8	352.9	6			86	0.5119	352.9	6
		87	0.5187	4.4	4.1	9	4.8	354.9	6			87	0.5187	354.9	6
		88	0.5255	4.4	4.1	9	4.8	356.9	6			88	0.5255	356.9	6
		89	0.5324	4.4	4.1	9	4.8	359	6			89	0.5324	359	6
		90	0.5392	4.4	4.1	9	4.8	1	6			90	0.5392	1	6
		91	0.546	4.4	4.1	9	4.8	3.1	6			91	0.546	3.1	6
		92	0.5528	4.4	4.1	9	4.8	5.1	6			92	0.5528	5.1	6
		93	0.5596	4.4	4.1	9	4.8	7.1	6			93	0.5596	7.1	6
		94	0.5667	4.4	4.1	9	4.8	9.2	6			94	0.5667	9.2	6
		95	0.5737	4.4	4.1	9	4.8	11.2	6			95	0.5737	11.2	6
		96	0.5807	4.6	4.1	9	4.8	13.2	6			96	0.5807	13.2	6
		97	0.5878	4.6	4.1	9	4.8	15.3	6			97	0.5878	15.3	6
		98	0.5932	4.6	4.1	9	4.8	17.3	6			98	0.5932	17.3	6
		99	0.5986	4.6	4.1	9	4.8	19.3	6			99	0.5986	19.3	6
		100	0.604	4.6	4.1	9	4.8	21.4	6			100	0.604	21.4	6
		101	0.6095	4.6	4.1	9	4.8	23.4	6			101	0.6095	23.4	6
		102	0.6152	4.9	4.1	9	4.8	25.4	6			102	0.6152	25.4	6
		103	0.621	4.9	4.1	9	4.8	27.5	6			103	0.621	27.5	6
		104	0.6267	4.9	4.1	9	4.8	29.5	6			104	0.6267	29.5	6
		105	0.6325	4.9	4.1	9	4.8	31.5	6			105	0.6325	31.5	6
		106	0.6381	4.9	4.1	9	4.8	33.6	6			106	0.6381	33.6	6
		107	0.6437	4.9	4.1	9	4.8	35.6	6			107	0.6437	35.6	6
		108	0.6493	4.9	4.1	9	4.8	37.6	6			108	0.6493	37.6	6
		109	0.6549	4.9	4.1	9	4.8	39.7	6			109	0.6549	39.7	6
		110	0.6603	4.9	4.1	9	4.8	41.7	6			110	0.6603	41.7	6
		111	0.6657	4.6	4.1	9	4.8	43.7	6			111	0.6657	43.7	6
		112	0.6712	4.6	4.1	9	4.8	45.8	6			112	0.6712	45.8	6
		113	0.6766	4.6	4.1	9	4.8	47.8	6			113	0.6766	47.8	6
		114	0.6793	4.6	4.4	9	4.8	49.8	6			114	0.6793	49.8	6
		115	0.6819	4.6	4.4	9	4.8	51.9	6			115	0.6819	51.9	6
		116	0.6846	4.6	4.4	9	4.8	53.9	6			116	0.6846	53.9	6
		117	0.6872	4.6	4.4	9	4.8	55.9	6			117	0.6872	55.9	6
		118	0.6898	4.6	4.4	9	4.8	58	6			118	0.6898	58	6
		119	0.6925	4.6	4.4	9	4.8	60	6			119	0.6925	60	6
		120	0.6951	4.6	4.4	9	4.8	62	6			120	0.6951	62	6
		121	0.6977	4.6	4.4	9	4.8	64.1	6			121	0.6977	64.1	6
		122	0.6997	4.4	4.4	9	4.8	66.1	6			122	0.6997	66.1	6
		123	0.7016	4.4	4.4	9	4.8	68.1	6			123	0.7016	68.1	6
		124	0.7035	4.4	4.4	9	4.8	70.2	6			124	0.7035	70.2	6
		125	0.7055	4.4	4.4	9	4.8	72.2	6			125	0.7055	72.2	6
		126	0.7082	4.1	4.4	9	4.8	74.2	6			126	0.7082	74.2	6
		127	0.7109	4.1	4.4	9	4.8	76.3	6			127	0.7109	76.3	6
		128	0.7136	4.1	4.4	9	4.8	78.3	6			128	0.7136	78.3	6
		129	0.7163	4.1	4.4	9	4.8	80.3	6			129	0.7163	80.3	6
		130	0.7207	4.1	4.4	9	4.8	82.4	6			130	0.7207	82.4	6
		131	0.7251	4.1	4.4	9	4.8	84.4	6			131	0.7251	84.4	6
		132	0.7295	4.1	4.4	9	4.8	86.4	6			132	0.7295	86.4	6
		133	0.7339	4.1	4.4	9	4.8	88.5	6			133	0.7339	88.5	6
		134	0.7383	4.1	4.4	9	4.8	90.5	6			134	0.7383	90.5	6
		135	0.7427	4.1	4.4	9	4.8	92.6	6			135	0.7427	92.6	6
		136	0.7471	4.1	4.4	9	4.8	94.6	6			136	0.7471	94.6	6
		137	0.7515	4.1	4.4	9	4.8	96.6	6			137	0.7515	96.6	6
		138	0.7564	4.1	4.6	9	4.8	98.7	6			138	0.7564	98.7	6
		139	0.7614	4.1	4.6	9	4.8	100.7	6			139	0.7614	100.7	6
		140	0.7663	4.1	4.6	9	4.8	102.7	6			140	0.7663	102.7	6
		141	0.7713	4.1	4.6	9	4.8	104.8	6			141	0.7713	104.8	6
		142	0.7761	4.1	4.6	9	4.8	106.8	6			142	0.7761	106.8	6
		143	0.7809	4.1	4.6	9	4.8	108.8	6			143	0.7809	108.8	6
		144	0.7857	4.1	4.6	9	4.8	110.9	6			144	0.7857	110.9	6
		145	0.7905	4.1	4.6	9	4.8	112.9	6			145	0.7905	112.9	6
		146	0.7962	4.1	4.6	9	4.8	114.9	6			146	0.7962	114.9	6
		147	0.8019	3.9	4.6	9	4.8	117	6			147	0.8019	117	6
		148	0.8075	3.9	4.6	9	4.8	119	6			148	0.8075	119	6
		149	0.8132	3.9	4.6	9	4.8	121	6			149	0.8132	121	6
		150	0.8188	3.9	4.6	9	4.8	123.1	6			150	0.8188	123.1	6
		151	0.8245	3.9	4.6	9	4.8	125.1	6			151	0.8245	125.1	6
		152	0.8302	3.9	4.6	9	4.8	127.1	6			152	0.8302	127.1	6
		153	0.8358	3.9	4.6	9	4.8	129.2	6			153	0.8358	129.2	6
		154	0.8413	3.9	4.6	9	4.8	131.2	6			154	0.8413	131.2	6
		155	0.8468	3.9	4.6	9	4.8	133.2	6			155	0.8468	133.2	6
		156	0.8523	3.9	4.6	9	4.8	135.3	6			156	0.8523	135.3	6
		157	0.8578	3.9	4.6	9	4.8	137.3	6			157	0.8578	137.3	6
		158	0.8632	3.9	4.6	9	4.8	139.3	6			158	0.8632	139.3	6
		159	0.8685	3.9	4.6	9	4.8	141.4	6			159	0.8685	141.4	6
		160	0.8739	3.9	4.6	9	4.8	143.4	6			160	0.8739	143.4	6
		161	0.8792	3.9	4.6	9	4.8	145.4	6			161	0.8792	145.4	6
		162	0.8864	3.9	4.6	9	4.8	147.5	6			162	0.8864	147.5	6
		163	0.8936	3.9	4.6	9	4.8	149.5	6			163	0.8936	149.5	6
		164	0.9009	3.9	4.6	9	4.8	151.5	6			164	0.9009	151.5	6
		165	0.9081	3.9	4.6	9	4.8	153.6	6			165	0.9081	153.6	6
		166	0.9153	3.9	4.6	9	4.8	155.6	6			166	0.9153	155.6	6
		167	0.9225	3.9	4.6	9	4.8	157.6	6			167	0.9225	157.6	6
		168	0.9297	3.9	4.6	9	4.8	159.7	6			168	0.9297	159.7	6
		169	0.9369	3.9	4.6	9	4.8	161.7	6			169	0.9369	161.7	6
		170	0.9443	3.9	4.6	9	4.8	163.7	6			170	0.9443	163.7	6
		171	0.9517	3.9	4.6	9	4.8	165.8	6			171	0.9517	165.8	6
		172	0.9592	3.9	4.6	9	4.8	167.8	6			172	0.9592	167.8	6
		173	0.9666	3.9	4.6	9	4.8	169.8	6			173	0.9666	169.8	6
		174	0.974	3.9	4.6	9	4.8	171.9	6			174	0.974	171.9	6
		175	0.9814	3.9	4.6	9	4.8	173.9	6			175	0.9814	173.9	6
		176	0.9889	3.6	4.6	9	4.8	175.9	6			176	0.9889	175.9	6
		177	0.9963	3.6	4.6	9	4.8	178	6			177	0.9963	178	6
		178	1	3.6	4.6	9	4.8	179	6			178	1	179	6
Abdomen_Irrgular	Tracking_1	1	0	6.6	7.1	9	5	179			Fixed_1	1	0	179
		2	0.0033	6.6	7.1	9	5	178	6			2	0.0033	178	6
		3	0.0099	6.6	7.1	9	5	175.9	6			3	0.0099	175.9	6
		4	0.0166	6.6	7.1	9	5	173.9	6			4	0.0166	173.9	6
		5	0.0232	6.6	7.1	9	5	171.9	6			5	0.0232	171.9	6
		6	0.0298	6.6	7.1	9	5	169.8	6			6	0.0298	169.8	6
		7	0.0365	6.6	7.1	9	5	167.8	6			7	0.0365	167.8	6
		8	0.0431	6.9	7.1	9	5	165.8	6			8	0.0431	165.8	6
		9	0.0497	6.9	7.1	9	5	163.7	6			9	0.0497	163.7	6
		10	0.056	6.9	7.1	9	5	161.7	6			10	0.056	161.7	6
		11	0.0622	6.9	6.9	9	5	159.7	6			11	0.0622	159.7	6
		12	0.0685	6.9	6.9	9	5	157.6	6			12	0.0685	157.6	6
		13	0.0747	6.9	6.9	9	5	155.6	6			13	0.0747	155.6	6
		14	0.0806	6.9	6.9	9	5	153.6	6			14	0.0806	153.6	6
		15	0.0864	6.6	6.6	9	5	151.5	6			15	0.0864	151.5	6
		16	0.0923	6.6	6.6	9	5	149.5	6			16	0.0923	149.5	6
		17	0.0981	6.6	6.6	9	5	147.5	6			17	0.0981	147.5	6
		18	0.1035	6.6	6.6	9	5	145.4	6			18	0.1035	145.4	6
		19	0.1089	6.6	6.4	9	5	143.4	6			19	0.1089	143.4	6
		20	0.1143	6.4	6.4	9	5	141.4	6			20	0.1143	141.4	6
		21	0.1197	6.4	6.4	9	5	139.3	6			21	0.1197	139.3	6
		22	0.1253	6.4	6.1	9	5	137.3	6			22	0.1253	137.3	6
		23	0.1309	6.1	6.1	9	5	135.3	6			23	0.1309	135.3	6
		24	0.1364	6.1	6.1	9	5	133.2	6			24	0.1364	133.2	6
		25	0.142	6.1	5.9	9	5	131.2	6			25	0.142	131.2	6
		26	0.1476	5.9	5.9	9	5	129.2	6			26	0.1476	129.2	6
		27	0.1531	5.9	5.9	9	5	127.1	6			27	0.1531	127.1	6
		28	0.1587	5.6	5.6	9	5	125.1	6			28	0.1587	125.1	6
		29	0.1642	5.6	5.6	9	5	123.1	6			29	0.1642	123.1	6
		30	0.1698	5.6	5.4	9	5	121	6			30	0.1698	121	6
		31	0.1753	5.4	5.4	9	5	119	6			31	0.1753	119	6
		32	0.1809	5.4	5.1	9	5	117	6			32	0.1809	117	6
		33	0.1864	5.4	5.1	9	5	114.9	6			33	0.1864	114.9	6
		34	0.1918	5.1	4.9	9	5	112.9	6			34	0.1918	112.9	6
		35	0.1972	5.1	4.9	9	5	110.9	6			35	0.1972	110.9	6
		36	0.2025	4.9	4.6	9	5	108.8	6			36	0.2025	108.8	6
		37	0.2079	4.9	4.6	9	5	106.8	6			37	0.2079	106.8	6
		38	0.213	4.9	4.4	9	5	104.8	6			38	0.213	104.8	6
		39	0.2181	4.9	4.1	9	5	102.7	6			39	0.2181	102.7	6
		40	0.2231	4.9	4.1	9	5	100.7	6			40	0.2231	100.7	6
		41	0.2282	4.9	4.1	9	5	98.7	6			41	0.2282	98.7	6
		42	0.2329	5.1	4.1	9	5	96.6	6			42	0.2329	96.6	6
		43	0.2375	5.1	4.1	9	5	94.6	6			43	0.2375	94.6	6
		44	0.2421	5.1	4.4	9	5	92.6	6			44	0.2421	92.6	6
		45	0.2468	5.1	4.4	9	5	90.5	6			45	0.2468	90.5	6
		46	0.25	5.4	4.4	9	5	88.5	6			46	0.25	88.5	6
		47	0.2532	5.4	4.4	9	5	86.4	6			47	0.2532	86.4	6
		48	0.2565	5.4	4.4	9	4.8	84.4	6			48	0.2565	84.4	6
		49	0.2597	5.6	4.6	9	4.8	82.4	6			49	0.2597	82.4	6
		50	0.2618	5.6	4.6	9	4.8	80.3	6			50	0.2618	80.3	6
		51	0.2639	5.6	4.6	9	4.8	78.3	6			51	0.2639	78.3	6
		52	0.2659	5.6	4.9	9	4.8	76.3	6			52	0.2659	76.3	6
		53	0.268	5.9	4.9	9	4.8	74.2	6			53	0.268	74.2	6
		54	0.2701	5.9	5.1	9	4.8	72.2	6			54	0.2701	72.2	6
		55	0.2722	5.9	5.1	9	4.8	70.2	6			55	0.2722	70.2	6
		56	0.2743	6.1	5.1	9	4.8	68.1	6			56	0.2743	68.1	6
		57	0.2764	6.1	5.4	9	4.8	66.1	6			57	0.2764	66.1	6
		58	0.2794	6.1	5.4	9	4.8	64.1	6			58	0.2794	64.1	6
		59	0.2824	6.1	5.4	9	4.8	62	6			59	0.2824	62	6
		60	0.2854	6.1	5.6	9	4.8	60	6			60	0.2854	60	6
		61	0.2884	6.1	5.6	9	4.8	58	6			61	0.2884	58	6
		62	0.2916	6.1	5.6	9	4.8	55.9	6			62	0.2916	55.9	6
		63	0.2947	6.4	5.6	9	4.8	53.9	6			63	0.2947	53.9	6
		64	0.2978	6.4	5.6	9	4.8	51.9	6			64	0.2978	51.9	6
		65	0.3009	6.4	5.9	9	4.8	49.8	6			65	0.3009	49.8	6
		66	0.3068	6.4	5.9	9	4.8	47.8	6			66	0.3068	47.8	6
		67	0.3127	6.4	5.9	9	4.8	45.8	6			67	0.3127	45.8	6
		68	0.3186	6.4	5.9	9	4.8	43.7	6			68	0.3186	43.7	6
		69	0.3244	6.6	5.9	9	4.8	41.7	6			69	0.3244	41.7	6
		70	0.3298	6.6	5.9	9	4.8	39.7	6			70	0.3298	39.7	6
		71	0.3352	6.6	5.9	9	4.8	37.6	6			71	0.3352	37.6	6
		72	0.3406	6.6	5.9	9	4.8	35.6	6			72	0.3406	35.6	6
		73	0.346	6.6	5.9	9	4.8	33.6	6			73	0.346	33.6	6
		74	0.3514	6.9	5.9	9	4.8	31.5	6			74	0.3514	31.5	6
		75	0.3568	6.9	5.9	9	4.8	29.5	6			75	0.3568	29.5	6
		76	0.3622	6.9	5.9	9	4.8	27.5	6			76	0.3622	27.5	6
		77	0.3676	6.9	5.9	9	4.8	25.4	6			77	0.3676	25.4	6
		78	0.373	6.9	6.1	9	4.8	23.4	6			78	0.373	23.4	6
		79	0.3784	7.1	6.1	9	4.8	21.4	6			79	0.3784	21.4	6
		80	0.3838	7.1	6.1	9	4.8	19.3	6			80	0.3838	19.3	6
		81	0.3892	7.1	6.4	9	4.8	17.3	6			81	0.3892	17.3	6
		82	0.3949	7.4	6.4	9	4.8	15.3	6			82	0.3949	15.3	6
		83	0.4007	7.4	6.4	9	4.8	13.2	6			83	0.4007	13.2	6
		84	0.4064	7.4	6.4	9	4.8	11.2	6			84	0.4064	11.2	6
		85	0.4122	7.4	6.6	9	4.8	9.2	6			85	0.4122	9.2	6
		86	0.4179	7.4	6.6	9	4.8	7.1	6			86	0.4179	7.1	6
		87	0.4237	7.4	6.6	9	4.8	5.1	6			87	0.4237	5.1	6
		88	0.4294	7.5	6.6	9	4.8	3.1	6			88	0.4294	3.1	6
		89	0.4352	7.5	6.6	9	4.8	1	6			89	0.4352	1	6
		90	0.4409	7.5	6.9	9	4.8	359	6			90	0.4409	359	6
		91	0.4466	7.5	6.9	9	4.3	356.9	6			91	0.4466	356.9	6
		92	0.4524	7.5	6.9	9	4.3	354.9	6			92	0.4524	354.9	6
		93	0.4581	7.5	6.9	9	4.3	352.9	6			93	0.4581	352.9	6
		94	0.4639	7.5	6.9	9	4.8	350.8	6			94	0.4639	350.8	6
		95	0.4696	7.5	6.9	9	4.8	348.8	6			95	0.4696	348.8	6
		96	0.4753	7.5	6.9	9	4.8	346.8	6			96	0.4753	346.8	6
		97	0.4811	7.5	6.9	9	4.8	344.7	6			97	0.4811	344.7	6
		98	0.486	7.5	6.9	9	4.8	342.7	6			98	0.486	342.7	6
		99	0.491	7.5	6.9	9	4.8	340.7	6			99	0.491	340.7	6
		100	0.4959	7.5	6.9	9	4.8	338.6	6			100	0.4959	338.6	6
		101	0.5008	7.4	6.9	9	4.8	336.6	6			101	0.5008	336.6	6
		102	0.5058	7.4	6.9	9	4.8	334.6	6			102	0.5058	334.6	6
		103	0.5107	7.4	6.9	9	4.8	332.5	6			103	0.5107	332.5	6
		104	0.5156	7.4	6.9	9	4.8	330.5	6			104	0.5156	330.5	6
		105	0.5206	7.4	6.6	9	4.8	328.5	6			105	0.5206	328.5	6
		106	0.5255	7.4	6.6	9	4.8	326.4	6			106	0.5255	326.4	6
		107	0.5304	7.1	6.6	9	4.8	324.4	6			107	0.5304	324.4	6
		108	0.5354	7.1	6.6	9	4.8	322.4	6			108	0.5354	322.4	6
		109	0.5403	7.1	6.6	9	4.8	320.3	6			109	0.5403	320.3	6
		110	0.5452	7.1	6.4	9	4.8	318.3	6			110	0.5452	318.3	6
		111	0.5502	6.9	6.4	9	4.8	316.3	6			111	0.5502	316.3	6
		112	0.5551	6.9	6.4	9	4.8	314.2	6			112	0.5551	314.2	6
		113	0.56	6.9	6.1	9	4.8	312.2	6			113	0.56	312.2	6
		114	0.5667	6.6	6.1	9	4.8	310.2	6			114	0.5667	310.2	6
		115	0.5733	6.6	6.1	9	4.8	308.1	6			115	0.5733	308.1	6
		116	0.5799	6.6	5.9	9	4.8	306.1	6			116	0.5799	306.1	6
		117	0.5865	6.4	5.9	9	4.8	304.1	6			117	0.5865	304.1	6
		118	0.5931	6.4	5.6	9	4.8	302	6			118	0.5931	302	6
		119	0.5998	6.1	5.6	9	4.8	300	6			119	0.5998	300	6
		120	0.6064	6.1	5.6	9	4.8	298	6			120	0.6064	298	6
		121	0.613	5.9	5.4	9	4.8	295.9	6			121	0.613	295.9	6
		122	0.6206	5.9	5.4	9	4.8	293.9	6			122	0.6206	293.9	6
		123	0.6282	5.6	5.1	9	4.8	291.9	6			123	0.6282	291.9	6
		124	0.6359	5.6	4.9	9	4.8	289.8	6			124	0.6359	289.8	6
		125	0.6435	5.4	4.9	9	4.8	287.8	6			125	0.6435	287.8	6
		126	0.6509	5.4	4.6	9	4.8	285.8	6			126	0.6509	285.8	6
		127	0.6583	5.1	4.6	9	4.8	283.7	6			127	0.6583	283.7	6
		128	0.6657	4.9	4.6	9	4.8	281.7	6			128	0.6657	281.7	6
		129	0.673	4.9	4.9	9	4.8	279.7	6			129	0.673	279.7	6
		130	0.6785	4.6	4.9	9	4.8	277.6	6			130	0.6785	277.6	6
		131	0.684	4.4	4.9	9	4.8	275.6	6			131	0.684	275.6	6
		132	0.6895	4.4	4.9	9	4.8	273.6	6			132	0.6895	273.6	6
		133	0.695	4.4	5.1	9	4.8	271.5	6			133	0.695	271.5	6
		134	0.7002	4.4	5.1	9	4.8	269.5	6			134	0.7002	269.5	6
		135	0.7053	4.4	5.1	9	4.8	267.4	6			135	0.7053	267.4	6
		136	0.7105	4.4	5.4	9	4.8	265.4	6			136	0.7105	265.4	6
		137	0.7156	4.6	5.4	9	4.8	263.4	6			137	0.7156	263.4	6
		138	0.7207	4.6	5.4	9	4.8	261.3	6			138	0.7207	261.3	6
		139	0.7259	4.6	5.6	9	4.8	259.3	6			139	0.7259	259.3	6
		140	0.731	4.6	5.6	9	4.8	257.3	6			140	0.731	257.3	6
		141	0.7361	4.6	5.6	9	4.8	255.2	6			141	0.7361	255.2	6
		142	0.7416	4.6	5.6	9	4.8	253.2	6			142	0.7416	253.2	6
		143	0.747	4.6	5.9	9	4.8	251.2	6			143	0.747	251.2	6
		144	0.7525	4.9	5.9	9	4.8	249.1	6			144	0.7525	249.1	6
		145	0.758	4.9	5.9	9	4.8	247.1	6			145	0.758	247.1	6
		146	0.7646	4.9	5.9	9	4.8	245.1	6			146	0.7646	245.1	6
		147	0.7712	5.1	5.9	9	4.8	243	6			147	0.7712	243	6
		148	0.7778	5.1	5.9	9	4.8	241	6			148	0.7778	241	6
		149	0.7844	5.1	5.9	9	4.8	239	6			149	0.7844	239	6
		150	0.7915	5.4	5.9	9	4.8	236.9	6			150	0.7915	236.9	6
		151	0.7986	5.4	5.9	9	4.8	234.9	6			151	0.7986	234.9	6
		152	0.8058	5.4	6.1	9	4.8	232.9	6			152	0.8058	232.9	6
		153	0.8129	5.6	6.1	9	4.8	230.8	6			153	0.8129	230.8	6
		154	0.8196	5.6	6.1	9	4.8	228.8	6			154	0.8196	228.8	6
		155	0.8263	5.6	6.1	9	4.8	226.8	6			155	0.8263	226.8	6
		156	0.8331	5.6	6.1	9	4.8	224.7	6			156	0.8331	224.7	6
		157	0.8398	5.6	6.4	9	4.8	222.7	6			157	0.8398	222.7	6
		158	0.8465	5.6	6.4	9	4.8	220.7	6			158	0.8465	220.7	6
		159	0.8532	5.6	6.4	9	4.8	218.6	6			159	0.8532	218.6	6
		160	0.8599	5.9	6.4	9	4.8	216.6	6			160	0.8599	216.6	6
		161	0.8667	5.9	6.4	9	4.8	214.6	6			161	0.8667	214.6	6
		162	0.8741	5.9	6.6	9	4.8	212.5	6			162	0.8741	212.5	6
		163	0.8816	5.9	6.6	9	4.8	210.5	6			163	0.8816	210.5	6
		164	0.8891	5.9	6.6	9	4.8	208.5	6			164	0.8891	208.5	6
		165	0.8966	5.9	6.6	9	4.8	206.4	6			165	0.8966	206.4	6
		166	0.9036	5.9	6.9	9	5	204.4	6			166	0.9036	204.4	6
		167	0.9107	5.9	6.9	9	5	202.4	6			167	0.9107	202.4	6
		168	0.9177	5.9	6.9	9	5	200.3	6			168	0.9177	200.3	6
		169	0.9248	5.9	6.9	9	5	198.3	6			169	0.9248	198.3	6
		170	0.9334	5.9	7.1	9	5	196.3	6			170	0.9334	196.3	6
		171	0.9421	6.1	7.1	9	5	194.2	6			171	0.9421	194.2	6
		172	0.9507	6.1	7.1	9	5	192.2	6			172	0.9507	192.2	6
		173	0.9594	6.1	7.1	9	5	190.2	6			173	0.9594	190.2	6
		174	0.9683	6.4	7.1	9	5	188.1	6			174	0.9683	188.1	6
		175	0.9772	6.4	7.1	9	5	186.1	6			175	0.9772	186.1	6
		176	0.9861	6.4	7.1	9	5	184.1	6			176	0.9861	184.1	6
		177	0.995	6.4	7.1	9	5	182	6			177	0.995	182	6
		178	1	6.4	7.1	9	5	181	6			178	1	181	6
	Tracking_2	1	0	6.6	7.5	9	4.8	181			Fixed_2	1	0	181
		2	0.0048	6.6	7.5	9	4.8	182	6			2	0.0048	182	6
		3	0.0144	6.4	7.5	9	4.8	184.1	6			3	0.0144	184.1	6
		4	0.024	6.4	7.5	9	4.8	186.1	6			4	0.024	186.1	6
		5	0.0336	6.4	7.5	9	4.8	188.1	6			5	0.0336	188.1	6
		6	0.0429	6.4	7.5	9	4.8	190.2	6			6	0.0429	190.2	6
		7	0.0522	6.1	7.5	9	4.8	192.2	6			7	0.0522	192.2	6
		8	0.0615	6.1	7.4	9	4.8	194.2	6			8	0.0615	194.2	6
		9	0.0708	6.1	7.4	9	4.8	196.3	6			9	0.0708	196.3	6
		10	0.0798	5.9	7.4	9	4.8	198.3	6			10	0.0798	198.3	6
		11	0.0889	5.9	7.4	9	4.8	200.3	6			11	0.0889	200.3	6
		12	0.0979	5.9	7.4	9	4.8	202.4	6			12	0.0979	202.4	6
		13	0.107	5.9	7.1	9	4.8	204.4	6			13	0.107	204.4	6
		14	0.1157	5.9	7.1	9	4.8	206.4	6			14	0.1157	206.4	6
		15	0.1245	5.9	7.1	9	4.8	208.5	6			15	0.1245	208.5	6
		16	0.1333	5.9	6.9	9	4.8	210.5	6			16	0.1333	210.5	6
		17	0.1421	5.9	6.9	9	4.8	212.5	6			17	0.1421	212.5	6
		18	0.1477	5.9	6.9	9	4.3	214.6	6			18	0.1477	214.6	6
		19	0.1533	5.9	6.9	9	4.8	216.6	6			19	0.1533	216.6	6
		20	0.1589	5.9	6.9	9	4.8	218.6	6			20	0.1589	218.6	6
		21	0.1645	5.9	6.6	9	4.8	220.7	6			21	0.1645	220.7	6
		22	0.1701	5.9	6.6	9	4.8	222.7	6			22	0.1701	222.7	6
		23	0.1758	5.6	6.6	9	4.8	224.7	6			23	0.1758	224.7	6
		24	0.1814	5.6	6.6	9	4.8	226.8	6			24	0.1814	226.8	6
		25	0.187	5.6	6.6	9	4.8	228.8	6			25	0.187	228.8	6
		26	0.1928	5.6	6.4	9	4.8	230.8	6			26	0.1928	230.8	6
		27	0.1985	5.6	6.4	9	4.8	232.9	6			27	0.1985	232.9	6
		28	0.2043	5.4	6.4	9	4.8	234.9	6			28	0.2043	234.9	6
		29	0.2101	5.4	6.4	9	4.8	236.9	6			29	0.2101	236.9	6
		30	0.2157	5.4	6.4	9	4.8	239	6			30	0.2157	239	6
		31	0.2213	5.4	6.4	9	4.8	241	6			31	0.2213	241	6
		32	0.2269	5.1	6.1	9	4.8	243	6			32	0.2269	243	6
		33	0.2325	5.1	6.1	9	4.8	245.1	6			33	0.2325	245.1	6
		34	0.2375	5.1	6.1	9	4.8	247.1	6			34	0.2375	247.1	6
		35	0.2425	4.9	6.1	9	4.8	249.1	6			35	0.2425	249.1	6
		36	0.2475	4.9	6.1	9	4.8	251.2	6			36	0.2475	251.2	6
		37	0.2525	4.6	6.1	9	4.8	253.2	6			37	0.2525	253.2	6
		38	0.2578	4.6	5.9	9	4.8	255.2	6			38	0.2578	255.2	6
		39	0.263	4.6	5.9	9	4.8	257.3	6			39	0.263	257.3	6
		40	0.2683	4.4	5.9	9	4.8	259.3	6			40	0.2683	259.3	6
		41	0.2735	4.4	5.9	9	4.8	261.3	6			41	0.2735	261.3	6
		42	0.2779	4.4	5.6	9	4.8	263.4	6			42	0.2779	263.4	6
		43	0.2823	4.4	5.6	9	4.8	265.4	6			43	0.2823	265.4	6
		44	0.2867	4.4	5.6	9	4.8	267.4	6			44	0.2867	267.4	6
		45	0.2911	4.1	5.4	9	4.8	269.5	6			45	0.2911	269.5	6
		46	0.296	4.1	5.4	9	4.8	271.5	6			46	0.296	271.5	6
		47	0.3009	4.1	5.4	9	4.8	273.6	6			47	0.3009	273.6	6
		48	0.3058	4.1	5.1	9	4.8	275.6	6			48	0.3058	275.6	6
		49	0.3107	4.1	5.1	9	4.8	277.6	6			49	0.3107	277.6	6
		50	0.3179	4.4	5.1	9	4.8	279.7	6			50	0.3179	279.7	6
		51	0.3251	4.4	5.1	9	4.8	281.7	6			51	0.3251	281.7	6
		52	0.3323	4.6	4.9	9	4.8	283.7	6			52	0.3323	283.7	6
		53	0.3395	4.9	4.9	9	4.8	285.8	6			53	0.3395	285.8	6
		54	0.3467	4.9	4.9	9	4.8	287.8	6			54	0.3467	287.8	6
		55	0.3539	5.1	4.9	9	4.8	289.8	6			55	0.3539	289.8	6
		56	0.3611	5.1	4.9	9	4.8	291.9	6			56	0.3611	291.9	6
		57	0.3683	5.4	4.9	9	4.8	293.9	6			57	0.3683	293.9	6
		58	0.3748	5.4	5.1	9	4.8	295.9	6			58	0.3748	295.9	6
		59	0.3813	5.6	5.1	9	4.8	298	6			59	0.3813	298	6
		60	0.3878	5.6	5.4	9	4.8	300	6			60	0.3878	300	6
		61	0.3943	5.9	5.4	9	4.8	302	6			61	0.3943	302	6
		62	0.4004	5.9	5.4	9	4.8	304.1	6			62	0.4004	304.1	6
		63	0.4065	6.1	5.6	9	4.8	306.1	6			63	0.4065	306.1	6
		64	0.4126	6.1	5.6	9	4.8	308.1	6			64	0.4126	308.1	6
		65	0.4188	6.1	5.6	9	4.8	310.2	6			65	0.4188	310.2	6
		66	0.4258	6.4	5.9	9	4.8	312.2	6			66	0.4258	312.2	6
		67	0.4328	6.4	5.9	9	5	314.2	6			67	0.4328	314.2	6
		68	0.4398	6.4	5.9	9	5	316.3	6			68	0.4398	316.3	6
		69	0.4468	6.6	6.1	9	5	318.3	6			69	0.4468	318.3	6
		70	0.4541	6.6	6.1	9	5	320.3	6			70	0.4541	320.3	6
		71	0.4613	6.6	6.1	9	5	322.4	6			71	0.4613	322.4	6
		72	0.4685	6.9	6.4	9	5	324.4	6			72	0.4685	324.4	6
		73	0.4758	6.9	6.4	9	5	326.4	6			73	0.4758	326.4	6
		74	0.4832	6.9	6.4	9	5	328.5	6			74	0.4832	328.5	6
		75	0.4906	6.9	6.6	9	5	330.5	6			75	0.4906	330.5	6
		76	0.4981	7.1	6.6	9	5	332.5	6			76	0.4981	332.5	6
		77	0.5055	7.1	6.6	9	5	334.6	6			77	0.5055	334.6	6
		78	0.513	7.1	6.6	9	5	336.6	6			78	0.513	336.6	6
		79	0.5204	7.1	6.6	9	5	338.6	6			79	0.5204	338.6	6
		80	0.5279	7.1	6.9	9	5	340.7	6			80	0.5279	340.7	6
		81	0.5353	7.1	6.9	9	5	342.7	6			81	0.5353	342.7	6
		82	0.5405	7.1	6.9	9	5	344.7	6			82	0.5405	344.7	6
		83	0.5457	7.1	6.9	9	5	346.8	6			83	0.5457	346.8	6
		84	0.5509	7.1	6.9	9	5	348.8	6			84	0.5509	348.8	6
		85	0.5562	7.1	6.9	9	5	350.8	6			85	0.5562	350.8	6
		86	0.5614	7.1	6.9	9	5	352.9	6			86	0.5614	352.9	6
		87	0.5666	7.1	6.6	9	5	354.9	6			87	0.5666	354.9	6
		88	0.5718	7.1	6.6	9	5	356.9	6			88	0.5718	356.9	6
		89	0.577	7.1	6.6	9	5	359	6			89	0.577	359	6
		90	0.5826	7.1	6.6	9	5	1	6			90	0.5826	1	6
		91	0.5881	7.1	6.6	9	5	3.1	6			91	0.5881	3.1	6
		92	0.5936	7.1	6.6	9	5	5.1	6			92	0.5936	5.1	6
		93	0.5991	7.1	6.4	9	5	7.1	6			93	0.5991	7.1	6
		94	0.6047	7.1	6.4	9	5	9.2	6			94	0.6047	9.2	6
		95	0.6102	6.9	6.4	9	5	11.2	6			95	0.6102	11.2	6
		96	0.6157	6.9	6.4	9	5	13.2	6			96	0.6157	13.2	6
		97	0.6212	6.9	6.1	9	5	15.3	6			97	0.6212	15.3	6
		98	0.6266	6.9	6.1	9	5	17.3	6			98	0.6266	17.3	6
		99	0.6321	6.6	6.1	9	5	19.3	6			99	0.6321	19.3	6
		100	0.6375	6.6	5.9	9	5	21.4	6			100	0.6375	21.4	6
		101	0.6429	6.6	5.9	9	5	23.4	6			101	0.6429	23.4	6
		102	0.6485	6.6	5.9	9	5	25.4	6			102	0.6485	25.4	6
		103	0.6541	6.4	5.9	9	5	27.5	6			103	0.6541	27.5	6
		104	0.6597	6.4	5.9	9	5	29.5	6			104	0.6597	29.5	6
		105	0.6653	6.4	5.9	9	5	31.5	6			105	0.6653	31.5	6
		106	0.6715	6.4	5.9	9	5	33.6	6			106	0.6715	33.6	6
		107	0.6778	6.4	5.9	9	5	35.6	6			107	0.6778	35.6	6
		108	0.6841	6.1	5.9	9	5	37.6	6			108	0.6841	37.6	6
		109	0.6904	6.1	5.9	9	5	39.7	6			109	0.6904	39.7	6
		110	0.6966	6.1	5.9	9	5	41.7	6			110	0.6966	41.7	6
		111	0.7029	6.1	5.6	9	5	43.7	6			111	0.7029	43.7	6
		112	0.7092	6.1	5.6	9	5	45.8	6			112	0.7092	45.8	6
		113	0.7155	6.1	5.6	9	5	47.8	6			113	0.7155	47.8	6
		114	0.7184	5.9	5.6	9	5	49.8	6			114	0.7184	49.8	6
		115	0.7214	5.9	5.6	9	5	51.9	6			115	0.7214	51.9	6
		116	0.7244	5.9	5.6	9	5	53.9	6			116	0.7244	53.9	6
		117	0.7273	5.9	5.6	9	5	55.9	6			117	0.7273	55.9	6
		118	0.7303	5.9	5.4	9	5	58	6			118	0.7303	58	6
		119	0.7332	5.9	5.4	9	5	60	6			119	0.7332	60	6
		120	0.7362	5.9	5.4	9	5	62	6			120	0.7362	62	6
		121	0.7391	5.9	5.4	9	5	64.1	6			121	0.7391	64.1	6
		122	0.741	5.6	5.1	9	5	66.1	6			122	0.741	66.1	6
		123	0.7429	5.6	5.1	9	5	68.1	6			123	0.7429	68.1	6
		124	0.7448	5.6	5.1	9	5	70.2	6			124	0.7448	70.2	6
		125	0.7467	5.6	4.9	9	5	72.2	6			125	0.7467	72.2	6
		126	0.7485	5.6	4.9	9	5	74.2	6			126	0.7485	74.2	6
		127	0.7504	5.4	4.6	9	4.8	76.3	6			127	0.7504	76.3	6
		128	0.7523	5.4	4.6	9	4.8	78.3	6			128	0.7523	78.3	6
		129	0.7547	5.4	4.6	9	4.8	80.3	6			129	0.7547	80.3	6
		130	0.759	5.1	4.6	9	4.8	82.4	6			130	0.759	82.4	6
		131	0.7632	5.1	4.6	9	4.8	84.4	6			131	0.7632	84.4	6
		132	0.7674	5.1	4.6	9	4.8	86.4	6			132	0.7674	86.4	6
		133	0.7717	4.9	4.6	9	4.8	88.5	6			133	0.7717	88.5	6
		134	0.7761	4.9	4.4	9	4.8	90.5	6			134	0.7761	90.5	6
		135	0.7805	4.9	4.4	9	4.8	92.6	6			135	0.7805	92.6	6
		136	0.785	4.9	4.4	9	4.8	94.6	6			136	0.785	94.6	6
		137	0.7894	4.6	4.4	9	4.8	96.6	6			137	0.7894	96.6	6
		138	0.7949	4.6	4.4	9	4.8	98.7	6			138	0.7949	98.7	6
		139	0.8004	4.6	4.6	9	4.8	100.7	6			139	0.8004	100.7	6
		140	0.8059	4.9	4.6	9	4.8	102.7	6			140	0.8059	102.7	6
		141	0.8114	4.9	4.9	9	4.8	104.8	6			141	0.8114	104.8	6
		142	0.8171	5.1	4.9	9	4.8	106.8	6			142	0.8171	106.8	6
		143	0.8227	5.4	5.1	9	4.8	108.8	6			143	0.8227	108.8	6
		144	0.8284	5.4	5.4	9	4.8	110.9	6			144	0.8284	110.9	6
		145	0.8341	5.6	5.4	9	4.8	112.9	6			145	0.8341	112.9	6
		146	0.8386	5.6	5.6	9	4.8	114.9	6			146	0.8386	114.9	6
		147	0.8432	5.9	5.6	9	4.8	117	6			147	0.8432	117	6
		148	0.8478	5.9	5.9	9	4.8	119	6			148	0.8478	119	6
		149	0.8523	6.1	5.9	9	4.8	121	6			149	0.8523	121	6
		150	0.8569	6.1	6.1	9	4.8	123.1	6			150	0.8569	123.1	6
		151	0.8614	6.1	6.1	9	4.8	125.1	6			151	0.8614	125.1	6
		152	0.866	6.4	6.1	9	4.8	127.1	6			152	0.866	127.1	6
		153	0.8706	6.4	6.4	9	4.8	129.2	6			153	0.8706	129.2	6
		154	0.8751	6.4	6.4	9	4.8	131.2	6			154	0.8751	131.2	6
		155	0.8797	6.4	6.6	9	4.8	133.2	6			155	0.8797	133.2	6
		156	0.8842	6.6	6.6	9	4.8	135.3	6			156	0.8842	135.3	6
		157	0.8888	6.6	6.6	9	4.8	137.3	6			157	0.8888	137.3	6
		158	0.8934	6.6	6.9	9	4.8	139.3	6			158	0.8934	139.3	6
		159	0.8979	6.6	6.9	9	4.8	141.4	6			159	0.8979	141.4	6
		160	0.9025	6.9	6.9	9	4.8	143.4	6			160	0.9025	143.4	6
		161	0.907	6.9	7.1	9	4.8	145.4	6			161	0.907	145.4	6
		162	0.9112	6.9	7.1	9	4.8	147.5	6			162	0.9112	147.5	6
		163	0.9153	6.9	7.1	9	4.8	149.5	6			163	0.9153	149.5	6
		164	0.9194	6.9	7.1	9	4.8	151.5	6			164	0.9194	151.5	6
		165	0.9236	6.9	7.4	9	4.8	153.6	6			165	0.9236	153.6	6
		166	0.9293	6.9	7.4	9	4.8	155.6	6			166	0.9293	155.6	6
		167	0.9351	6.9	7.4	9	4.8	157.6	6			167	0.9351	157.6	6
		168	0.9409	6.9	7.4	9	4.8	159.7	6			168	0.9409	159.7	6
		169	0.9466	6.9	7.4	9	4.8	161.7	6			169	0.9466	161.7	6
		170	0.9529	6.9	7.4	9	4.8	163.7	6			170	0.9529	163.7	6
		171	0.9592	6.9	7.4	9	4.8	165.8	6			171	0.9592	165.8	6
		172	0.9654	6.9	7.5	9	4.8	167.8	6			172	0.9654	167.8	6
		173	0.9717	6.9	7.5	9	4.8	169.8	6			173	0.9717	169.8	6
		174	0.978	6.9	7.5	9	4.8	171.9	6			174	0.978	171.9	6
		175	0.9843	6.6	7.5	9	4.8	173.9	6			175	0.9843	173.9	6
		176	0.9906	6.6	7.5	9	4.8	175.9	6			176	0.9906	175.9	6
		177	0.9969	6.6	7.5	9	4.8	178	6			177	0.9969	178	6
		178	1	6.6	7.5	9	4.8	179	6			178	1	179	6
Pelvis_Regular	Tracking_1	1	0	5.9	5.1	3.3	6.8	181			Fixed_1	1	0	181
		2	0.0028	5.9	5.1	3.3	6.8	182	6			2	0.0028	182	6
		3	0.0083	5.9	5.1	3.3	6.8	184.1	6			3	0.0083	184.1	6
		4	0.0138	5.9	5.1	3.3	6.8	186.1	6			4	0.0138	186.1	6
		5	0.0194	5.9	5.1	3.3	6.8	188.1	6			5	0.0194	188.1	6
		6	0.0252	5.9	5.1	3.3	6.8	190.2	6			6	0.0252	190.2	6
		7	0.031	5.9	5.1	3.3	6.8	192.2	6			7	0.031	192.2	6
		8	0.0368	5.9	5.1	3.3	6.8	194.2	6			8	0.0368	194.2	6
		9	0.0427	5.9	5.1	3.3	6.8	196.3	6			9	0.0427	196.3	6
		10	0.0485	5.9	5.1	3.3	6.8	198.3	6			10	0.0485	198.3	6
		11	0.0544	5.9	5.1	3.3	6.8	200.3	6			11	0.0544	200.3	6
		12	0.0603	5.9	5.1	3.3	6.8	202.4	6			12	0.0603	202.4	6
		13	0.0661	5.9	5.1	3.3	6.8	204.4	6			13	0.0661	204.4	6
		14	0.072	5.9	5.1	3.3	6.8	206.4	6			14	0.072	206.4	6
		15	0.0779	5.9	5.1	3.3	6.8	208.5	6			15	0.0779	208.5	6
		16	0.0838	5.9	5.1	3.3	6.8	210.5	6			16	0.0838	210.5	6
		17	0.0896	5.9	5.1	3.3	6.8	212.5	6			17	0.0896	212.5	6
		18	0.0953	5.9	5.1	3.3	6.8	214.6	6			18	0.0953	214.6	6
		19	0.101	5.9	5.1	3.3	6.8	216.6	6			19	0.101	216.6	6
		20	0.1067	5.9	5.1	3.3	6.8	218.6	6			20	0.1067	218.6	6
		21	0.1124	5.9	5.1	3.3	6.8	220.7	6			21	0.1124	220.7	6
		22	0.1181	5.9	5.1	3.3	6.8	222.7	6			22	0.1181	222.7	6
		23	0.1238	5.9	5.1	3.3	6.8	224.7	6			23	0.1238	224.7	6
		24	0.1295	5.9	5.1	3.3	6.3	226.8	6			24	0.1295	226.8	6
		25	0.1352	5.9	5.1	3.8	6.3	228.8	6			25	0.1352	228.8	6
		26	0.141	5.9	5.1	3.8	6.3	230.8	6			26	0.141	230.8	6
		27	0.1468	5.9	5.1	3.8	6.3	232.9	6			27	0.1468	232.9	6
		28	0.1525	5.9	5.1	3.8	6.3	234.9	6			28	0.1525	234.9	6
		29	0.1583	5.9	5.1	3.8	6.3	236.9	6			29	0.1583	236.9	6
		30	0.1641	5.6	5.1	3.8	6.3	239	6			30	0.1641	239	6
		31	0.1699	5.6	5.1	3.8	6.3	241	6			31	0.1699	241	6
		32	0.1757	5.6	5.1	3.8	6.3	243	6			32	0.1757	243	6
		33	0.1815	5.6	5.1	3.8	6.3	245.1	6			33	0.1815	245.1	6
		34	0.1866	5.6	5.1	3.8	6.3	247.1	6			34	0.1866	247.1	6
		35	0.1917	5.6	5.1	3.8	5.8	249.1	6			35	0.1917	249.1	6
		36	0.1968	5.6	5.1	4.3	5.8	251.2	6			36	0.1968	251.2	6
		37	0.2019	5.6	5.1	4.3	5.8	253.2	6			37	0.2019	253.2	6
		38	0.2076	5.6	5.1	4.3	5.8	255.2	6			38	0.2076	255.2	6
		39	0.2132	5.6	5.1	4.3	5.8	257.3	6			39	0.2132	257.3	6
		40	0.2188	5.6	5.1	4.3	5.8	259.3	6			40	0.2188	259.3	6
		41	0.2244	5.6	5.1	4.3	5.8	261.3	6			41	0.2244	261.3	6
		42	0.2301	5.6	5.1	4.3	5.3	263.4	6			42	0.2301	263.4	6
		43	0.2357	5.6	5.1	4.3	5.3	265.4	6			43	0.2357	265.4	6
		44	0.2413	5.6	5.1	4.3	5.3	267.4	6			44	0.2413	267.4	6
		45	0.247	5.6	5.1	4.8	5.3	269.5	6			45	0.247	269.5	6
		46	0.2524	5.6	5.1	4.8	5.3	271.5	6			46	0.2524	271.5	6
		47	0.2579	5.6	5.1	4.8	5.3	273.6	6			47	0.2579	273.6	6
		48	0.2634	5.6	5.1	4.8	5.3	275.6	6			48	0.2634	275.6	6
		49	0.2688	5.6	5.1	4.8	5.3	277.6	6			49	0.2688	277.6	6
		50	0.2744	5.6	5.1	4.8	4.8	279.7	6			50	0.2744	279.7	6
		51	0.2799	5.6	5.1	4.8	4.8	281.7	6			51	0.2799	281.7	6
		52	0.2855	5.6	5.1	5.3	4.8	283.7	6			52	0.2855	283.7	6
		53	0.2911	5.6	5.1	5.3	4.8	285.8	6			53	0.2911	285.8	6
		54	0.2966	5.6	5.1	5.3	4.8	287.8	6			54	0.2966	287.8	6
		55	0.3022	5.6	5.1	5.3	4.8	289.8	6			55	0.3022	289.8	6
		56	0.3077	5.6	5.1	5.3	4.8	291.9	6			56	0.3077	291.9	6
		57	0.3133	5.6	5.1	5.3	4.8	293.9	6			57	0.3133	293.9	6
		58	0.3195	5.6	5.1	5.3	4.8	295.9	6			58	0.3195	295.9	6
		59	0.3257	5.6	5.1	5.8	4.3	298	6			59	0.3257	298	6
		60	0.3319	5.6	5.1	5.8	4.3	300	6			60	0.3319	300	6
		61	0.3381	5.6	5.1	5.8	4.3	302	6			61	0.3381	302	6
		62	0.3443	5.6	5.1	5.8	4.3	304.1	6			62	0.3443	304.1	6
		63	0.3505	5.6	5.1	5.8	4.3	306.1	6			63	0.3505	306.1	6
		64	0.3567	5.6	5.1	5.8	4.3	308.1	6			64	0.3567	308.1	6
		65	0.3629	5.6	5.1	5.8	4.3	310.2	6			65	0.3629	310.2	6
		66	0.3672	5.6	5.1	5.8	3.8	312.2	6			66	0.3672	312.2	6
		67	0.3715	5.6	5.1	5.8	3.8	314.2	6			67	0.3715	314.2	6
		68	0.3758	5.6	5.4	6.3	3.8	316.3	6			68	0.3758	316.3	6
		69	0.3801	5.6	5.4	6.3	3.8	318.3	6			69	0.3801	318.3	6
		70	0.3845	5.6	5.4	6.3	3.8	320.3	6			70	0.3845	320.3	6
		71	0.3888	5.6	5.4	6.3	3.8	322.4	6			71	0.3888	322.4	6
		72	0.3931	5.6	5.4	6.3	3.8	324.4	6			72	0.3931	324.4	6
		73	0.3974	5.6	5.4	6.3	3.8	326.4	6			73	0.3974	326.4	6
		74	0.4021	5.6	5.4	6.3	3.8	328.5	6			74	0.4021	328.5	6
		75	0.4068	5.6	5.4	6.3	3.8	330.5	6			75	0.4068	330.5	6
		76	0.4115	5.6	5.4	6.3	3.8	332.5	6			76	0.4115	332.5	6
		77	0.4162	5.6	5.4	6.3	3.8	334.6	6			77	0.4162	334.6	6
		78	0.4209	5.6	5.4	6.8	3.3	336.6	6			78	0.4209	336.6	6
		79	0.4256	5.6	5.4	6.8	3.3	338.6	6			79	0.4256	338.6	6
		80	0.4303	5.6	5.4	6.8	3.3	340.7	6			80	0.4303	340.7	6
		81	0.435	5.6	5.4	6.8	3.3	342.7	6			81	0.435	342.7	6
		82	0.4407	5.6	5.4	6.8	3.3	344.7	6			82	0.4407	344.7	6
		83	0.4464	5.6	5.4	6.8	3.3	346.8	6			83	0.4464	346.8	6
		84	0.4521	5.6	5.4	6.8	3.3	348.8	6			84	0.4521	348.8	6
		85	0.4578	5.6	5.4	6.8	3.3	350.8	6			85	0.4578	350.8	6
		86	0.4635	5.6	5.4	6.8	3.3	352.9	6			86	0.4635	352.9	6
		87	0.4692	5.6	5.4	6.8	3.3	354.9	6			87	0.4692	354.9	6
		88	0.4749	5.6	5.4	6.8	3.3	356.9	6			88	0.4749	356.9	6
		89	0.4805	5.6	5.4	6.8	3.3	359	6			89	0.4805	359	6
		90	0.4855	5.6	5.4	6.8	3.3	1	6			90	0.4855	1	6
		91	0.4904	5.6	5.4	6.8	3.3	3.1	6			91	0.4904	3.1	6
		92	0.4953	5.6	5.4	6.8	3.3	5.1	6			92	0.4953	5.1	6
		93	0.5003	5.6	5.4	6.8	3.3	7.1	6			93	0.5003	7.1	6
		94	0.506	5.6	5.4	6.8	3.3	9.2	6			94	0.506	9.2	6
		95	0.5117	5.6	5.4	6.8	3.3	11.2	6			95	0.5117	11.2	6
		96	0.5173	5.6	5.4	6.8	3.3	13.2	6			96	0.5173	13.2	6
		97	0.523	5.6	5.4	6.8	3.3	15.3	6			97	0.523	15.3	6
		98	0.5293	5.6	5.4	6.8	3.3	17.3	6			98	0.5293	17.3	6
		99	0.5355	5.6	5.4	6.8	3.3	19.3	6			99	0.5355	19.3	6
		100	0.5417	5.6	5.4	6.8	3.3	21.4	6			100	0.5417	21.4	6
		101	0.548	5.6	5.4	6.8	3.3	23.4	6			101	0.548	23.4	6
		102	0.5542	5.6	5.4	6.8	3.3	25.4	6			102	0.5542	25.4	6
		103	0.5604	5.6	5.4	6.8	3.3	27.5	6			103	0.5604	27.5	6
		104	0.5667	5.6	5.4	6.8	3.3	29.5	6			104	0.5667	29.5	6
		105	0.5729	5.6	5.4	6.8	3.3	31.5	6			105	0.5729	31.5	6
		106	0.5791	5.6	5.4	6.8	3.3	33.6	6			106	0.5791	33.6	6
		107	0.5854	5.6	5.4	6.8	3.3	35.6	6			107	0.5854	35.6	6
		108	0.5916	5.6	5.4	6.8	3.3	37.6	6			108	0.5916	37.6	6
		109	0.5978	5.6	5.4	6.8	3.3	39.7	6			109	0.5978	39.7	6
		110	0.6041	5.6	5.4	6.8	3.3	41.7	6			110	0.6041	41.7	6
		111	0.6103	5.6	5.4	6.8	3.3	43.7	6			111	0.6103	43.7	6
		112	0.6165	5.6	5.4	6.8	3.3	45.8	6			112	0.6165	45.8	6
		113	0.6228	5.6	5.4	6.8	3.8	47.8	6			113	0.6228	47.8	6
		114	0.629	5.6	5.4	6.8	3.8	49.8	6			114	0.629	49.8	6
		115	0.6351	5.6	5.4	6.8	3.8	51.9	6			115	0.6351	51.9	6
		116	0.6413	5.6	5.4	6.8	3.8	53.9	6			116	0.6413	53.9	6
		117	0.6475	5.6	5.4	6.3	3.8	55.9	6			117	0.6475	55.9	6
		118	0.6537	5.6	5.4	6.3	3.8	58	6			118	0.6537	58	6
		119	0.6599	5.6	5.4	6.3	3.8	60	6			119	0.6599	60	6
		120	0.666	5.6	5.4	6.3	3.8	62	6			120	0.666	62	6
		121	0.6722	5.9	5.4	6.3	3.8	64.1	6			121	0.6722	64.1	6
		122	0.6784	5.9	5.4	6.3	3.8	66.1	6			122	0.6784	66.1	6
		123	0.6846	5.9	5.4	6.3	4.3	68.1	6			123	0.6846	68.1	6
		124	0.6908	5.9	5.4	6.3	4.3	70.2	6			124	0.6908	70.2	6
		125	0.6969	5.9	5.4	6.3	4.3	72.2	6			125	0.6969	72.2	6
		126	0.7031	5.9	5.4	6.3	4.3	74.2	6			126	0.7031	74.2	6
		127	0.7093	5.9	5.4	5.8	4.3	76.3	6			127	0.7093	76.3	6
		128	0.7155	5.9	5.4	5.8	4.3	78.3	6			128	0.7155	78.3	6
		129	0.7217	5.9	5.4	5.8	4.3	80.3	6			129	0.7217	80.3	6
		130	0.7278	5.9	5.4	5.8	4.3	82.4	6			130	0.7278	82.4	6
		131	0.7339	5.9	5.4	5.8	4.3	84.4	6			131	0.7339	84.4	6
		132	0.7401	5.9	5.4	5.8	4.8	86.4	6			132	0.7401	86.4	6
		133	0.7462	5.9	5.4	5.8	4.8	88.5	6			133	0.7462	88.5	6
		134	0.7524	5.9	5.4	5.3	4.8	90.5	6			134	0.7524	90.5	6
		135	0.7585	5.9	5.4	5.3	4.8	92.6	6			135	0.7585	92.6	6
		136	0.7646	5.9	5.4	5.3	4.8	94.6	6			136	0.7646	94.6	6
		137	0.7708	5.9	5.4	5.3	4.8	96.6	6			137	0.7708	96.6	6
		138	0.7769	5.9	5.4	5.3	4.8	98.7	6			138	0.7769	98.7	6
		139	0.783	5.9	5.4	5.3	5.3	100.7	6			139	0.783	100.7	6
		140	0.7892	5.9	5.4	5.3	5.3	102.7	6			140	0.7892	102.7	6
		141	0.7953	5.9	5.4	5.3	5.3	104.8	6			141	0.7953	104.8	6
		142	0.8015	5.9	5.4	4.8	5.3	106.8	6			142	0.8015	106.8	6
		143	0.8076	5.9	5.4	4.8	5.3	108.8	6			143	0.8076	108.8	6
		144	0.8137	5.9	5.4	4.8	5.3	110.9	6			144	0.8137	110.9	6
		145	0.8199	5.9	5.4	4.8	5.3	112.9	6			145	0.8199	112.9	6
		146	0.825	5.9	5.4	4.8	5.8	114.9	6			146	0.825	114.9	6
		147	0.8301	5.9	5.4	4.8	5.8	117	6			147	0.8301	117	6
		148	0.8352	5.9	5.4	4.8	5.8	119	6			148	0.8352	119	6
		149	0.8402	5.9	5.4	4.8	5.8	121	6			149	0.8402	121	6
		150	0.846	5.9	5.4	4.3	5.8	123.1	6			150	0.846	123.1	6
		151	0.8518	5.9	5.4	4.3	5.8	125.1	6			151	0.8518	125.1	6
		152	0.8576	5.9	5.4	4.3	5.8	127.1	6			152	0.8576	127.1	6
		153	0.8634	5.9	5.4	4.3	5.8	129.2	6			153	0.8634	129.2	6
		154	0.8685	5.9	5.4	4.3	5.8	131.2	6			154	0.8685	131.2	6
		155	0.8736	5.9	5.4	4.3	6.3	133.2	6			155	0.8736	133.2	6
		156	0.8787	5.9	5.4	4.3	6.3	135.3	6			156	0.8787	135.3	6
		157	0.8838	5.9	5.4	4.3	6.3	137.3	6			157	0.8838	137.3	6
		158	0.8893	5.9	5.4	3.8	6.3	139.3	6			158	0.8893	139.3	6
		159	0.8948	5.9	5.4	3.8	6.3	141.4	6			159	0.8948	141.4	6
		160	0.9003	5.9	5.4	3.8	6.3	143.4	6			160	0.9003	143.4	6
		161	0.9058	5.9	5.1	3.8	6.3	145.4	6			161	0.9058	145.4	6
		162	0.9111	5.9	5.1	3.8	6.3	147.5	6			162	0.9111	147.5	6
		163	0.9163	5.9	5.1	3.8	6.3	149.5	6			163	0.9163	149.5	6
		164	0.9215	5.9	5.1	3.8	6.8	151.5	6			164	0.9215	151.5	6
		165	0.9267	5.9	5.1	3.8	6.8	153.6	6			165	0.9267	153.6	6
		166	0.9324	5.9	5.1	3.8	6.8	155.6	6			166	0.9324	155.6	6
		167	0.9381	5.9	5.1	3.8	6.8	157.6	6			167	0.9381	157.6	6
		168	0.9438	5.9	5.1	3.8	6.8	159.7	6			168	0.9438	159.7	6
		169	0.9495	5.9	5.1	3.3	6.8	161.7	6			169	0.9495	161.7	6
		170	0.9554	5.9	5.1	3.3	6.8	163.7	6			170	0.9554	163.7	6
		171	0.9614	5.9	5.1	3.3	6.8	165.8	6			171	0.9614	165.8	6
		172	0.9673	5.9	5.1	3.3	6.8	167.8	6			172	0.9673	167.8	6
		173	0.9733	5.9	5.1	3.3	6.8	169.8	6			173	0.9733	169.8	6
		174	0.9792	5.9	5.1	3.3	6.8	171.9	6			174	0.9792	171.9	6
		175	0.9851	5.9	5.1	3.3	6.8	173.9	6			175	0.9851	173.9	6
		176	0.9911	5.9	5.1	3.3	6.8	175.9	6			176	0.9911	175.9	6
		177	0.997	5.9	5.1	3.3	6.8	178	6			177	0.997	178	6
		178	1	5.9	5.1	3.3	6.8	179	6			178	1	179	6
	Tracking_2	1	0	5.6	5.4	3.3	6.8	179				1	0	179
		2	0.0026	5.6	5.4	3.3	6.8	178	6			2	0.0026	178	6
		3	0.0078	5.6	5.4	3.3	6.8	175.9	6			3	0.0078	175.9	6
		4	0.013	5.6	5.4	3.3	6.8	173.9	6			4	0.013	173.9	6
		5	0.0182	5.6	5.4	3.3	6.8	171.9	6			5	0.0182	171.9	6
		6	0.0231	5.6	5.4	3.3	6.8	169.8	6			6	0.0231	169.8	6
		7	0.028	5.6	5.4	3.3	6.8	167.8	6			7	0.028	167.8	6
		8	0.0329	5.6	5.4	3.3	6.8	165.8	6			8	0.0329	165.8	6
		9	0.0378	5.6	5.4	3.3	6.8	163.7	6			9	0.0378	163.7	6
		10	0.043	5.6	5.4	3.3	6.8	161.7	6			10	0.043	161.7	6
		11	0.0482	5.6	5.4	3.3	6.8	159.7	6			11	0.0482	159.7	6
		12	0.0534	5.6	5.4	3.8	6.8	157.6	6			12	0.0534	157.6	6
		13	0.0586	5.6	5.4	3.8	6.8	155.6	6			13	0.0586	155.6	6
		14	0.0638	5.6	5.4	3.8	6.8	153.6	6			14	0.0638	153.6	6
		15	0.069	5.6	5.4	3.8	6.8	151.5	6			15	0.069	151.5	6
		16	0.0742	5.6	5.4	3.8	6.8	149.5	6			16	0.0742	149.5	6
		17	0.0794	5.6	5.4	3.8	6.3	147.5	6			17	0.0794	147.5	6
		18	0.0852	5.6	5.4	3.8	6.3	145.4	6			18	0.0852	145.4	6
		19	0.0911	5.6	5.4	3.8	6.3	143.4	6			19	0.0911	143.4	6
		20	0.0969	5.6	5.4	3.8	6.3	141.4	6			20	0.0969	141.4	6
		21	0.1027	5.6	5.4	3.8	6.3	139.3	6			21	0.1027	139.3	6
		22	0.1085	5.6	5.4	3.8	6.3	137.3	6			22	0.1085	137.3	6
		23	0.1144	5.6	5.4	4.3	6.3	135.3	6			23	0.1144	135.3	6
		24	0.1202	5.6	5.4	4.3	6.3	133.2	6			24	0.1202	133.2	6
		25	0.126	5.6	5.4	4.3	6.3	131.2	6			25	0.126	131.2	6
		26	0.1318	5.6	5.4	4.3	5.8	129.2	6			26	0.1318	129.2	6
		27	0.1377	5.6	5.4	4.3	5.8	127.1	6			27	0.1377	127.1	6
		28	0.1435	5.6	5.4	4.3	5.8	125.1	6			28	0.1435	125.1	6
		29	0.1493	5.6	5.4	4.3	5.8	123.1	6			29	0.1493	123.1	6
		30	0.1551	5.9	5.4	4.8	5.8	121	6			30	0.1551	121	6
		31	0.1609	5.9	5.4	4.8	5.8	119	6			31	0.1609	119	6
		32	0.1668	5.9	5.4	4.8	5.8	117	6			32	0.1668	117	6
		33	0.1726	5.9	5.4	4.8	5.8	114.9	6			33	0.1726	114.9	6
		34	0.1785	5.9	5.4	4.8	5.8	112.9	6			34	0.1785	112.9	6
		35	0.1844	5.9	5.4	4.8	5.3	110.9	6			35	0.1844	110.9	6
		36	0.1903	5.9	5.4	4.8	5.3	108.8	6			36	0.1903	108.8	6
		37	0.1962	5.9	5.4	4.8	5.3	106.8	6			37	0.1962	106.8	6
		38	0.2021	5.9	5.4	4.8	5.3	104.8	6			38	0.2021	104.8	6
		39	0.208	5.9	5.4	5.3	5.3	102.7	6			39	0.208	102.7	6
		40	0.2139	5.9	5.4	5.3	5.3	100.7	6			40	0.2139	100.7	6
		41	0.2198	5.9	5.4	5.3	5.3	98.7	6			41	0.2198	98.7	6
		42	0.2257	5.9	5.4	5.3	4.8	96.6	6			42	0.2257	96.6	6
		43	0.2316	5.9	5.4	5.3	4.8	94.6	6			43	0.2316	94.6	6
		44	0.2375	5.9	5.4	5.3	4.8	92.6	6			44	0.2375	92.6	6
		45	0.2434	5.9	5.4	5.3	4.8	90.5	6			45	0.2434	90.5	6
		46	0.2493	5.9	5.4	5.3	4.8	88.5	6			46	0.2493	88.5	6
		47	0.2551	5.9	5.4	5.8	4.8	86.4	6			47	0.2551	86.4	6
		48	0.261	5.9	5.4	5.8	4.8	84.4	6			48	0.261	84.4	6
		49	0.2669	5.9	5.4	5.8	4.3	82.4	6			49	0.2669	82.4	6
		50	0.2731	5.9	5.4	5.8	4.3	80.3	6			50	0.2731	80.3	6
		51	0.2792	5.9	5.4	5.8	4.3	78.3	6			51	0.2792	78.3	6
		52	0.2854	5.9	5.1	5.8	4.3	76.3	6			52	0.2854	76.3	6
		53	0.2916	5.9	5.1	5.8	4.3	74.2	6			53	0.2916	74.2	6
		54	0.2977	5.9	5.1	6.3	4.3	72.2	6			54	0.2977	72.2	6
		55	0.3039	5.9	5.1	6.3	4.3	70.2	6			55	0.3039	70.2	6
		56	0.31	5.9	5.1	6.3	4.3	68.1	6			56	0.31	68.1	6
		57	0.3162	5.9	5.1	6.3	4.3	66.1	6			57	0.3162	66.1	6
		58	0.3223	5.9	5.1	6.3	3.8	64.1	6			58	0.3223	64.1	6
		59	0.3285	5.9	5.1	6.3	3.8	62	6			59	0.3285	62	6
		60	0.3346	5.9	5.1	6.3	3.8	60	6			60	0.3346	60	6
		61	0.3408	5.9	5.1	6.3	3.8	58	6			61	0.3408	58	6
		62	0.3469	5.9	5.1	6.3	3.8	55.9	6			62	0.3469	55.9	6
		63	0.3531	5.9	5.1	6.3	3.8	53.9	6			63	0.3531	53.9	6
		64	0.3592	5.9	5.1	6.8	3.8	51.9	6			64	0.3592	51.9	6
		65	0.3654	5.9	5.1	6.8	3.8	49.8	6			65	0.3654	49.8	6
		66	0.3713	5.9	5.1	6.8	3.8	47.8	6			66	0.3713	47.8	6
		67	0.3772	5.9	5.1	6.8	3.8	45.8	6			67	0.3772	45.8	6
		68	0.3831	5.9	5.1	6.8	3.3	43.7	6			68	0.3831	43.7	6
		69	0.389	5.9	5.1	6.8	3.3	41.7	6			69	0.389	41.7	6
		70	0.3949	5.9	5.1	6.8	3.3	39.7	6			70	0.3949	39.7	6
		71	0.4009	5.9	5.1	6.8	3.3	37.6	6			71	0.4009	37.6	6
		72	0.4068	5.9	5.1	6.8	3.3	35.6	6			72	0.4068	35.6	6
		73	0.4127	5.9	5.1	6.8	3.3	33.6	6			73	0.4127	33.6	6
		74	0.4186	5.9	5.1	6.8	3.3	31.5	6			74	0.4186	31.5	6
		75	0.4245	5.9	5.1	6.8	3.3	29.5	6			75	0.4245	29.5	6
		76	0.4304	5.9	5.1	6.8	3.3	27.5	6			76	0.4304	27.5	6
		77	0.4363	5.9	5.1	6.8	3.3	25.4	6			77	0.4363	25.4	6
		78	0.4422	5.9	5.1	6.8	3.3	23.4	6			78	0.4422	23.4	6
		79	0.4481	5.9	5.1	6.8	3.3	21.4	6			79	0.4481	21.4	6
		80	0.454	5.9	5.1	6.8	3.3	19.3	6			80	0.454	19.3	6
		81	0.4599	5.9	5.1	6.8	3.3	17.3	6			81	0.4599	17.3	6
		82	0.4651	5.9	5.1	6.8	3.3	15.3	6			82	0.4651	15.3	6
		83	0.4702	5.9	5.1	6.8	3.3	13.2	6			83	0.4702	13.2	6
		84	0.4753	5.9	5.1	6.8	3.3	11.2	6			84	0.4753	11.2	6
		85	0.4804	5.9	5.1	6.8	3.3	9.2	6			85	0.4804	9.2	6
		86	0.4855	5.9	5.1	6.8	3.3	7.1	6			86	0.4855	7.1	6
		87	0.4906	5.9	5.1	6.8	3.3	5.1	6			87	0.4906	5.1	6
		88	0.4958	5.9	5.1	6.8	3.3	3.1	6			88	0.4958	3.1	6
		89	0.5009	5.9	5.1	6.8	3.3	1	6			89	0.5009	1	6
		90	0.5058	5.9	5.1	6.8	3.3	359	6			90	0.5058	359	6
		91	0.5108	5.9	5.1	6.8	3.3	356.9	6			91	0.5108	356.9	6
		92	0.5158	5.9	5.1	6.8	3.3	354.9	6			92	0.5158	354.9	6
		93	0.5207	5.9	5.1	6.8	3.3	352.9	6			93	0.5207	352.9	6
		94	0.5259	5.9	5.1	6.8	3.3	350.8	6			94	0.5259	350.8	6
		95	0.531	5.9	5.1	6.8	3.3	348.8	6			95	0.531	348.8	6
		96	0.5361	5.9	5.1	6.8	3.3	346.8	6			96	0.5361	346.8	6
		97	0.5412	5.9	5.1	6.8	3.3	344.7	6			97	0.5412	344.7	6
		98	0.5467	5.9	5.1	6.8	3.3	342.7	6			98	0.5467	342.7	6
		99	0.5521	5.9	5.1	6.8	3.3	340.7	6			99	0.5521	340.7	6
		100	0.5576	5.9	5.1	6.8	3.3	338.6	6			100	0.5576	338.6	6
		101	0.5631	5.9	5.1	6.3	3.8	336.6	6			101	0.5631	336.6	6
		102	0.5685	5.9	5.1	6.3	3.8	334.6	6			102	0.5685	334.6	6
		103	0.574	5.9	5.1	6.3	3.8	332.5	6			103	0.574	332.5	6
		104	0.5794	5.9	5.1	6.3	3.8	330.5	6			104	0.5794	330.5	6
		105	0.5849	5.9	5.1	6.3	3.8	328.5	6			105	0.5849	328.5	6
		106	0.5904	5.9	5.1	6.3	3.8	326.4	6			106	0.5904	326.4	6
		107	0.5958	5.9	5.1	6.3	3.8	324.4	6			107	0.5958	324.4	6
		108	0.6013	5.9	5.1	6.3	3.8	322.4	6			108	0.6013	322.4	6
		109	0.6067	5.9	5.1	6.3	3.8	320.3	6			109	0.6067	320.3	6
		110	0.6122	5.9	5.1	6.3	3.8	318.3	6			110	0.6122	318.3	6
		111	0.6177	5.9	5.1	5.8	3.8	316.3	6			111	0.6177	316.3	6
		112	0.6231	5.9	5.1	5.8	3.8	314.2	6			112	0.6231	314.2	6
		113	0.6286	5.9	5.1	5.8	4.3	312.2	6			113	0.6286	312.2	6
		114	0.6342	5.9	5.1	5.8	4.3	310.2	6			114	0.6342	310.2	6
		115	0.6399	5.9	5.1	5.8	4.3	308.1	6			115	0.6399	308.1	6
		116	0.6455	5.6	5.1	5.8	4.3	306.1	6			116	0.6455	306.1	6
		117	0.6512	5.6	5.1	5.8	4.3	304.1	6			117	0.6512	304.1	6
		118	0.6568	5.6	5.1	5.8	4.3	302	6			118	0.6568	302	6
		119	0.6625	5.6	5.1	5.8	4.3	300	6			119	0.6625	300	6
		120	0.6682	5.6	5.1	5.3	4.8	298	6			120	0.6682	298	6
		121	0.6738	5.6	5.1	5.3	4.8	295.9	6			121	0.6738	295.9	6
		122	0.6795	5.6	5.1	5.3	4.8	293.9	6			122	0.6795	293.9	6
		123	0.6851	5.6	5.1	5.3	4.8	291.9	6			123	0.6851	291.9	6
		124	0.6908	5.6	5.1	5.3	4.8	289.8	6			124	0.6908	289.8	6
		125	0.6964	5.6	5.1	5.3	4.8	287.8	6			125	0.6964	287.8	6
		126	0.7021	5.6	5.1	5.3	4.8	285.8	6			126	0.7021	285.8	6
		127	0.7077	5.6	5.1	4.8	4.8	283.7	6			127	0.7077	283.7	6
		128	0.7134	5.6	5.1	4.8	4.8	281.7	6			128	0.7134	281.7	6
		129	0.7191	5.6	5.1	4.8	5.3	279.7	6			129	0.7191	279.7	6
		130	0.725	5.6	5.1	4.8	5.3	277.6	6			130	0.725	277.6	6
		131	0.731	5.6	5.1	4.8	5.3	275.6	6			131	0.731	275.6	6
		132	0.737	5.6	5.1	4.8	5.3	273.6	6			132	0.737	273.6	6
		133	0.7429	5.6	5.1	4.8	5.3	271.5	6			133	0.7429	271.5	6
		134	0.7489	5.6	5.1	4.3	5.3	269.5	6			134	0.7489	269.5	6
		135	0.7549	5.6	5.1	4.3	5.3	267.4	6			135	0.7549	267.4	6
		136	0.7608	5.6	5.1	4.3	5.3	265.4	6			136	0.7608	265.4	6
		137	0.7668	5.6	5.4	4.3	5.8	263.4	6			137	0.7668	263.4	6
		138	0.7728	5.6	5.4	4.3	5.8	261.3	6			138	0.7728	261.3	6
		139	0.7787	5.6	5.4	4.3	5.8	259.3	6			139	0.7787	259.3	6
		140	0.7847	5.6	5.4	4.3	5.8	257.3	6			140	0.7847	257.3	6
		141	0.7907	5.6	5.4	4.3	5.8	255.2	6			141	0.7907	255.2	6
		142	0.7967	5.6	5.4	4.3	5.8	253.2	6			142	0.7967	253.2	6
		143	0.8026	5.6	5.4	4.3	5.8	251.2	6			143	0.8026	251.2	6
		144	0.8086	5.6	5.4	3.8	6.3	249.1	6			144	0.8086	249.1	6
		145	0.8146	5.6	5.4	3.8	6.3	247.1	6			145	0.8146	247.1	6
		146	0.8204	5.6	5.4	3.8	6.3	245.1	6			146	0.8204	245.1	6
		147	0.8263	5.6	5.4	3.8	6.3	243	6			147	0.8263	243	6
		148	0.8321	5.6	5.4	3.8	6.3	241	6			148	0.8321	241	6
		149	0.838	5.6	5.4	3.8	6.3	239	6			149	0.838	239	6
		150	0.8439	5.6	5.4	3.8	6.3	236.9	6			150	0.8439	236.9	6
		151	0.8497	5.6	5.4	3.8	6.3	234.9	6			151	0.8497	234.9	6
		152	0.8556	5.6	5.4	3.8	6.3	232.9	6			152	0.8556	232.9	6
		153	0.8614	5.6	5.4	3.8	6.3	230.8	6			153	0.8614	230.8	6
		154	0.8673	5.6	5.4	3.3	6.3	228.8	6			154	0.8673	228.8	6
		155	0.8732	5.6	5.4	3.3	6.8	226.8	6			155	0.8732	226.8	6
		156	0.879	5.6	5.4	3.3	6.8	224.7	6			156	0.879	224.7	6
		157	0.8849	5.6	5.4	3.3	6.8	222.7	6			157	0.8849	222.7	6
		158	0.8907	5.6	5.4	3.3	6.8	220.7	6			158	0.8907	220.7	6
		159	0.8966	5.6	5.4	3.3	6.8	218.6	6			159	0.8966	218.6	6
		160	0.9024	5.6	5.4	3.3	6.8	216.6	6			160	0.9024	216.6	6
		161	0.9083	5.6	5.4	3.3	6.8	214.6	6			161	0.9083	214.6	6
		162	0.9138	5.6	5.4	3.3	6.8	212.5	6			162	0.9138	212.5	6
		163	0.9193	5.6	5.4	3.3	6.8	210.5	6			163	0.9193	210.5	6
		164	0.9249	5.6	5.4	3.3	6.8	208.5	6			164	0.9249	208.5	6
		165	0.9304	5.6	5.4	3.3	6.8	206.4	6			165	0.9304	206.4	6
		166	0.9359	5.6	5.4	3.3	6.8	204.4	6			166	0.9359	204.4	6
		167	0.9414	5.6	5.4	3.3	6.8	202.4	6			167	0.9414	202.4	6
		168	0.9469	5.6	5.4	3.3	6.8	200.3	6			168	0.9469	200.3	6
		169	0.9524	5.6	5.4	3.3	6.8	198.3	6			169	0.9524	198.3	6
		170	0.958	5.6	5.4	3.3	6.8	196.3	6			170	0.958	196.3	6
		171	0.9635	5.6	5.4	3.3	6.8	194.2	6			171	0.9635	194.2	6
		172	0.969	5.6	5.4	3.3	6.8	192.2	6			172	0.969	192.2	6
		173	0.9745	5.6	5.4	3.3	6.8	190.2	6			173	0.9745	190.2	6
		174	0.9802	5.6	5.4	3.3	6.8	188.1	6			174	0.9802	188.1	6
		175	0.9858	5.6	5.4	3.3	6.8	186.1	6			175	0.9858	186.1	6
		176	0.9915	5.6	5.4	3.3	6.8	184.1	6			176	0.9915	184.1	6
		177	0.9972	5.6	5.4	3.3	6.8	182	6			177	0.9972	182	6
		178	1	5.6	5.4	3.3	6.8	181	6			178	1	181	6
Pelvis_Irregular	Tracking_1	1	0	6.4	4.9	8.3	8.8	181			Fixed_1	1	0	181
		2	0.003	6.4	4.9	8.3	8.8	182	6			2	0.003	182	6
		3	0.009	6.4	4.9	8.3	8.8	184.1	6			3	0.009	184.1	6
		4	0.015	6.4	4.9	8.8	8.8	186.1	6			4	0.015	186.1	6
		5	0.0209	6.4	4.9	8.8	8.8	188.1	6			5	0.0209	188.1	6
		6	0.0271	6.4	4.9	9.3	8.8	190.2	6			6	0.0271	190.2	6
		7	0.0332	6.4	4.9	9.3	8.8	192.2	6			7	0.0332	192.2	6
		8	0.0394	6.1	4.9	9.8	8.8	194.2	6			8	0.0394	194.2	6
		9	0.0455	6.1	4.9	9.8	8.8	196.3	6			9	0.0455	196.3	6
		10	0.0515	6.1	4.9	10.3	8.8	198.3	6			10	0.0515	198.3	6
		11	0.0575	6.1	4.9	10.3	8.8	200.3	6			11	0.0575	200.3	6
		12	0.0634	6.1	4.9	11.3	8.8	202.4	6			12	0.0634	202.4	6
		13	0.0694	6.1	4.9	11.3	8.8	204.4	6			13	0.0694	204.4	6
		14	0.0755	6.1	4.9	11.3	8.8	206.4	6			14	0.0755	206.4	6
		15	0.0817	6.1	4.9	11.3	8.8	208.5	6			15	0.0817	208.5	6
		16	0.0878	6.1	4.9	11.3	8.8	210.5	6			16	0.0878	210.5	6
		17	0.094	6.1	4.9	11.3	8.3	212.5	6			17	0.094	212.5	6
		18	0.1	6.1	4.9	12	8.3	214.6	6			18	0.1	214.6	6
		19	0.106	6.1	4.9	12	8.3	216.6	6			19	0.106	216.6	6
		20	0.112	6.1	4.9	12	8.3	218.6	6			20	0.112	218.6	6
		21	0.118	6.1	4.9	12	8.3	220.7	6			21	0.118	220.7	6
		22	0.1232	6.1	4.9	12	8.3	222.7	6			22	0.1232	222.7	6
		23	0.1284	6.1	4.9	12	8.3	224.7	6			23	0.1284	224.7	6
		24	0.1336	6.1	4.9	12	8.3	226.8	6			24	0.1336	226.8	6
		25	0.1389	6.1	4.9	12	8.3	228.8	6			25	0.1389	228.8	6
		26	0.1441	6.1	4.9	12	8.3	230.8	6			26	0.1441	230.8	6
		27	0.1493	6.1	4.9	12	8.3	232.9	6			27	0.1493	232.9	6
		28	0.1545	6.1	4.9	12	8.3	234.9	6			28	0.1545	234.9	6
		29	0.1598	6.1	4.9	12	8.3	236.9	6			29	0.1598	236.9	6
		30	0.1647	6.1	4.9	12	8.3	239	6			30	0.1647	239	6
		31	0.1696	6.1	4.9	12	8.3	241	6			31	0.1696	241	6
		32	0.1745	6.1	4.9	12	8.3	243	6			32	0.1745	243	6
		33	0.1795	6.1	4.9	12	8.3	245.1	6			33	0.1795	245.1	6
		34	0.184	6.1	4.9	12	7.8	247.1	6			34	0.184	247.1	6
		35	0.1885	6.1	4.9	12	7.8	249.1	6			35	0.1885	249.1	6
		36	0.1931	5.9	4.9	12	7.8	251.2	6			36	0.1931	251.2	6
		37	0.1976	5.9	4.9	12	7.8	253.2	6			37	0.1976	253.2	6
		38	0.2021	5.9	4.9	12	7.8	255.2	6			38	0.2021	255.2	6
		39	0.2066	5.9	5.1	12	7.8	257.3	6			39	0.2066	257.3	6
		40	0.2112	5.9	5.1	12	7.3	259.3	6			40	0.2112	259.3	6
		41	0.2157	5.9	5.1	11.3	7.3	261.3	6			41	0.2157	261.3	6
		42	0.2204	5.9	5.1	11.3	7.3	263.4	6			42	0.2204	263.4	6
		43	0.2251	5.9	5.1	11.3	7.3	265.4	6			43	0.2251	265.4	6
		44	0.2297	5.9	5.1	11.3	6.8	267.4	6			44	0.2297	267.4	6
		45	0.2344	5.9	5.1	11.3	6.8	269.5	6			45	0.2344	269.5	6
		46	0.2395	5.9	5.1	11.3	6.8	271.5	6			46	0.2395	271.5	6
		47	0.2446	5.9	5.1	10.3	6.8	273.6	6			47	0.2446	273.6	6
		48	0.2497	5.9	5.1	10.3	6.8	275.6	6			48	0.2497	275.6	6
		49	0.2548	5.9	5.1	9.8	6.8	277.6	6			49	0.2548	277.6	6
		50	0.2589	5.9	5.1	9.8	6.3	279.7	6			50	0.2589	279.7	6
		51	0.263	5.9	5.1	9.3	6.3	281.7	6			51	0.263	281.7	6
		52	0.2671	5.9	5.1	9.3	6.3	283.7	6			52	0.2671	283.7	6
		53	0.2712	5.9	5.4	8.8	6.3	285.8	6			53	0.2712	285.8	6
		54	0.2754	5.6	5.4	8.8	5.8	287.8	6			54	0.2754	287.8	6
		55	0.2795	5.6	5.4	8.3	5.8	289.8	6			55	0.2795	289.8	6
		56	0.2836	5.6	5.4	8.3	5.8	291.9	6			56	0.2836	291.9	6
		57	0.2877	5.6	5.4	7.8	5.8	293.9	6			57	0.2877	293.9	6
		58	0.2918	5.6	5.4	7.8	5.3	295.9	6			58	0.2918	295.9	6
		59	0.2959	5.6	5.4	7.3	5.3	298	6			59	0.2959	298	6
		60	0.3001	5.6	5.4	7.3	5.3	300	6			60	0.3001	300	6
		61	0.3042	5.6	5.4	7.3	5.3	302	6			61	0.3042	302	6
		62	0.3083	5.6	5.4	7.3	5.8	304.1	6			62	0.3083	304.1	6
		63	0.3124	5.6	5.4	7.3	5.8	306.1	6			63	0.3124	306.1	6
		64	0.3166	5.6	5.4	7.8	5.8	308.1	6			64	0.3166	308.1	6
		65	0.3207	5.6	5.4	7.8	5.8	310.2	6			65	0.3207	310.2	6
		66	0.3287	5.6	5.4	7.8	5.8	312.2	6			66	0.3287	312.2	6
		67	0.3367	5.6	5.4	7.8	5.8	314.2	6			67	0.3367	314.2	6
		68	0.3448	5.6	5.6	7.8	5.8	316.3	6			68	0.3448	316.3	6
		69	0.3528	5.4	5.6	8.3	5.8	318.3	6			69	0.3528	318.3	6
		70	0.3607	5.4	5.6	8.3	5.8	320.3	6			70	0.3607	320.3	6
		71	0.3686	5.4	5.6	8.3	6.3	322.4	6			71	0.3686	322.4	6
		72	0.3766	5.4	5.6	8.3	6.3	324.4	6			72	0.3766	324.4	6
		73	0.3845	5.4	5.6	8.3	6.3	326.4	6			73	0.3845	326.4	6
		74	0.3903	5.4	5.6	8.3	6.3	328.5	6			74	0.3903	328.5	6
		75	0.3961	5.4	5.6	8.3	6.3	330.5	6			75	0.3961	330.5	6
		76	0.4019	5.4	5.6	8.3	6.3	332.5	6			76	0.4019	332.5	6
		77	0.4077	5.4	5.6	8.8	6.3	334.6	6			77	0.4077	334.6	6
		78	0.4132	5.4	5.6	8.8	6.3	336.6	6			78	0.4132	336.6	6
		79	0.4187	5.4	5.6	8.8	6.3	338.6	6			79	0.4187	338.6	6
		80	0.4241	5.4	5.6	8.8	6.3	340.7	6			80	0.4241	340.7	6
		81	0.4296	5.4	5.6	8.8	6.3	342.7	6			81	0.4296	342.7	6
		82	0.4364	5.4	5.6	8.8	6.3	344.7	6			82	0.4364	344.7	6
		83	0.4432	5.4	5.6	8.8	6.8	346.8	6			83	0.4432	346.8	6
		84	0.45	5.4	5.6	8.8	7.3	348.8	6			84	0.45	348.8	6
		85	0.4568	5.4	5.6	8.8	7.3	350.8	6			85	0.4568	350.8	6
		86	0.4637	5.4	5.6	8.8	7.8	352.9	6			86	0.4637	352.9	6
		87	0.4705	5.4	5.6	8.8	8.3	354.9	6			87	0.4705	354.9	6
		88	0.4773	5.4	5.6	8.8	8.3	356.9	6			88	0.4773	356.9	6
		89	0.4841	5.1	5.6	8.8	8.8	359	6			89	0.4841	359	6
		90	0.4918	5.1	5.6	8.3	9.3	1	6			90	0.4918	1	6
		91	0.4994	5.1	5.6	8.3	9.3	3.1	6			91	0.4994	3.1	6
		92	0.5071	5.1	5.6	8.3	9.8	5.1	6			92	0.5071	5.1	6
		93	0.5148	5.1	5.6	8.3	9.8	7.1	6			93	0.5148	7.1	6
		94	0.5224	5.1	5.6	8.8	10.3	9.2	6			94	0.5224	9.2	6
		95	0.5301	5.1	5.6	8.8	10.3	11.2	6			95	0.5301	11.2	6
		96	0.5378	5.1	5.6	8.8	11.3	13.2	6			96	0.5378	13.2	6
		97	0.5455	5.1	5.6	8.8	11.3	15.3	6			97	0.5455	15.3	6
		98	0.5511	5.4	5.6	8.8	11.3	17.3	6			98	0.5511	17.3	6
		99	0.5567	5.4	5.6	8.8	11.3	19.3	6			99	0.5567	19.3	6
		100	0.5624	5.4	5.6	8.8	11.3	21.4	6			100	0.5624	21.4	6
		101	0.568	5.4	5.6	8.8	11.3	23.4	6			101	0.568	23.4	6
		102	0.5737	5.4	5.6	9.3	12	25.4	6			102	0.5737	25.4	6
		103	0.5794	5.4	5.6	9.3	12	27.5	6			103	0.5794	27.5	6
		104	0.5851	5.4	5.6	9.3	12	29.5	6			104	0.5851	29.5	6
		105	0.5907	5.4	5.6	9.3	12	31.5	6			105	0.5907	31.5	6
		106	0.5967	5.4	5.6	9.3	12	33.6	6			106	0.5967	33.6	6
		107	0.6026	5.4	5.6	9.3	12	35.6	6			107	0.6026	35.6	6
		108	0.6085	5.4	5.6	9.3	12	37.6	6			108	0.6085	37.6	6
		109	0.6144	5.4	5.6	9.3	12	39.7	6			109	0.6144	39.7	6
		110	0.6201	5.4	5.6	9.3	12	41.7	6			110	0.6201	41.7	6
		111	0.6258	5.4	5.6	9.3	12	43.7	6			111	0.6258	43.7	6
		112	0.6315	5.4	5.6	9.3	12	45.8	6			112	0.6315	45.8	6
		113	0.6372	5.4	5.6	9.3	12	47.8	6			113	0.6372	47.8	6
		114	0.642	5.4	5.6	9.3	12	49.8	6			114	0.642	49.8	6
		115	0.6469	5.4	5.6	9.3	12	51.9	6			115	0.6469	51.9	6
		116	0.6518	5.4	5.6	9.3	12	53.9	6			116	0.6518	53.9	6
		117	0.6566	5.4	5.6	9.3	12	55.9	6			117	0.6566	55.9	6
		118	0.6614	5.6	5.6	8.8	12	58	6			118	0.6614	58	6
		119	0.6661	5.6	5.6	8.8	12	60	6			119	0.6661	60	6
		120	0.6708	5.6	5.6	8.8	12	62	6			120	0.6708	62	6
		121	0.6755	5.6	5.6	8.8	12	64.1	6			121	0.6755	64.1	6
		122	0.6807	5.6	5.6	8.8	11.3	66.1	6			122	0.6807	66.1	6
		123	0.6859	5.6	5.6	8.8	11.3	68.1	6			123	0.6859	68.1	6
		124	0.691	5.6	5.4	8.8	11.3	70.2	6			124	0.691	70.2	6
		125	0.6962	5.6	5.4	8.8	11.3	72.2	6			125	0.6962	72.2	6
		126	0.7015	5.6	5.4	8.3	11.3	74.2	6			126	0.7015	74.2	6
		127	0.7068	5.6	5.4	8.3	11.3	76.3	6			127	0.7068	76.3	6
		128	0.7122	5.6	5.4	8.3	10.3	78.3	6			128	0.7122	78.3	6
		129	0.7175	5.6	5.4	8.3	10.3	80.3	6			129	0.7175	80.3	6
		130	0.7218	5.6	5.4	8.3	10.3	82.4	6			130	0.7218	82.4	6
		131	0.7262	5.6	5.4	7.8	9.8	84.4	6			131	0.7262	84.4	6
		132	0.7306	5.9	5.4	7.8	9.8	86.4	6			132	0.7306	86.4	6
		133	0.7349	5.9	5.4	7.8	9.8	88.5	6			133	0.7349	88.5	6
		134	0.7393	5.9	5.4	7.8	9.3	90.5	6			134	0.7393	90.5	6
		135	0.7437	5.9	5.4	7.8	9.3	92.6	6			135	0.7437	92.6	6
		136	0.748	5.9	5.4	7.3	8.8	94.6	6			136	0.748	94.6	6
		137	0.7524	5.9	5.4	7.3	8.8	96.6	6			137	0.7524	96.6	6
		138	0.7568	5.9	5.4	7.3	8.3	98.7	6			138	0.7568	98.7	6
		139	0.7611	5.9	5.4	7.3	8.3	100.7	6			139	0.7611	100.7	6
		140	0.7655	5.9	5.1	7.3	8.3	102.7	6			140	0.7655	102.7	6
		141	0.7698	5.9	5.1	6.8	7.8	104.8	6			141	0.7698	104.8	6
		142	0.7742	5.9	5.1	6.8	7.8	106.8	6			142	0.7742	106.8	6
		143	0.7785	5.9	5.1	6.8	7.3	108.8	6			143	0.7785	108.8	6
		144	0.7828	5.9	5.1	6.8	7.3	110.9	6			144	0.7828	110.9	6
		145	0.7872	5.9	5.1	6.3	7.8	112.9	6			145	0.7872	112.9	6
		146	0.791	5.9	5.1	6.3	7.8	114.9	6			146	0.791	114.9	6
		147	0.7948	5.9	5.1	6.3	7.8	117	6			147	0.7948	117	6
		148	0.7986	5.9	5.1	6.3	7.8	119	6			148	0.7986	119	6
		149	0.8024	5.9	5.1	5.8	7.8	121	6			149	0.8024	121	6
		150	0.8069	5.9	5.1	5.8	7.8	123.1	6			150	0.8069	123.1	6
		151	0.8114	6.1	5.1	5.8	8.3	125.1	6			151	0.8114	125.1	6
		152	0.8158	6.1	5.1	5.8	8.3	127.1	6			152	0.8158	127.1	6
		153	0.8203	6.1	5.1	5.8	8.3	129.2	6			153	0.8203	129.2	6
		154	0.8249	6.1	5.1	5.8	8.3	131.2	6			154	0.8249	131.2	6
		155	0.8295	6.1	5.1	5.8	8.3	133.2	6			155	0.8295	133.2	6
		156	0.8341	6.1	5.1	5.8	8.8	135.3	6			156	0.8341	135.3	6
		157	0.8388	6.1	4.9	5.8	8.8	137.3	6			157	0.8388	137.3	6
		158	0.8431	6.1	4.9	5.8	8.8	139.3	6			158	0.8431	139.3	6
		159	0.8474	6.1	4.9	5.8	8.8	141.4	6			159	0.8474	141.4	6
		160	0.8517	6.1	4.9	5.8	8.8	143.4	6			160	0.8517	143.4	6
		161	0.856	6.1	4.9	5.8	8.8	145.4	6			161	0.856	145.4	6
		162	0.8643	6.1	4.9	5.8	8.8	147.5	6			162	0.8643	147.5	6
		163	0.8727	6.1	4.9	5.8	8.8	149.5	6			163	0.8727	149.5	6
		164	0.881	6.1	4.9	5.8	8.8	151.5	6			164	0.881	151.5	6
		165	0.8893	6.1	4.9	5.8	8.8	153.6	6			165	0.8893	153.6	6
		166	0.8976	6.1	4.9	5.8	8.8	155.6	6			166	0.8976	155.6	6
		167	0.9059	6.1	4.9	6.3	8.8	157.6	6			167	0.9059	157.6	6
		168	0.9143	6.1	4.9	6.3	8.8	159.7	6			168	0.9143	159.7	6
		169	0.9226	6.1	4.9	6.3	8.8	161.7	6			169	0.9226	161.7	6
		170	0.9314	6.1	4.9	6.3	8.8	163.7	6			170	0.9314	163.7	6
		171	0.9403	6.1	4.9	6.3	8.8	165.8	6			171	0.9403	165.8	6
		172	0.9492	6.1	4.9	6.3	8.8	167.8	6			172	0.9492	167.8	6
		173	0.958	6.1	4.9	6.3	8.8	169.8	6			173	0.958	169.8	6
		174	0.9674	6.1	4.9	6.8	8.8	171.9	6			174	0.9674	171.9	6
		175	0.9767	6.4	4.9	7.3	8.8	173.9	6			175	0.9767	173.9	6
		176	0.986	6.4	4.9	7.3	8.8	175.9	6			176	0.986	175.9	6
		177	0.9953	6.4	4.9	7.8	8.8	178	6			177	0.9953	178	6
		178	1	6.4	4.9	7.8	8.8	179	6			178	1	179	6
	Tracking_2	1	0	5.6	5.6	7.3	8.3	179			Fixed_2	1	0	179		Tracking_2	1	0	5.6	5.6	7.3	8.3	179		Fixed_2	1	0	179
		2	0.0041	5.6	5.6	7.3	8.3	178	5.447			2	0.0041	178	5.447		2	0.0041	5.6	5.6	7.3	8.3	178	2.724		2	0.0041	178	2.508
		3	0.0124	5.6	5.6	7.3	8.3	175.9	5.447			3	0.0124	175.9	5.447		3	0.0124	5.6	5.6	7.3	8.3	175.9	2.724		3	0.0124	175.9	2.508
		4	0.0206	5.6	5.6	6.8	8.3	173.9	5.447			4	0.0206	173.9	5.447		4	0.0206	5.6	5.6	6.8	8.3	173.9	2.724		4	0.0206	173.9	2.508
		5	0.0289	5.6	5.6	6.8	8.8	171.9	5.447			5	0.0289	171.9	5.447		5	0.0289	5.6	5.6	6.8	8.8	171.9	2.724		5	0.0289	171.9	2.508
		6	0.0372	5.6	5.6	6.3	8.8	169.8	5.379			6	0.0372	169.8	5.379		6	0.0372	5.6	5.6	6.3	8.8	169.8	2.69		6	0.0372	169.8	2.477
		7	0.0449	5.9	5.6	6.3	8.8	167.8	5.884			7	0.0449	167.8	5.884		7	0.0449	5.9	5.6	6.3	8.8	167.8	2.942		7	0.0449	167.8	2.709
		8	0.0518	5.9	5.6	6.3	8.8	165.8	6			8	0.0518	165.8	6		8	0.0518	5.9	5.6	6.3	8.8	165.8	3.219		8	0.0518	165.8	2.964
		9	0.0582	5.9	5.6	6.3	8.8	163.7	6			9	0.0582	163.7	6		9	0.0582	5.9	5.6	6.3	8.8	163.7	3.521		9	0.0582	163.7	3.242
		10	0.0639	5.9	5.6	6.3	8.8	161.7	6			10	0.0639	161.7	6		10	0.0639	5.9	5.6	6.3	8.8	161.7	3.957		10	0.0639	161.7	3.644
		11	0.0696	5.9	5.6	6.3	8.8	159.7	6			11	0.0696	159.7	6		11	0.0696	5.9	5.6	6.3	8.8	159.7	3.957		11	0.0696	159.7	3.644
		12	0.0752	5.9	5.6	6.3	8.8	157.6	6			12	0.0752	157.6	6		12	0.0752	5.9	5.6	6.3	8.8	157.6	3.957		12	0.0752	157.6	3.644
		13	0.0809	5.9	5.6	6.3	8.8	155.6	6			13	0.0809	155.6	6		13	0.0809	5.9	5.6	6.3	8.8	155.6	3.957		13	0.0809	155.6	3.644
		14	0.0863	5.9	5.6	6.3	8.8	153.6	6			14	0.0863	153.6	6		14	0.0863	5.9	5.6	6.3	8.8	153.6	4.168		14	0.0863	153.6	3.838
		15	0.0917	5.9	5.6	6.3	8.8	151.5	6			15	0.0917	151.5	6		15	0.0917	5.9	5.6	6.3	8.8	151.5	4.168		15	0.0917	151.5	3.838
		16	0.0971	5.9	5.6	6.3	8.8	149.5	6			16	0.0971	149.5	6		16	0.0971	5.9	5.6	6.3	8.8	149.5	4.168		16	0.0971	149.5	3.838
		17	0.1025	5.9	5.6	6.3	8.8	147.5	6			17	0.1025	147.5	6		17	0.1025	5.9	5.6	6.3	8.8	147.5	4.168		17	0.1025	147.5	3.838
		18	0.1056	5.9	5.6	5.8	8.8	145.4	6			18	0.1056	145.4	6		18	0.1056	5.9	5.6	5.8	8.8	145.4	6		18	0.1056	145.4	6
		19	0.1086	5.9	5.6	5.8	8.3	143.4	6			19	0.1086	143.4	6		19	0.1086	5.9	5.6	5.8	8.3	143.4	6		19	0.1086	143.4	6
		20	0.1117	5.9	5.6	5.8	8.3	141.4	6			20	0.1117	141.4	6		20	0.1117	5.9	5.6	5.8	8.3	141.4	6		20	0.1117	141.4	6
		21	0.1148	5.9	5.6	5.8	8.3	139.3	6			21	0.1148	139.3	6		21	0.1148	5.9	5.6	5.8	8.3	139.3	6		21	0.1148	139.3	6
		22	0.1178	5.9	5.6	5.8	8.3	137.3	6			22	0.1178	137.3	6		22	0.1178	5.9	5.6	5.8	8.3	137.3	6		22	0.1178	137.3	6
		23	0.1208	6.1	5.6	5.8	8.3	135.3	6			23	0.1208	135.3	6		23	0.1208	6.1	5.6	5.8	8.3	135.3	6		23	0.1208	135.3	6
		24	0.1238	6.1	5.6	5.8	8.3	133.2	6			24	0.1238	133.2	6		24	0.1238	6.1	5.6	5.8	8.3	133.2	6		24	0.1238	133.2	6
		25	0.1268	6.1	5.6	5.8	8.3	131.2	6			25	0.1268	131.2	6		25	0.1268	6.1	5.6	5.8	8.3	131.2	6		25	0.1268	131.2	6
		26	0.1297	6.1	5.6	5.8	8.3	129.2	6			26	0.1297	129.2	6		26	0.1297	6.1	5.6	5.8	8.3	129.2	6		26	0.1297	129.2	6
		27	0.1327	6.1	5.6	5.3	7.8	127.1	6			27	0.1327	127.1	6		27	0.1327	6.1	5.6	5.3	7.8	127.1	6		27	0.1327	127.1	6
		28	0.1357	6.1	5.6	5.3	7.8	125.1	6			28	0.1357	125.1	6		28	0.1357	6.1	5.6	5.3	7.8	125.1	6		28	0.1357	125.1	6
		29	0.1387	6.1	5.6	5.3	7.8	123.1	6			29	0.1387	123.1	6		29	0.1387	6.1	5.6	5.3	7.8	123.1	6		29	0.1387	123.1	6
		30	0.1415	6.1	5.6	5.3	7.8	121	6			30	0.1415	121	6		30	0.1415	6.1	5.6	5.3	7.8	121	6		30	0.1415	121	6
		31	0.1443	6.1	5.6	5.8	7.3	119	6			31	0.1443	119	6		31	0.1443	6.1	5.6	5.8	7.3	119	6		31	0.1443	119	6
		32	0.1472	6.1	5.6	5.8	7.3	117	6			32	0.1472	117	6		32	0.1472	6.1	5.6	5.8	7.3	117	6		32	0.1472	117	6
		33	0.15	6.1	5.6	5.8	7.3	114.9	6			33	0.15	114.9	6		33	0.15	6.1	5.6	5.8	7.3	114.9	6		33	0.15	114.9	6
		34	0.1539	6.1	5.6	5.8	7.3	112.9	6			34	0.1539	112.9	6		34	0.1539	6.1	5.6	5.8	7.3	112.9	5.811		34	0.1539	112.9	5.351
		35	0.1578	6.1	5.6	6.3	7.3	110.9	6			35	0.1578	110.9	6		35	0.1578	6.1	5.6	6.3	7.3	110.9	5.811		35	0.1578	110.9	5.351
		36	0.1616	6.1	5.6	6.3	7.8	108.8	6			36	0.1616	108.8	6		36	0.1616	6.1	5.6	6.3	7.8	108.8	5.811		36	0.1616	108.8	5.351
		37	0.1655	6.1	5.6	6.3	7.8	106.8	6			37	0.1655	106.8	6		37	0.1655	6.1	5.6	6.3	7.8	106.8	5.811		37	0.1655	106.8	5.351
		38	0.1693	6.1	5.6	6.3	8.3	104.8	6			38	0.1693	104.8	6		38	0.1693	6.1	5.6	6.3	8.3	104.8	5.816		38	0.1693	104.8	5.356
		39	0.1732	6.1	5.6	6.8	8.3	102.7	6			39	0.1732	102.7	6		39	0.1732	6.1	5.6	6.8	8.3	102.7	5.816		39	0.1732	102.7	5.356
		40	0.1771	6.1	5.6	6.8	8.3	100.7	6			40	0.1771	100.7	6		40	0.1771	6.1	5.6	6.8	8.3	100.7	5.816		40	0.1771	100.7	5.356
		41	0.1809	6.1	5.6	6.8	8.8	98.7	6			41	0.1809	98.7	6		41	0.1809	6.1	5.6	6.8	8.8	98.7	5.816		41	0.1809	98.7	5.356
		42	0.1849	6.1	5.6	6.8	8.8	96.6	6			42	0.1849	96.6	6		42	0.1849	6.1	5.6	6.8	8.8	96.6	5.678		42	0.1849	96.6	5.228
		43	0.1888	6.1	5.6	6.8	9.3	94.6	6			43	0.1888	94.6	6		43	0.1888	6.1	5.6	6.8	9.3	94.6	5.678		43	0.1888	94.6	5.228
		44	0.1928	6.1	5.6	7.3	9.3	92.6	6			44	0.1928	92.6	6		44	0.1928	6.1	5.6	7.3	9.3	92.6	5.678		44	0.1928	92.6	5.228
		45	0.1968	6.1	5.6	7.3	9.8	90.5	6			45	0.1968	90.5	6		45	0.1968	6.1	5.6	7.3	9.8	90.5	5.678		45	0.1968	90.5	5.228
		46	0.1997	6.1	5.6	7.3	9.8	88.5	6			46	0.1997	88.5	6		46	0.1997	6.1	5.6	7.3	9.8	88.5	6		46	0.1997	88.5	6
		47	0.2027	6.1	5.6	7.3	9.8	86.4	6			47	0.2027	86.4	6		47	0.2027	6.1	5.6	7.3	9.8	86.4	6		47	0.2027	86.4	6
		48	0.2057	6.1	5.6	7.8	10.3	84.4	6			48	0.2057	84.4	6		48	0.2057	6.1	5.6	7.8	10.3	84.4	6		48	0.2057	84.4	6
		49	0.2087	6.1	5.6	7.8	10.3	82.4	6			49	0.2087	82.4	6		49	0.2087	6.1	5.6	7.8	10.3	82.4	6		49	0.2087	82.4	6
		50	0.2126	6.4	5.6	7.8	11.3	80.3	6			50	0.2126	80.3	6		50	0.2126	6.4	5.6	7.8	11.3	80.3	5.636		50	0.2126	80.3	5.19
		51	0.2166	6.4	5.6	7.8	11.3	78.3	6			51	0.2166	78.3	6		51	0.2166	6.4	5.6	7.8	11.3	78.3	5.636		51	0.2166	78.3	5.19
		52	0.2206	6.4	5.6	7.8	11.3	76.3	6			52	0.2206	76.3	6		52	0.2206	6.4	5.6	7.8	11.3	76.3	5.636		52	0.2206	76.3	5.19
		53	0.2246	6.4	5.4	7.8	11.3	74.2	6			53	0.2246	74.2	6		53	0.2246	6.4	5.4	7.8	11.3	74.2	5.636		53	0.2246	74.2	5.19
		54	0.2284	6.4	5.4	8.3	11.3	72.2	6			54	0.2284	72.2	6		54	0.2284	6.4	5.4	8.3	11.3	72.2	5.93		54	0.2284	72.2	5.461
		55	0.2322	6.4	5.4	8.3	11.3	70.2	6			55	0.2322	70.2	6		55	0.2322	6.4	5.4	8.3	11.3	70.2	5.93		55	0.2322	70.2	5.461
		56	0.236	6.4	5.4	8.3	11.3	68.1	6			56	0.236	68.1	6		56	0.236	6.4	5.4	8.3	11.3	68.1	5.93		56	0.236	68.1	5.461
		57	0.2397	6.4	5.4	8.3	12	66.1	6			57	0.2397	66.1	6		57	0.2397	6.4	5.4	8.3	12	66.1	5.93		57	0.2397	66.1	5.461
		58	0.2437	6.4	5.4	8.3	12	64.1	6			58	0.2437	64.1	6		58	0.2437	6.4	5.4	8.3	12	64.1	5.687		58	0.2437	64.1	5.237
		59	0.2476	6.4	5.4	8.3	12	62	6			59	0.2476	62	6		59	0.2476	6.4	5.4	8.3	12	62	5.687		59	0.2476	62	5.237
		60	0.2516	6.1	5.4	8.3	12	60	6			60	0.2516	60	6		60	0.2516	6.1	5.4	8.3	12	60	5.687		60	0.2516	60	5.237
		61	0.2555	6.1	5.4	8.3	12	58	6			61	0.2555	58	6		61	0.2555	6.1	5.4	8.3	12	58	5.687		61	0.2555	58	5.237
		62	0.2599	6.1	5.4	8.3	12	55.9	6			62	0.2599	55.9	6		62	0.2599	6.1	5.4	8.3	12	55.9	5.182		62	0.2599	55.9	4.772
		63	0.2642	6.1	5.4	8.3	12	53.9	6			63	0.2642	53.9	6		63	0.2642	6.1	5.4	8.3	12	53.9	5.182		63	0.2642	53.9	4.772
		64	0.2686	6.1	5.4	8.3	12	51.9	6			64	0.2686	51.9	6		64	0.2686	6.1	5.4	8.3	12	51.9	5.182		64	0.2686	51.9	4.772
		65	0.2729	6.1	5.4	8.3	12	49.8	6			65	0.2729	49.8	6		65	0.2729	6.1	5.4	8.3	12	49.8	5.182		65	0.2729	49.8	4.772
		66	0.2804	6.1	5.4	8.3	12	47.8	5.995			66	0.2804	47.8	5.995		66	0.2804	6.1	5.4	8.3	12	47.8	2.997		66	0.2804	47.8	2.76
		67	0.2879	6.1	5.1	8.3	12	45.8	5.995			67	0.2879	45.8	5.995		67	0.2879	6.1	5.1	8.3	12	45.8	2.997		67	0.2879	45.8	2.76
		68	0.2954	6.1	5.1	8.3	12	43.7	5.995			68	0.2954	43.7	5.995		68	0.2954	6.1	5.1	8.3	12	43.7	2.997		68	0.2954	43.7	2.76
		69	0.3029	6.1	5.1	8.3	12	41.7	5.995			69	0.3029	41.7	5.995		69	0.3029	6.1	5.1	8.3	12	41.7	2.997		69	0.3029	41.7	2.76
		70	0.3108	6.1	5.1	8.8	12	39.7	5.683			70	0.3108	39.7	5.683		70	0.3108	6.1	5.1	8.8	12	39.7	2.841		70	0.3108	39.7	2.616
		71	0.3187	6.1	5.1	8.8	12	37.6	5.683			71	0.3187	37.6	5.683		71	0.3187	6.1	5.1	8.8	12	37.6	2.841		71	0.3187	37.6	2.616
		72	0.3266	6.1	5.1	8.8	12	35.6	5.683			72	0.3266	35.6	5.683		72	0.3266	6.1	5.1	8.8	12	35.6	2.841		72	0.3266	35.6	2.616
		73	0.3339	6.1	5.1	8.8	12	33.6	6			73	0.3339	33.6	6		73	0.3339	6.1	5.1	8.8	12	33.6	3.085		73	0.3339	33.6	2.84
		74	0.3404	6.1	5.1	8.8	12	31.5	6			74	0.3404	31.5	6		74	0.3404	6.1	5.1	8.8	12	31.5	3.456		74	0.3404	31.5	3.182
		75	0.3469	6.1	5.1	8.8	12	29.5	6			75	0.3469	29.5	6		75	0.3469	6.1	5.1	8.8	12	29.5	3.456		75	0.3469	29.5	3.182
		76	0.3534	6.1	5.1	8.8	12	27.5	6			76	0.3534	27.5	6		76	0.3534	6.1	5.1	8.8	12	27.5	3.456		76	0.3534	27.5	3.182
		77	0.3599	6.1	5.1	8.8	12	25.4	6			77	0.3599	25.4	6		77	0.3599	6.1	5.1	8.8	12	25.4	3.456		77	0.3599	25.4	3.182
		78	0.3664	6.1	5.1	8.8	12	23.4	6			78	0.3664	23.4	6		78	0.3664	6.1	5.1	8.8	12	23.4	3.462		78	0.3664	23.4	3.188
		79	0.3728	6.1	5.1	8.8	11.3	21.4	6			79	0.3728	21.4	6		79	0.3728	6.1	5.1	8.8	11.3	21.4	3.462		79	0.3728	21.4	3.188
		80	0.3793	6.1	4.9	8.8	11.3	19.3	6			80	0.3793	19.3	6		80	0.3793	6.1	4.9	8.8	11.3	19.3	3.462		80	0.3793	19.3	3.188
		81	0.3858	6.1	4.9	8.8	11.3	17.3	6			81	0.3858	17.3	6		81	0.3858	6.1	4.9	8.8	11.3	17.3	3.462		81	0.3858	17.3	3.188
		82	0.3917	6.1	4.9	8.8	11.3	15.3	6			82	0.3917	15.3	6		82	0.3917	6.1	4.9	8.8	11.3	15.3	3.837		82	0.3917	15.3	3.533
		83	0.3981	6.1	4.9	8.8	11.3	13.2	6			83	0.3981	13.2	6		83	0.3981	6.1	4.9	8.8	11.3	13.2	3.507		83	0.3981	13.2	3.23
		84	0.4046	6.1	4.9	8.8	11.3	11.2	6			84	0.4046	11.2	6		84	0.4046	6.1	4.9	8.8	11.3	11.2	3.466		84	0.4046	11.2	3.192
		85	0.411	6.1	4.9	8.8	10.3	9.2	6			85	0.411	9.2	6		85	0.411	6.1	4.9	8.8	10.3	9.2	3.466		85	0.411	9.2	3.192
		86	0.4177	5.9	4.9	8.8	10.3	7.1	6			86	0.4177	7.1	6		86	0.4177	5.9	4.9	8.8	10.3	7.1	3.368		86	0.4177	7.1	3.102
		87	0.4244	5.9	4.9	8.8	9.8	5.1	6			87	0.4244	5.1	6		87	0.4244	5.9	4.9	8.8	9.8	5.1	3.368		87	0.4244	5.1	3.102
		88	0.4311	5.9	4.9	8.8	9.8	3.1	6			88	0.4311	3.1	6		88	0.4311	5.9	4.9	8.8	9.8	3.1	3.368		88	0.4311	3.1	3.102
		89	0.4377	5.9	4.9	8.8	9.3	1	6			89	0.4377	1	6		89	0.4377	5.9	4.9	8.8	9.3	1	3.368		89	0.4377	1	3.102
		90	0.4446	5.9	4.9	8.8	8.8	359	6			90	0.4446	359	6		90	0.4446	5.9	4.9	8.8	8.8	359	3.273		90	0.4446	359	3.014
		91	0.4514	5.9	4.9	8.8	8.8	356.9	6			91	0.4514	356.9	6		91	0.4514	5.9	4.9	8.8	8.8	356.9	3.273		91	0.4514	356.9	3.014
		92	0.4583	5.9	4.9	8.8	8.3	354.9	6			92	0.4583	354.9	6		92	0.4583	5.9	4.9	8.8	8.3	354.9	3.273		92	0.4583	354.9	3.014
		93	0.4652	5.9	4.9	8.8	8.3	352.9	6			93	0.4652	352.9	6		93	0.4652	5.9	4.9	8.8	8.3	352.9	3.273		93	0.4652	352.9	3.014
		94	0.4725	5.9	4.9	8.8	7.8	350.8	6			94	0.4725	350.8	6		94	0.4725	5.9	4.9	8.8	7.8	350.8	3.085		94	0.4725	350.8	2.841
		95	0.4797	5.9	4.9	8.8	7.3	348.8	6			95	0.4797	348.8	6		95	0.4797	5.9	4.9	8.8	7.3	348.8	3.085		95	0.4797	348.8	2.841
		96	0.487	5.9	4.9	8.8	7.3	346.8	6			96	0.487	346.8	6		96	0.487	5.9	4.9	8.8	7.3	346.8	3.085		96	0.487	346.8	2.841
		97	0.4936	5.9	4.9	8.8	6.8	344.7	6			97	0.4936	344.7	6		97	0.4936	5.9	4.9	8.8	6.8	344.7	3.423		97	0.4936	344.7	3.152
		98	0.4994	5.9	4.9	8.8	6.3	342.7	6			98	0.4994	342.7	6		98	0.4994	5.9	4.9	8.8	6.3	342.7	3.857		98	0.4994	342.7	3.551
		99	0.5052	5.9	4.9	8.8	6.3	340.7	6			99	0.5052	340.7	6		99	0.5052	5.9	4.9	8.8	6.3	340.7	3.857		99	0.5052	340.7	3.551
		100	0.5111	5.9	4.9	8.8	6.3	338.6	6			100	0.5111	338.6	6		100	0.5111	5.9	4.9	8.8	6.3	338.6	3.857		100	0.5111	338.6	3.551
		101	0.5169	5.9	4.9	8.8	6.3	336.6	6			101	0.5169	336.6	6		101	0.5169	5.9	4.9	8.8	6.3	336.6	3.857		101	0.5169	336.6	3.551
		102	0.5233	5.9	4.9	8.8	6.3	334.6	6			102	0.5233	334.6	6		102	0.5233	5.9	4.9	8.8	6.3	334.6	3.504		102	0.5233	334.6	3.226
		103	0.5297	5.9	4.9	8.8	6.3	332.5	6			103	0.5297	332.5	6		103	0.5297	5.9	4.9	8.8	6.3	332.5	3.504		103	0.5297	332.5	3.226
		104	0.5361	5.9	4.9	8.8	6.3	330.5	6			104	0.5361	330.5	6		104	0.5361	5.9	4.9	8.8	6.3	330.5	3.504		104	0.5361	330.5	3.226
		105	0.5425	5.6	4.9	8.8	5.8	328.5	6			105	0.5425	328.5	6		105	0.5425	5.6	4.9	8.8	5.8	328.5	3.504		105	0.5425	328.5	3.226
		106	0.5495	5.6	4.9	8.8	5.8	326.4	6			106	0.5495	326.4	6		106	0.5495	5.6	4.9	8.8	5.8	326.4	3.229		106	0.5495	326.4	2.974
		107	0.5571	5.6	4.9	8.8	5.8	324.4	5.923			107	0.5571	324.4	5.923		107	0.5571	5.6	4.9	8.8	5.8	324.4	2.961		107	0.5571	324.4	2.727
		108	0.5647	5.6	4.9	8.3	5.8	322.4	5.923			108	0.5647	322.4	5.923		108	0.5647	5.6	4.9	8.3	5.8	322.4	2.961		108	0.5647	322.4	2.727
		109	0.5718	5.6	4.9	8.3	5.8	320.3	6			109	0.5718	320.3	6		109	0.5718	5.6	4.9	8.3	5.8	320.3	3.133		109	0.5718	320.3	2.884
		110	0.5793	5.6	4.9	8.3	5.8	318.3	6			110	0.5793	318.3	6		110	0.5793	5.6	4.9	8.3	5.8	318.3	3.02		110	0.5793	318.3	2.781
		111	0.5867	5.6	4.9	8.3	5.8	316.3	6			111	0.5867	316.3	6		111	0.5867	5.6	4.9	8.3	5.8	316.3	3.02		111	0.5867	316.3	2.781
		112	0.5941	5.6	4.9	8.3	5.8	314.2	6			112	0.5941	314.2	6		112	0.5941	5.6	4.9	8.3	5.8	314.2	3.02		112	0.5941	314.2	2.781
		113	0.6011	5.6	4.9	8.3	5.8	312.2	6			113	0.6011	312.2	6		113	0.6011	5.6	4.9	8.3	5.8	312.2	3.206		113	0.6011	312.2	2.952
		114	0.6074	5.6	4.9	7.8	5.8	310.2	6			114	0.6074	310.2	6		114	0.6074	5.6	4.9	7.8	5.8	310.2	3.613		114	0.6074	310.2	3.326
		115	0.6136	5.6	4.9	7.8	5.8	308.1	6			115	0.6136	308.1	6		115	0.6136	5.6	4.9	7.8	5.8	308.1	3.613		115	0.6136	308.1	3.326
		116	0.6198	5.6	4.9	7.8	5.8	306.1	6			116	0.6198	306.1	6		116	0.6198	5.6	4.9	7.8	5.8	306.1	3.613		116	0.6198	306.1	3.326
		117	0.626	5.6	4.9	7.8	5.8	304.1	6			117	0.626	304.1	6		117	0.626	5.6	4.9	7.8	5.8	304.1	3.613		117	0.626	304.1	3.326
		118	0.6312	5.6	4.9	7.8	5.8	302	6			118	0.6312	302	6		118	0.6312	5.6	4.9	7.8	5.8	302	4.303		118	0.6312	302	3.962
		119	0.6365	5.6	4.9	7.8	5.8	300	6			119	0.6365	300	6		119	0.6365	5.6	4.9	7.8	5.8	300	4.303		119	0.6365	300	3.962
		120	0.6417	5.6	4.9	7.3	5.8	298	6			120	0.6417	298	6		120	0.6417	5.6	4.9	7.3	5.8	298	4.303		120	0.6417	298	3.962
		121	0.6469	5.4	4.9	7.3	5.8	295.9	6			121	0.6469	295.9	6		121	0.6469	5.4	4.9	7.3	5.8	295.9	4.303		121	0.6469	295.9	3.962
		122	0.6529	5.4	4.9	7.8	5.8	293.9	6			122	0.6529	293.9	6		122	0.6529	5.4	4.9	7.8	5.8	293.9	3.733		122	0.6529	293.9	3.437
		123	0.6595	5.4	4.9	7.8	6.3	291.9	6			123	0.6595	291.9	6		123	0.6595	5.4	4.9	7.8	6.3	291.9	3.413		123	0.6595	291.9	3.142
		124	0.6668	5.4	4.9	8.3	6.3	289.8	6			124	0.6668	289.8	6		124	0.6668	5.4	4.9	8.3	6.3	289.8	3.066		124	0.6668	289.8	2.824
		125	0.6738	5.4	4.9	8.3	6.3	287.8	6			125	0.6738	287.8	6		125	0.6738	5.4	4.9	8.3	6.3	287.8	3.231		125	0.6738	287.8	2.975
		126	0.6802	5.4	4.9	8.8	6.8	285.8	6			126	0.6802	285.8	6		126	0.6802	5.4	4.9	8.8	6.8	285.8	3.519		126	0.6802	285.8	3.24
		127	0.6866	5.4	4.9	8.8	6.8	283.7	6			127	0.6866	283.7	6		127	0.6866	5.4	4.9	8.8	6.8	283.7	3.519		127	0.6866	283.7	3.24
		128	0.6929	5.4	4.9	9.3	6.8	281.7	6			128	0.6929	281.7	6		128	0.6929	5.4	4.9	9.3	6.8	281.7	3.521		128	0.6929	281.7	3.242
		129	0.6988	5.4	4.9	9.3	6.8	279.7	6			129	0.6988	279.7	6		129	0.6988	5.4	4.9	9.3	6.8	279.7	3.852		129	0.6988	279.7	3.547
		130	0.7043	5.4	4.9	9.8	6.8	277.6	6			130	0.7043	277.6	6		130	0.7043	5.4	4.9	9.8	6.8	277.6	4.054		130	0.7043	277.6	3.733
		131	0.7099	5.4	4.9	9.8	7.3	275.6	6			131	0.7099	275.6	6		131	0.7099	5.4	4.9	9.8	7.3	275.6	4.054		131	0.7099	275.6	3.733
		132	0.7154	5.4	4.9	10.3	7.3	273.6	6			132	0.7154	273.6	6		132	0.7154	5.4	4.9	10.3	7.3	273.6	4.054		132	0.7154	273.6	3.733
		133	0.7209	5.4	4.9	10.3	7.3	271.5	6			133	0.7209	271.5	6		133	0.7209	5.4	4.9	10.3	7.3	271.5	4.054		133	0.7209	271.5	3.733
		134	0.7266	5.4	4.9	10.3	7.3	269.5	6			134	0.7266	269.5	6		134	0.7266	5.4	4.9	10.3	7.3	269.5	3.961		134	0.7266	269.5	3.647
		135	0.7323	5.4	4.9	11.3	7.3	267.4	6			135	0.7323	267.4	6		135	0.7323	5.4	4.9	11.3	7.3	267.4	3.961		135	0.7323	267.4	3.647
		136	0.7379	5.4	4.9	11.3	7.8	265.4	6			136	0.7379	265.4	6		136	0.7379	5.4	4.9	11.3	7.8	265.4	3.961		136	0.7379	265.4	3.647
		137	0.7436	5.4	4.9	11.3	7.8	263.4	6			137	0.7436	263.4	6		137	0.7436	5.4	4.9	11.3	7.8	263.4	3.961		137	0.7436	263.4	3.647
		138	0.7496	5.4	4.9	11.3	7.8	261.3	6			138	0.7496	261.3	6		138	0.7496	5.4	4.9	11.3	7.8	261.3	3.733		138	0.7496	261.3	3.437
		139	0.7557	5.4	5.1	11.3	7.8	259.3	6			139	0.7557	259.3	6		139	0.7557	5.4	5.1	11.3	7.8	259.3	3.733		139	0.7557	259.3	3.437
		140	0.7617	5.4	5.1	11.3	7.8	257.3	6			140	0.7617	257.3	6		140	0.7617	5.4	5.1	11.3	7.8	257.3	3.733		140	0.7617	257.3	3.437
		141	0.7677	5.4	5.1	12	8.3	255.2	6			141	0.7677	255.2	6		141	0.7677	5.4	5.1	12	8.3	255.2	3.733		141	0.7677	255.2	3.437
		142	0.774	5.1	5.1	12	8.3	253.2	6			142	0.774	253.2	6		142	0.774	5.1	5.1	12	8.3	253.2	3.555		142	0.774	253.2	3.274
		143	0.7803	5.1	5.1	12	8.3	251.2	6			143	0.7803	251.2	6		143	0.7803	5.1	5.1	12	8.3	251.2	3.555		143	0.7803	251.2	3.274
		144	0.7867	5.1	5.1	12	8.3	249.1	6			144	0.7867	249.1	6		144	0.7867	5.1	5.1	12	8.3	249.1	3.555		144	0.7867	249.1	3.274
		145	0.793	5.1	5.1	12	8.3	247.1	6			145	0.793	247.1	6		145	0.793	5.1	5.1	12	8.3	247.1	3.555		145	0.793	247.1	3.274
		146	0.7992	5.1	5.1	12	8.3	245.1	6			146	0.7992	245.1	6		146	0.7992	5.1	5.1	12	8.3	245.1	3.598		146	0.7992	245.1	3.313
		147	0.806	5.1	5.1	12	8.8	243	6			147	0.806	243	6		147	0.806	5.1	5.1	12	8.8	243	3.289		147	0.806	243	3.028
		148	0.8131	5.1	5.1	12	8.8	241	6			148	0.8131	241	6		148	0.8131	5.1	5.1	12	8.8	241	3.169		148	0.8131	241	2.918
		149	0.8202	5.1	5.1	12	8.8	239	6			149	0.8202	239	6		149	0.8202	5.1	5.1	12	8.8	239	3.169		149	0.8202	239	2.918
		150	0.8275	5.1	5.1	12	8.8	236.9	6			150	0.8275	236.9	6		150	0.8275	5.1	5.1	12	8.8	236.9	3.082		150	0.8275	236.9	2.838
		151	0.8348	5.4	5.1	12	8.8	234.9	6			151	0.8348	234.9	6		151	0.8348	5.4	5.1	12	8.8	234.9	3.082		151	0.8348	234.9	2.838
		152	0.8421	5.4	5.1	12	8.8	232.9	6			152	0.8421	232.9	6		152	0.8421	5.4	5.1	12	8.8	232.9	3.082		152	0.8421	232.9	2.838
		153	0.8492	5.4	5.1	12	8.8	230.8	6			153	0.8492	230.8	6		153	0.8492	5.4	5.1	12	8.8	230.8	3.163		153	0.8492	230.8	2.912
		154	0.8557	5.4	5.1	12	8.8	228.8	6			154	0.8557	228.8	6		154	0.8557	5.4	5.1	12	8.8	228.8	3.463		154	0.8557	228.8	3.188
		155	0.8622	5.4	5.1	12	9.3	226.8	6			155	0.8622	226.8	6		155	0.8622	5.4	5.1	12	9.3	226.8	3.463		155	0.8622	226.8	3.188
		156	0.8687	5.4	5.1	12	9.3	224.7	6			156	0.8687	224.7	6		156	0.8687	5.4	5.1	12	9.3	224.7	3.463		156	0.8687	224.7	3.188
		157	0.8751	5.4	5.4	12	9.3	222.7	6			157	0.8751	222.7	6		157	0.8751	5.4	5.4	12	9.3	222.7	3.463		157	0.8751	222.7	3.188
		158	0.8813	5.4	5.4	12	9.3	220.7	6			158	0.8813	220.7	6		158	0.8813	5.4	5.4	12	9.3	220.7	3.67		158	0.8813	220.7	3.379
		159	0.8874	5.4	5.4	12	9.3	218.6	6			159	0.8874	218.6	6		159	0.8874	5.4	5.4	12	9.3	218.6	3.67		159	0.8874	218.6	3.379
		160	0.8935	5.4	5.4	11.3	9.3	216.6	6			160	0.8935	216.6	6		160	0.8935	5.4	5.4	11.3	9.3	216.6	3.67		160	0.8935	216.6	3.379
		161	0.8994	5.4	5.4	11.3	9.3	214.6	6			161	0.8994	214.6	6		161	0.8994	5.4	5.4	11.3	9.3	214.6	3.838		161	0.8994	214.6	3.534
		162	0.9047	5.4	5.4	11.3	9.3	212.5	6			162	0.9047	212.5	6		162	0.9047	5.4	5.4	11.3	9.3	212.5	4.204		162	0.9047	212.5	3.871
		163	0.9101	5.4	5.4	11.3	9.3	210.5	6			163	0.9101	210.5	6		163	0.9101	5.4	5.4	11.3	9.3	210.5	4.204		163	0.9101	210.5	3.871
		164	0.9154	5.4	5.4	11.3	9.3	208.5	6			164	0.9154	208.5	6		164	0.9154	5.4	5.4	11.3	9.3	208.5	4.204		164	0.9154	208.5	3.871
		165	0.9207	5.4	5.4	11.3	9.3	206.4	6			165	0.9207	206.4	6		165	0.9207	5.4	5.4	11.3	9.3	206.4	4.204		165	0.9207	206.4	3.871
		166	0.9262	5.4	5.4	11.3	9.3	204.4	6			166	0.9262	204.4	6		166	0.9262	5.4	5.4	11.3	9.3	204.4	4.081		166	0.9262	204.4	3.758
		167	0.9317	5.4	5.4	10.3	9.3	202.4	6			167	0.9317	202.4	6		167	0.9317	5.4	5.4	10.3	9.3	202.4	4.081		167	0.9317	202.4	3.758
		168	0.9373	5.4	5.4	10.3	9.3	200.3	6			168	0.9373	200.3	6		168	0.9373	5.4	5.4	10.3	9.3	200.3	4.081		168	0.9373	200.3	3.758
		169	0.9428	5.4	5.4	9.8	9.3	198.3	6			169	0.9428	198.3	6		169	0.9428	5.4	5.4	9.8	9.3	198.3	4.081		169	0.9428	198.3	3.758
		170	0.949	5.6	5.4	9.8	8.8	196.3	6			170	0.949	196.3	6		170	0.949	5.6	5.4	9.8	8.8	196.3	3.622		170	0.949	196.3	3.335
		171	0.9557	5.6	5.4	9.3	8.8	194.2	6			171	0.9557	194.2	6		171	0.9557	5.6	5.4	9.3	8.8	194.2	3.339		171	0.9557	194.2	3.075
		172	0.9624	5.6	5.4	9.3	8.8	192.2	6			172	0.9624	192.2	6		172	0.9624	5.6	5.4	9.3	8.8	192.2	3.339		172	0.9624	192.2	3.075
		173	0.9691	5.6	5.4	8.8	8.8	190.2	6			173	0.9691	190.2	6		173	0.9691	5.6	5.4	8.8	8.8	190.2	3.339		173	0.9691	190.2	3.075
		174	0.976	5.6	5.6	8.8	8.8	188.1	6			174	0.976	188.1	6		174	0.976	5.6	5.6	8.8	8.8	188.1	3.276		174	0.976	188.1	3.017
		175	0.9829	5.6	5.6	8.3	8.8	186.1	6			175	0.9829	186.1	6		175	0.9829	5.6	5.6	8.3	8.8	186.1	3.276		175	0.9829	186.1	3.017
		176	0.9897	5.6	5.6	8.3	8.8	184.1	6			176	0.9897	184.1	6		176	0.9897	5.6	5.6	8.3	8.8	184.1	3.276		176	0.9897	184.1	3.017
		177	0.9966	5.6	5.6	7.8	8.8	182	6			177	0.9966	182	6		177	0.9966	5.6	5.6	7.8	8.8	182	3.276		177	0.9966	182	3.017
		178	1	5.6	5.6	7.8	8.8	181	6			178	1	181	6		178	1	5.6	5.6	7.8	8.8	181	3.276		178	1	181	3.017
