# Supplementary material for: A comparative study of identical VMAT plans with and without jaw tracking technique
Source: J Appl Clin Med Phys. 2016 Sep 8;17(5):133–41. doi: 10.1120/jacmp.v17i5.6252 (PMC5874095; doi:10.1120/jacmp.v17i5.6252)
Supplement: Supplementary file 3 — Supplementary Material [file ACM2-17-133-s003.zip]

Archive with 67 entries (63 files):
- Abdomen/
- Abdomen/Abdomen_Fixed Jaw_Irregular_Field 1.mov
- Abdomen/Abdomen_Fixed Jaw_Irregular_Field 1.wmv
- Abdomen/Abdomen_Fixed Jaw_Irregular_Field 2.mov
- Abdomen/Abdomen_Fixed Jaw_Irregular_Field 2.wmv
- Abdomen/Abdomen_Fixed Jaw_Regular_Field 1.mov
- Abdomen/Abdomen_Fixed Jaw_Regular_Field 1.wmv
- Abdomen/Abdomen_Fixed Jaw_Regular_Field 2.mov
- Abdomen/Abdomen_Fixed Jaw_Regular_Field 2.wmv
- Abdomen/Abdomen_Jaw Tracking_Irregular_Field 1.mov
- Abdomen/Abdomen_Jaw Tracking_Irregular_Field 1.wmv
- Abdomen/Abdomen_Jaw Tracking_Irregular_Field 2.mov
- Abdomen/Abdomen_Jaw Tracking_Irregular_Field 2.wmv
- Abdomen/Abdomen_Jaw Tracking_Regular_Field 1.mov
- Abdomen/Abdomen_Jaw Tracking_Regular_Field 1.wmv
- Abdomen/Abdomen_Jaw Tracking_Regular_Field 2.mov
- Abdomen/Abdomen_Jaw Tracking_Regular_Field 2.wmv
- Head&Neck/
- Head&Neck/Head&Neck_Fixed Jaw_Irregular_Field 1.mov
- Head&Neck/Head&Neck_Fixed Jaw_Irregular_Field 1.wmv
- Head&Neck/Head&Neck_Fixed Jaw_Irregular_Field 2.mov
- Head&Neck/Head&Neck_Fixed Jaw_Irregular_Field 2.wmv
- Head&Neck/Head&Neck_Fixed Jaw_Regular_Field 1.mov
- Head&Neck/Head&Neck_Fixed Jaw_Regular_Field 1.wmv
- Head&Neck/Head&Neck_Fixed Jaw_Regular_Field 2.mov
- Head&Neck/Head&Neck_Fixed Jaw_Regular_Field 2.wmv
- Head&Neck/Head&Neck_Jaw Tracking_Irregular_Field 1.mov
- Head&Neck/Head&Neck_Jaw Tracking_Irregular_Field 1.wmv
- Head&Neck/Head&Neck_Jaw Tracking_Irregular_Field 2.mov
- Head&Neck/Head&Neck_Jaw Tracking_Irregular_Field 2.wmv
- Head&Neck/Head&Neck_Jaw Tracking_Regular_Field 1.mov
- Head&Neck/Head&Neck_Jaw Tracking_Regular_Field 1.wmv
- Head&Neck/Head&Neck_Jaw Tracking_Regular_Field 2.mov
- Head&Neck/Head&Neck_Jaw Tracking_Regular_Field 2.wmv
- Pelvis/
- Pelvis/Pelvis_Fixed Jaw_Iregular_Field 1.mov
- Pelvis/Pelvis_Fixed Jaw_Iregular_Field 1.wmv
- Pelvis/Pelvis_Fixed Jaw_Iregular_Field 2.mov
- Pelvis/Pelvis_Fixed Jaw_Iregular_Field 2.wmv
- Pelvis/Pelvis_Fixed Jaw_Regular_Field 1.mov
- Pelvis/Pelvis_Fixed Jaw_Regular_Field 1.wmv
- Pelvis/Pelvis_Fixed Jaw_Regular_Field 2.mov
- Pelvis/Pelvis_Fixed Jaw_Regular_Field 2.wmv
- Pelvis/Pelvis_Jaw Tracking_Iregular_Field 1.mov
- Pelvis/Pelvis_Jaw Tracking_Iregular_Field 1.wmv
- Pelvis/Pelvis_Jaw Tracking_Iregular_Field 2.mov
- Pelvis/Pelvis_Jaw Tracking_Iregular_Field 2.wmv
- Pelvis/Pelvis_Jaw Tracking_Regular_Field 1.mov
- Pelvis/Pelvis_Jaw Tracking_Regular_Field 1.wmv
- Pelvis/Pelvis_Jaw Tracking_Regular_Field 2.mov
- Pelvis/Pelvis_Jaw Tracking_Regular_Field 2.wmv
- Thorax/
- Thorax/Thorax_Irregular_Fixed_Field1.mov
- Thorax/Thorax_Irregular_Fixed_Field1.wmv
- Thorax/Thorax_Irregular_Fixed_Field2.mov
- Thorax/Thorax_Irregular_Fixed_Field2.wmv
- Thorax/Thorax_Irregular_Tracking_Field1.mov
- Thorax/Thorax_Irregular_Tracking_Field1.wmv
- Thorax/Thorax_Irregular_Tracking_Field2.mov
- Thorax/Thorax_Irregular_Tracking_Field2.wmv
- Thorax/Thorax_Regular_Fixed_Field1.mov
- Thorax/Thorax_Regular_Fixed_Field1.wmv
- Thorax/Thorax_Regular_Fixed_Field2.wmv
- Thorax/Thorax_Regular_Tracking_Field1.mov
- Thorax/Thorax_Regular_Tracking_Field1.wmv
- Thorax/Thorax_Regular_Tracking_Field2.mov
- Thorax/Thorax_Regular_Tracking_Field2.wmv
