# Supplementary material for: A comparative study of identical VMAT plans with and without jaw tracking technique
Source: J Appl Clin Med Phys. 2016 Sep 8;17(5):133–41. doi: 10.1120/jacmp.v17i5.6252 (PMC5874095; doi:10.1120/jacmp.v17i5.6252)
Supplement: Supplementary file 4 — Supplementary Material [file ACM2-17-133-s004.xls]

## Sheet: Sheet1
Patient	Field	Index	Meterset Weight	X1 [cm]	X2 [cm]	Y1 [cm]	Y2 [cm]	Gantry Rtn [deg]	Dose Rate [MU/min]	Gantry Speed [deg/s]	MU/deg	Field	Index	Meterset Weight	Gantry Rtn [deg]	Dose Rate [MU/min]	Gantry Speed [deg/s]	MU/deg
Abdomen_Demo	Tracking_Field 1	1	0	6.6	7.1	9	5	179				Fixed_Field 1	1	0	179
		2	0.0033	6.6	7.1	9	5	178	231.523	6	0.643		2	0.0033	178	231.523	6	0.643
		3	0.0099	6.6	7.1	9	5	175.9	231.523	6	0.643		3	0.0099	175.9	231.523	6	0.643
		4	0.0166	6.6	7.1	9	5	173.9	231.523	6	0.643		4	0.0166	173.9	231.523	6	0.643
		5	0.0232	6.6	7.1	9	5	171.9	231.523	6	0.643		5	0.0232	171.9	231.523	6	0.643
		6	0.0298	6.6	7.1	9	5	169.8	231.523	6	0.643		6	0.0298	169.8	231.523	6	0.643
		7	0.0365	6.6	7.1	9	5	167.8	231.523	6	0.643		7	0.0365	167.8	231.523	6	0.643
		8	0.0431	6.9	7.1	9	5	165.8	231.523	6	0.643		8	0.0431	165.8	231.523	6	0.643
		9	0.0497	6.9	7.1	9	5	163.7	231.523	6	0.643		9	0.0497	163.7	231.523	6	0.643
		10	0.056	6.9	7.1	9	5	161.7	218.429	6	0.607		10	0.056	161.7	218.429	6	0.607
		11	0.0622	6.9	6.9	9	5	159.7	218.429	6	0.607		11	0.0622	159.7	218.429	6	0.607
		12	0.0685	6.9	6.9	9	5	157.6	218.429	6	0.607		12	0.0685	157.6	218.429	6	0.607
		13	0.0747	6.9	6.9	9	5	155.6	218.429	6	0.607		13	0.0747	155.6	218.429	6	0.607
		14	0.0806	6.9	6.9	9	5	153.6	203.933	6	0.566		14	0.0806	153.6	203.933	6	0.566
		15	0.0864	6.6	6.6	9	5	151.5	203.933	6	0.566		15	0.0864	151.5	203.933	6	0.566
		16	0.0923	6.6	6.6	9	5	149.5	203.933	6	0.566		16	0.0923	149.5	203.933	6	0.566
		17	0.0981	6.6	6.6	9	5	147.5	203.933	6	0.566		17	0.0981	147.5	203.933	6	0.566
		18	0.1035	6.6	6.6	9	5	145.4	188.761	6	0.524		18	0.1035	145.4	188.761	6	0.524
		19	0.1089	6.6	6.4	9	5	143.4	188.761	6	0.524		19	0.1089	143.4	188.761	6	0.524
		20	0.1143	6.4	6.4	9	5	141.4	188.761	6	0.524		20	0.1143	141.4	188.761	6	0.524
		21	0.1197	6.4	6.4	9	5	139.3	188.761	6	0.524		21	0.1197	139.3	188.761	6	0.524
		22	0.1253	6.4	6.1	9	5	137.3	194.689	6	0.541		22	0.1253	137.3	194.689	6	0.541
		23	0.1309	6.1	6.1	9	5	135.3	194.689	6	0.541		23	0.1309	135.3	194.689	6	0.541
		24	0.1364	6.1	6.1	9	5	133.2	194.689	6	0.541		24	0.1364	133.2	194.689	6	0.541
		25	0.142	6.1	5.9	9	5	131.2	194.689	6	0.541		25	0.142	131.2	194.689	6	0.541
		26	0.1476	5.9	5.9	9	5	129.2	193.999	6	0.539		26	0.1476	129.2	193.999	6	0.539
		27	0.1531	5.9	5.9	9	5	127.1	193.999	6	0.539		27	0.1531	127.1	193.999	6	0.539
		28	0.1587	5.6	5.6	9	5	125.1	193.999	6	0.539		28	0.1587	125.1	193.999	6	0.539
		29	0.1642	5.6	5.6	9	5	123.1	193.999	6	0.539		29	0.1642	123.1	193.999	6	0.539
		30	0.1698	5.6	5.4	9	5	121	193.824	6	0.538		30	0.1698	121	193.824	6	0.538
		31	0.1753	5.4	5.4	9	5	119	193.824	6	0.538		31	0.1753	119	193.824	6	0.538
		32	0.1809	5.4	5.1	9	5	117	193.824	6	0.538		32	0.1809	117	193.824	6	0.538
		33	0.1864	5.4	5.1	9	5	114.9	193.824	6	0.538		33	0.1864	114.9	193.824	6	0.538
		34	0.1918	5.1	4.9	9	5	112.9	187.665	6	0.521		34	0.1918	112.9	187.665	6	0.521
		35	0.1972	5.1	4.9	9	5	110.9	187.665	6	0.521		35	0.1972	110.9	187.665	6	0.521
		36	0.2025	4.9	4.6	9	5	108.8	187.665	6	0.521		36	0.2025	108.8	187.665	6	0.521
		37	0.2079	4.9	4.6	9	5	106.8	187.665	6	0.521		37	0.2079	106.8	187.665	6	0.521
		38	0.213	4.9	4.4	9	5	104.8	177.211	6	0.492		38	0.213	104.8	177.211	6	0.492
		39	0.2181	4.9	4.1	9	5	102.7	177.211	6	0.492		39	0.2181	102.7	177.211	6	0.492
		40	0.2231	4.9	4.1	9	5	100.7	177.211	6	0.492		40	0.2231	100.7	177.211	6	0.492
		41	0.2282	4.9	4.1	9	5	98.7	177.211	6	0.492		41	0.2282	98.7	177.211	6	0.492
		42	0.2329	5.1	4.1	9	5	96.6	161.821	6	0.45		42	0.2329	96.6	161.821	6	0.45
		43	0.2375	5.1	4.1	9	5	94.6	161.821	6	0.45		43	0.2375	94.6	161.821	6	0.45
		44	0.2421	5.1	4.4	9	5	92.6	161.821	6	0.45		44	0.2421	92.6	161.821	6	0.45
		45	0.2468	5.1	4.4	9	5	90.5	161.821	6	0.45		45	0.2468	90.5	161.821	6	0.45
		46	0.25	5.4	4.4	9	5	88.5	112.992	6	0.314		46	0.25	88.5	112.992	6	0.314
		47	0.2532	5.4	4.4	9	5	86.4	112.992	6	0.314		47	0.2532	86.4	112.992	6	0.314
		48	0.2565	5.4	4.4	9	4.8	84.4	112.992	6	0.314		48	0.2565	84.4	112.992	6	0.314
		49	0.2597	5.6	4.6	9	4.8	82.4	112.992	6	0.314		49	0.2597	82.4	112.992	6	0.314
		50	0.2618	5.6	4.6	9	4.8	80.3	72.785	6	0.202		50	0.2618	80.3	72.785	6	0.202
		51	0.2639	5.6	4.6	9	4.8	78.3	72.785	6	0.202		51	0.2639	78.3	72.785	6	0.202
		52	0.2659	5.6	4.9	9	4.8	76.3	72.785	6	0.202		52	0.2659	76.3	72.785	6	0.202
		53	0.268	5.9	4.9	9	4.8	74.2	72.785	6	0.202		53	0.268	74.2	72.785	6	0.202
		54	0.2701	5.9	5.1	9	4.8	72.2	72.57	6	0.202		54	0.2701	72.2	72.57	6	0.202
		55	0.2722	5.9	5.1	9	4.8	70.2	72.785	6	0.202		55	0.2722	70.2	72.785	6	0.202
		56	0.2743	6.1	5.1	9	4.8	68.1	72.785	6	0.202		56	0.2743	68.1	72.785	6	0.202
		57	0.2764	6.1	5.4	9	4.8	66.1	72.785	6	0.202		57	0.2764	66.1	72.785	6	0.202
		58	0.2794	6.1	5.4	9	4.8	64.1	105.541	6	0.293		58	0.2794	64.1	105.541	6	0.293
		59	0.2824	6.1	5.4	9	4.8	62	105.541	6	0.293		59	0.2824	62	105.541	6	0.293
		60	0.2854	6.1	5.6	9	4.8	60	105.541	6	0.293		60	0.2854	60	105.541	6	0.293
		61	0.2884	6.1	5.6	9	4.8	58	105.541	6	0.293		61	0.2884	58	105.541	6	0.293
		62	0.2916	6.1	5.6	9	4.8	55.9	108.822	6	0.302		62	0.2916	55.9	108.822	6	0.302
		63	0.2947	6.4	5.6	9	4.8	53.9	108.822	6	0.302		63	0.2947	53.9	108.822	6	0.302
		64	0.2978	6.4	5.6	9	4.8	51.9	108.822	6	0.302		64	0.2978	51.9	108.822	6	0.302
		65	0.3009	6.4	5.9	9	4.8	49.8	108.822	6	0.302		65	0.3009	49.8	108.822	6	0.302
		66	0.3068	6.4	5.9	9	4.8	47.8	205.436	6	0.571		66	0.3068	47.8	205.436	6	0.571
		67	0.3127	6.4	5.9	9	4.8	45.8	205.436	6	0.571		67	0.3127	45.8	205.436	6	0.571
		68	0.3186	6.4	5.9	9	4.8	43.7	205.436	6	0.571		68	0.3186	43.7	205.436	6	0.571
		69	0.3244	6.6	5.9	9	4.8	41.7	205.436	6	0.571		69	0.3244	41.7	205.436	6	0.571
		70	0.3298	6.6	5.9	9	4.8	39.7	188.511	6	0.524		70	0.3298	39.7	188.511	6	0.524
		71	0.3352	6.6	5.9	9	4.8	37.6	188.511	6	0.524		71	0.3352	37.6	188.511	6	0.524
		72	0.3406	6.6	5.9	9	4.8	35.6	188.511	6	0.524		72	0.3406	35.6	188.511	6	0.524
		73	0.346	6.6	5.9	9	4.8	33.6	188.511	6	0.524		73	0.346	33.6	188.511	6	0.524
		74	0.3514	6.9	5.9	9	4.8	31.5	188.342	6	0.523		74	0.3514	31.5	188.342	6	0.523
		75	0.3568	6.9	5.9	9	4.8	29.5	188.342	6	0.523		75	0.3568	29.5	188.342	6	0.523
		76	0.3622	6.9	5.9	9	4.8	27.5	188.342	6	0.523		76	0.3622	27.5	188.342	6	0.523
		77	0.3676	6.9	5.9	9	4.8	25.4	188.342	6	0.523		77	0.3676	25.4	188.342	6	0.523
		78	0.373	6.9	6.1	9	4.8	23.4	188.342	6	0.523		78	0.373	23.4	188.342	6	0.523
		79	0.3784	7.1	6.1	9	4.8	21.4	188.342	6	0.523		79	0.3784	21.4	188.342	6	0.523
		80	0.3838	7.1	6.1	9	4.8	19.3	188.342	6	0.523		80	0.3838	19.3	188.342	6	0.523
		81	0.3892	7.1	6.4	9	4.8	17.3	188.342	6	0.523		81	0.3892	17.3	188.342	6	0.523
		82	0.3949	7.4	6.4	9	4.8	15.3	200.719	6	0.558		82	0.3949	15.3	200.719	6	0.558
		83	0.4007	7.4	6.4	9	4.8	13.2	200.719	6	0.558		83	0.4007	13.2	200.719	6	0.558
		84	0.4064	7.4	6.4	9	4.8	11.2	200.719	6	0.558		84	0.4064	11.2	200.719	6	0.558
		85	0.4122	7.4	6.6	9	4.8	9.2	200.719	6	0.558		85	0.4122	9.2	200.719	6	0.558
		86	0.4179	7.4	6.6	9	4.8	7.1	200.719	6	0.558		86	0.4179	7.1	200.719	6	0.558
		87	0.4237	7.4	6.6	9	4.8	5.1	200.719	6	0.558		87	0.4237	5.1	200.719	6	0.558
		88	0.4294	7.5	6.6	9	4.8	3.1	200.719	6	0.558		88	0.4294	3.1	200.719	6	0.558
		89	0.4352	7.5	6.6	9	4.8	1	200.719	6	0.558		89	0.4352	1	200.719	6	0.558
		90	0.4409	7.5	6.9	9	4.8	359	200.538	6	0.557		90	0.4409	359	200.538	6	0.557
		91	0.4466	7.5	6.9	9	4.3	356.9	200.538	6	0.557		91	0.4466	356.9	200.538	6	0.557
		92	0.4524	7.5	6.9	9	4.3	354.9	200.538	6	0.557		92	0.4524	354.9	200.538	6	0.557
		93	0.4581	7.5	6.9	9	4.3	352.9	200.538	6	0.557		93	0.4581	352.9	200.538	6	0.557
		94	0.4639	7.5	6.9	9	4.8	350.8	200.538	6	0.557		94	0.4639	350.8	200.538	6	0.557
		95	0.4696	7.5	6.9	9	4.8	348.8	200.538	6	0.557		95	0.4696	348.8	200.538	6	0.557
		96	0.4753	7.5	6.9	9	4.8	346.8	200.538	6	0.557		96	0.4753	346.8	200.538	6	0.557
		97	0.4811	7.5	6.9	9	4.8	344.7	200.538	6	0.557		97	0.4811	344.7	200.538	6	0.557
		98	0.486	7.5	6.9	9	4.8	342.7	172.351	6	0.479		98	0.486	342.7	172.351	6	0.479
		99	0.491	7.5	6.9	9	4.8	340.7	172.351	6	0.479		99	0.491	340.7	172.351	6	0.479
		100	0.4959	7.5	6.9	9	4.8	338.6	172.351	6	0.479		100	0.4959	338.6	172.351	6	0.479
		101	0.5008	7.4	6.9	9	4.8	336.6	172.351	6	0.479		101	0.5008	336.6	172.351	6	0.479
		102	0.5058	7.4	6.9	9	4.8	334.6	172.351	6	0.479		102	0.5058	334.6	172.351	6	0.479
		103	0.5107	7.4	6.9	9	4.8	332.5	172.351	6	0.479		103	0.5107	332.5	172.351	6	0.479
		104	0.5156	7.4	6.9	9	4.8	330.5	172.351	6	0.479		104	0.5156	330.5	172.351	6	0.479
		105	0.5206	7.4	6.6	9	4.8	328.5	172.351	6	0.479		105	0.5206	328.5	172.351	6	0.479
		106	0.5255	7.4	6.6	9	4.8	326.4	172.351	6	0.479		106	0.5255	326.4	172.351	6	0.479
		107	0.5304	7.1	6.6	9	4.8	324.4	172.351	6	0.479		107	0.5304	324.4	172.351	6	0.479
		108	0.5354	7.1	6.6	9	4.8	322.4	172.351	6	0.479		108	0.5354	322.4	172.351	6	0.479
		109	0.5403	7.1	6.6	9	4.8	320.3	172.351	6	0.479		109	0.5403	320.3	172.351	6	0.479
		110	0.5452	7.1	6.4	9	4.8	318.3	172.351	6	0.479		110	0.5452	318.3	172.351	6	0.479
		111	0.5502	6.9	6.4	9	4.8	316.3	172.351	6	0.479		111	0.5502	316.3	172.351	6	0.479
		112	0.5551	6.9	6.4	9	4.8	314.2	172.351	6	0.479		112	0.5551	314.2	172.351	6	0.479
		113	0.56	6.9	6.1	9	4.8	312.2	172.351	6	0.479		113	0.56	312.2	172.351	6	0.479
		114	0.5667	6.6	6.1	9	4.8	310.2	231.16	6	0.642		114	0.5667	310.2	231.16	6	0.642
		115	0.5733	6.6	6.1	9	4.8	308.1	231.16	6	0.642		115	0.5733	308.1	231.16	6	0.642
		116	0.5799	6.6	5.9	9	4.8	306.1	231.16	6	0.642		116	0.5799	306.1	231.16	6	0.642
		117	0.5865	6.4	5.9	9	4.8	304.1	231.16	6	0.642		117	0.5865	304.1	231.16	6	0.642
		118	0.5931	6.4	5.6	9	4.8	302	231.369	6	0.643		118	0.5931	302	231.369	6	0.643
		119	0.5998	6.1	5.6	9	4.8	300	231.369	6	0.643		119	0.5998	300	231.369	6	0.643
		120	0.6064	6.1	5.6	9	4.8	298	231.369	6	0.643		120	0.6064	298	231.369	6	0.643
		121	0.613	5.9	5.4	9	4.8	295.9	231.369	6	0.643		121	0.613	295.9	231.369	6	0.643
		122	0.6206	5.9	5.4	9	4.8	293.9	265.807	6	0.738		122	0.6206	293.9	265.807	6	0.738
		123	0.6282	5.6	5.1	9	4.8	291.9	265.807	6	0.738		123	0.6282	291.9	265.807	6	0.738
		124	0.6359	5.6	4.9	9	4.8	289.8	265.807	6	0.738		124	0.6359	289.8	265.807	6	0.738
		125	0.6435	5.4	4.9	9	4.8	287.8	265.807	6	0.738		125	0.6435	287.8	265.807	6	0.738
		126	0.6509	5.4	4.6	9	4.8	285.8	258.297	6	0.717		126	0.6509	285.8	258.297	6	0.717
		127	0.6583	5.1	4.6	9	4.8	283.7	258.297	6	0.717		127	0.6583	283.7	258.297	6	0.717
		128	0.6657	4.9	4.6	9	4.8	281.7	258.297	6	0.717		128	0.6657	281.7	258.297	6	0.717
		129	0.673	4.9	4.9	9	4.8	279.7	258.297	6	0.717		129	0.673	279.7	258.297	6	0.717
		130	0.6785	4.6	4.9	9	4.8	277.6	191.604	6	0.532		130	0.6785	277.6	191.604	6	0.532
		131	0.684	4.4	4.9	9	4.8	275.6	191.604	6	0.532		131	0.684	275.6	191.604	6	0.532
		132	0.6895	4.4	4.9	9	4.8	273.6	191.604	6	0.532		132	0.6895	273.6	191.604	6	0.532
		133	0.695	4.4	5.1	9	4.8	271.5	191.604	6	0.532		133	0.695	271.5	191.604	6	0.532
		134	0.7002	4.4	5.1	9	4.8	269.5	180.078	6	0.5		134	0.7002	269.5	180.078	6	0.5
		135	0.7053	4.4	5.1	9	4.8	267.4	180.078	6	0.5		135	0.7053	267.4	180.078	6	0.5
		136	0.7105	4.4	5.4	9	4.8	265.4	180.078	6	0.5		136	0.7105	265.4	180.078	6	0.5
		137	0.7156	4.6	5.4	9	4.8	263.4	180.078	6	0.5		137	0.7156	263.4	180.078	6	0.5
		138	0.7207	4.6	5.4	9	4.8	261.3	178.71	6	0.496		138	0.7207	261.3	178.71	6	0.496
		139	0.7259	4.6	5.6	9	4.8	259.3	178.71	6	0.496		139	0.7259	259.3	178.71	6	0.496
		140	0.731	4.6	5.6	9	4.8	257.3	178.71	6	0.496		140	0.731	257.3	178.71	6	0.496
		141	0.7361	4.6	5.6	9	4.8	255.2	178.71	6	0.496		141	0.7361	255.2	178.71	6	0.496
		142	0.7416	4.6	5.6	9	4.8	253.2	191.157	6	0.531		142	0.7416	253.2	191.157	6	0.531
		143	0.747	4.6	5.9	9	4.8	251.2	191.157	6	0.531		143	0.747	251.2	191.157	6	0.531
		144	0.7525	4.9	5.9	9	4.8	249.1	191.157	6	0.531		144	0.7525	249.1	191.157	6	0.531
		145	0.758	4.9	5.9	9	4.8	247.1	191.157	6	0.531		145	0.758	247.1	191.157	6	0.531
		146	0.7646	4.9	5.9	9	4.8	245.1	230.645	6	0.641		146	0.7646	245.1	230.645	6	0.641
		147	0.7712	5.1	5.9	9	4.8	243	230.645	6	0.641		147	0.7712	243	230.645	6	0.641
		148	0.7778	5.1	5.9	9	4.8	241	230.645	6	0.641		148	0.7778	241	230.645	6	0.641
		149	0.7844	5.1	5.9	9	4.8	239	230.645	6	0.641		149	0.7844	239	230.645	6	0.641
		150	0.7915	5.4	5.9	9	4.8	236.9	248.82	6	0.691		150	0.7915	236.9	248.82	6	0.691
		151	0.7986	5.4	5.9	9	4.8	234.9	248.82	6	0.691		151	0.7986	234.9	248.82	6	0.691
		152	0.8058	5.4	6.1	9	4.8	232.9	248.82	6	0.691		152	0.8058	232.9	248.82	6	0.691
		153	0.8129	5.6	6.1	9	4.8	230.8	248.82	6	0.691		153	0.8129	230.8	248.82	6	0.691
		154	0.8196	5.6	6.1	9	4.8	228.8	234.748	6	0.652		154	0.8196	228.8	234.748	6	0.652
		155	0.8263	5.6	6.1	9	4.8	226.8	234.748	6	0.652		155	0.8263	226.8	234.748	6	0.652
		156	0.8331	5.6	6.1	9	4.8	224.7	234.748	6	0.652		156	0.8331	224.7	234.748	6	0.652
		157	0.8398	5.6	6.4	9	4.8	222.7	234.748	6	0.652		157	0.8398	222.7	234.748	6	0.652
		158	0.8465	5.6	6.4	9	4.8	220.7	234.748	6	0.652		158	0.8465	220.7	234.748	6	0.652
		159	0.8532	5.6	6.4	9	4.8	218.6	234.748	6	0.652		159	0.8532	218.6	234.748	6	0.652
		160	0.8599	5.9	6.4	9	4.8	216.6	234.748	6	0.652		160	0.8599	216.6	234.748	6	0.652
		161	0.8667	5.9	6.4	9	4.8	214.6	234.748	6	0.652		161	0.8667	214.6	234.748	6	0.652
		162	0.8741	5.9	6.6	9	4.8	212.5	261.157	6	0.725		162	0.8741	212.5	261.157	6	0.725
		163	0.8816	5.9	6.6	9	4.8	210.5	261.157	6	0.725		163	0.8816	210.5	261.157	6	0.725
		164	0.8891	5.9	6.6	9	4.8	208.5	261.157	6	0.725		164	0.8891	208.5	261.157	6	0.725
		165	0.8966	5.9	6.6	9	4.8	206.4	261.157	6	0.725		165	0.8966	206.4	261.157	6	0.725
		166	0.9036	5.9	6.9	9	5	204.4	246.165	6	0.684		166	0.9036	204.4	246.165	6	0.684
		167	0.9107	5.9	6.9	9	5	202.4	246.165	6	0.684		167	0.9107	202.4	246.165	6	0.684
		168	0.9177	5.9	6.9	9	5	200.3	246.165	6	0.684		168	0.9177	200.3	246.165	6	0.684
		169	0.9248	5.9	6.9	9	5	198.3	246.165	6	0.684		169	0.9248	198.3	246.165	6	0.684
		170	0.9334	5.9	7.1	9	5	196.3	302.207	6	0.839		170	0.9334	196.3	302.207	6	0.839
		171	0.9421	6.1	7.1	9	5	194.2	302.207	6	0.839		171	0.9421	194.2	302.207	6	0.839
		172	0.9507	6.1	7.1	9	5	192.2	302.207	6	0.839		172	0.9507	192.2	302.207	6	0.839
		173	0.9594	6.1	7.1	9	5	190.2	302.207	6	0.839		173	0.9594	190.2	302.207	6	0.839
		174	0.9683	6.4	7.1	9	5	188.1	311.274	6	0.865		174	0.9683	188.1	311.274	6	0.865
		175	0.9772	6.4	7.1	9	5	186.1	311.274	6	0.865		175	0.9772	186.1	311.274	6	0.865
		176	0.9861	6.4	7.1	9	5	184.1	311.274	6	0.865		176	0.9861	184.1	311.274	6	0.865
		177	0.995	6.4	7.1	9	5	182	311.274	6	0.865		177	0.995	182	311.274	6	0.865
		178	1	6.4	7.1	9	5	181	346.694	6	0.963		178	1	181	346.694	6	0.963
	Tracking_Field 2	1	0	6.6	7.5	9	4.8	181				Fixed_Field 2	1	0	181
		2	0.0048	6.6	7.5	9	4.8	182	368.207	6	1.023		2	0.0048	182	368.207	6	1.023
		3	0.0144	6.4	7.5	9	4.8	184.1	368.207	6	1.023		3	0.0144	184.1	368.207	6	1.023
		4	0.024	6.4	7.5	9	4.8	186.1	368.207	6	1.023		4	0.024	186.1	368.207	6	1.023
		5	0.0336	6.4	7.5	9	4.8	188.1	368.207	6	1.023		5	0.0336	188.1	368.207	6	1.023
		6	0.0429	6.4	7.5	9	4.8	190.2	357.482	6	0.993		6	0.0429	190.2	357.482	6	0.993
		7	0.0522	6.1	7.5	9	4.8	192.2	357.482	6	0.993		7	0.0522	192.2	357.482	6	0.993
		8	0.0615	6.1	7.4	9	4.8	194.2	357.482	6	0.993		8	0.0615	194.2	357.482	6	0.993
		9	0.0708	6.1	7.4	9	4.8	196.3	357.482	6	0.993		9	0.0708	196.3	357.482	6	0.993
		10	0.0798	5.9	7.4	9	4.8	198.3	347.07	6	0.964		10	0.0798	198.3	347.07	6	0.964
		11	0.0889	5.9	7.4	9	4.8	200.3	347.07	6	0.964		11	0.0889	200.3	347.07	6	0.964
		12	0.0979	5.9	7.4	9	4.8	202.4	347.07	6	0.964		12	0.0979	202.4	347.07	6	0.964
		13	0.107	5.9	7.1	9	4.8	204.4	347.07	6	0.964		13	0.107	204.4	347.07	6	0.964
		14	0.1157	5.9	7.1	9	4.8	206.4	336.961	6	0.936		14	0.1157	206.4	336.961	6	0.936
		15	0.1245	5.9	7.1	9	4.8	208.5	336.961	6	0.936		15	0.1245	208.5	336.961	6	0.936
		16	0.1333	5.9	6.9	9	4.8	210.5	336.961	6	0.936		16	0.1333	210.5	336.961	6	0.936
		17	0.1421	5.9	6.9	9	4.8	212.5	336.961	6	0.936		17	0.1421	212.5	336.961	6	0.936
		18	0.1477	5.9	6.9	9	4.3	214.6	215.663	6	0.599		18	0.1477	214.6	215.663	6	0.599
		19	0.1533	5.9	6.9	9	4.8	216.6	215.663	6	0.599		19	0.1533	216.6	215.663	6	0.599
		20	0.1589	5.9	6.9	9	4.8	218.6	215.663	6	0.599		20	0.1589	218.6	215.663	6	0.599
		21	0.1645	5.9	6.6	9	4.8	220.7	215.663	6	0.599		21	0.1645	220.7	215.663	6	0.599
		22	0.1701	5.9	6.6	9	4.8	222.7	215.663	6	0.599		22	0.1701	222.7	215.663	6	0.599
		23	0.1758	5.6	6.6	9	4.8	224.7	215.663	6	0.599		23	0.1758	224.7	215.663	6	0.599
		24	0.1814	5.6	6.6	9	4.8	226.8	215.663	6	0.599		24	0.1814	226.8	215.663	6	0.599
		25	0.187	5.6	6.6	9	4.8	228.8	215.663	6	0.599		25	0.187	228.8	215.663	6	0.599
		26	0.1928	5.6	6.4	9	4.8	230.8	221.733	6	0.616		26	0.1928	230.8	221.733	6	0.616
		27	0.1985	5.6	6.4	9	4.8	232.9	221.733	6	0.616		27	0.1985	232.9	221.733	6	0.616
		28	0.2043	5.4	6.4	9	4.8	234.9	221.733	6	0.616		28	0.2043	234.9	221.733	6	0.616
		29	0.2101	5.4	6.4	9	4.8	236.9	221.733	6	0.616		29	0.2101	236.9	221.733	6	0.616
		30	0.2157	5.4	6.4	9	4.8	239	215.275	6	0.598		30	0.2157	239	215.275	6	0.598
		31	0.2213	5.4	6.4	9	4.8	241	215.275	6	0.598		31	0.2213	241	215.275	6	0.598
		32	0.2269	5.1	6.1	9	4.8	243	215.275	6	0.598		32	0.2269	243	215.275	6	0.598
		33	0.2325	5.1	6.1	9	4.8	245.1	215.275	6	0.598		33	0.2325	245.1	215.275	6	0.598
		34	0.2375	5.1	6.1	9	4.8	247.1	192.066	6	0.534		34	0.2375	247.1	192.066	6	0.534
		35	0.2425	4.9	6.1	9	4.8	249.1	192.066	6	0.534		35	0.2425	249.1	192.066	6	0.534
		36	0.2475	4.9	6.1	9	4.8	251.2	192.066	6	0.534		36	0.2475	251.2	192.066	6	0.534
		37	0.2525	4.6	6.1	9	4.8	253.2	192.066	6	0.534		37	0.2525	253.2	192.066	6	0.534
		38	0.2578	4.6	5.9	9	4.8	255.2	201.485	6	0.56		38	0.2578	255.2	201.485	6	0.56
		39	0.263	4.6	5.9	9	4.8	257.3	201.485	6	0.56		39	0.263	257.3	201.485	6	0.56
		40	0.2683	4.4	5.9	9	4.8	259.3	201.485	6	0.56		40	0.2683	259.3	201.485	6	0.56
		41	0.2735	4.4	5.9	9	4.8	261.3	201.485	6	0.56		41	0.2735	261.3	201.485	6	0.56
		42	0.2779	4.4	5.6	9	4.8	263.4	168.841	6	0.469		42	0.2779	263.4	168.841	6	0.469
		43	0.2823	4.4	5.6	9	4.8	265.4	168.841	6	0.469		43	0.2823	265.4	168.841	6	0.469
		44	0.2867	4.4	5.6	9	4.8	267.4	168.841	6	0.469		44	0.2867	267.4	168.841	6	0.469
		45	0.2911	4.1	5.4	9	4.8	269.5	168.841	6	0.469		45	0.2911	269.5	168.841	6	0.469
		46	0.296	4.1	5.4	9	4.8	271.5	187.939	6	0.522		46	0.296	271.5	187.939	6	0.522
		47	0.3009	4.1	5.4	9	4.8	273.6	187.939	6	0.522		47	0.3009	273.6	187.939	6	0.522
		48	0.3058	4.1	5.1	9	4.8	275.6	187.939	6	0.522		48	0.3058	275.6	187.939	6	0.522
		49	0.3107	4.1	5.1	9	4.8	277.6	187.939	6	0.522		49	0.3107	277.6	187.939	6	0.522
		50	0.3179	4.4	5.1	9	4.8	279.7	276.786	6	0.769		50	0.3179	279.7	276.786	6	0.769
		51	0.3251	4.4	5.1	9	4.8	281.7	276.786	6	0.769		51	0.3251	281.7	276.786	6	0.769
		52	0.3323	4.6	4.9	9	4.8	283.7	276.786	6	0.769		52	0.3323	283.7	276.786	6	0.769
		53	0.3395	4.9	4.9	9	4.8	285.8	276.786	6	0.769		53	0.3395	285.8	276.786	6	0.769
		54	0.3467	4.9	4.9	9	4.8	287.8	276.786	6	0.769		54	0.3467	287.8	276.786	6	0.769
		55	0.3539	5.1	4.9	9	4.8	289.8	276.786	6	0.769		55	0.3539	289.8	276.786	6	0.769
		56	0.3611	5.1	4.9	9	4.8	291.9	276.786	6	0.769		56	0.3611	291.9	276.786	6	0.769
		57	0.3683	5.4	4.9	9	4.8	293.9	276.786	6	0.769		57	0.3683	293.9	276.786	6	0.769
		58	0.3748	5.4	5.1	9	4.8	295.9	249.083	6	0.692		58	0.3748	295.9	249.083	6	0.692
		59	0.3813	5.6	5.1	9	4.8	298	249.083	6	0.692		59	0.3813	298	249.083	6	0.692
		60	0.3878	5.6	5.4	9	4.8	300	249.083	6	0.692		60	0.3878	300	249.083	6	0.692
		61	0.3943	5.9	5.4	9	4.8	302	249.083	6	0.692		61	0.3943	302	249.083	6	0.692
		62	0.4004	5.9	5.4	9	4.8	304.1	234.996	6	0.653		62	0.4004	304.1	234.996	6	0.653
		63	0.4065	6.1	5.6	9	4.8	306.1	234.996	6	0.653		63	0.4065	306.1	234.996	6	0.653
		64	0.4126	6.1	5.6	9	4.8	308.1	234.996	6	0.653		64	0.4126	308.1	234.996	6	0.653
		65	0.4188	6.1	5.6	9	4.8	310.2	234.996	6	0.653		65	0.4188	310.2	234.996	6	0.653
		66	0.4258	6.4	5.9	9	4.8	312.2	269.596	6	0.749		66	0.4258	312.2	269.596	6	0.749
		67	0.4328	6.4	5.9	9	5	314.2	269.596	6	0.749		67	0.4328	314.2	269.596	6	0.749
		68	0.4398	6.4	5.9	9	5	316.3	269.596	6	0.749		68	0.4398	316.3	269.596	6	0.749
		69	0.4468	6.6	6.1	9	5	318.3	269.596	6	0.749		69	0.4468	318.3	269.596	6	0.749
		70	0.4541	6.6	6.1	9	5	320.3	277.684	6	0.771		70	0.4541	320.3	277.684	6	0.771
		71	0.4613	6.6	6.1	9	5	322.4	277.684	6	0.771		71	0.4613	322.4	277.684	6	0.771
		72	0.4685	6.9	6.4	9	5	324.4	277.684	6	0.771		72	0.4685	324.4	277.684	6	0.771
		73	0.4758	6.9	6.4	9	5	326.4	277.684	6	0.771		73	0.4758	326.4	277.684	6	0.771
		74	0.4832	6.9	6.4	9	5	328.5	285.757	6	0.794		74	0.4832	328.5	285.757	6	0.794
		75	0.4906	6.9	6.6	9	5	330.5	285.757	6	0.794		75	0.4906	330.5	285.757	6	0.794
		76	0.4981	7.1	6.6	9	5	332.5	285.757	6	0.794		76	0.4981	332.5	285.757	6	0.794
		77	0.5055	7.1	6.6	9	5	334.6	285.757	6	0.794		77	0.5055	334.6	285.757	6	0.794
		78	0.513	7.1	6.6	9	5	336.6	285.757	6	0.794		78	0.513	336.6	285.757	6	0.794
		79	0.5204	7.1	6.6	9	5	338.6	285.757	6	0.794		79	0.5204	338.6	285.757	6	0.794
		80	0.5279	7.1	6.9	9	5	340.7	285.757	6	0.794		80	0.5279	340.7	285.757	6	0.794
		81	0.5353	7.1	6.9	9	5	342.7	285.757	6	0.794		81	0.5353	342.7	285.757	6	0.794
		82	0.5405	7.1	6.9	9	5	344.7	200.313	6	0.556		82	0.5405	344.7	200.313	6	0.556
		83	0.5457	7.1	6.9	9	5	346.8	200.313	6	0.556		83	0.5457	346.8	200.313	6	0.556
		84	0.5509	7.1	6.9	9	5	348.8	200.313	6	0.556		84	0.5509	348.8	200.313	6	0.556
		85	0.5562	7.1	6.9	9	5	350.8	200.313	6	0.556		85	0.5562	350.8	200.313	6	0.556
		86	0.5614	7.1	6.9	9	5	352.9	200.313	6	0.556		86	0.5614	352.9	200.313	6	0.556
		87	0.5666	7.1	6.6	9	5	354.9	200.313	6	0.556		87	0.5666	354.9	200.313	6	0.556
		88	0.5718	7.1	6.6	9	5	356.9	200.313	6	0.556		88	0.5718	356.9	200.313	6	0.556
		89	0.577	7.1	6.6	9	5	359	200.313	6	0.556		89	0.577	359	200.313	6	0.556
		90	0.5826	7.1	6.6	9	5	1	212.129	6	0.589		90	0.5826	1	212.129	6	0.589
		91	0.5881	7.1	6.6	9	5	3.1	212.129	6	0.589		91	0.5881	3.1	212.129	6	0.589
		92	0.5936	7.1	6.6	9	5	5.1	212.129	6	0.589		92	0.5936	5.1	212.129	6	0.589
		93	0.5991	7.1	6.4	9	5	7.1	212.129	6	0.589		93	0.5991	7.1	212.129	6	0.589
		94	0.6047	7.1	6.4	9	5	9.2	212.129	6	0.589		94	0.6047	9.2	212.129	6	0.589
		95	0.6102	6.9	6.4	9	5	11.2	212.129	6	0.589		95	0.6102	11.2	212.129	6	0.589
		96	0.6157	6.9	6.4	9	5	13.2	212.129	6	0.589		96	0.6157	13.2	212.129	6	0.589
		97	0.6212	6.9	6.1	9	5	15.3	212.129	6	0.589		97	0.6212	15.3	212.129	6	0.589
		98	0.6266	6.9	6.1	9	5	17.3	208.27	6	0.579		98	0.6266	17.3	208.27	6	0.579
		99	0.6321	6.6	6.1	9	5	19.3	208.27	6	0.579		99	0.6321	19.3	208.27	6	0.579
		100	0.6375	6.6	5.9	9	5	21.4	208.27	6	0.579		100	0.6375	21.4	208.27	6	0.579
		101	0.6429	6.6	5.9	9	5	23.4	208.27	6	0.579		101	0.6429	23.4	208.27	6	0.579
		102	0.6485	6.6	5.9	9	5	25.4	214.518	6	0.596		102	0.6485	25.4	214.518	6	0.596
		103	0.6541	6.4	5.9	9	5	27.5	214.518	6	0.596		103	0.6541	27.5	214.518	6	0.596
		104	0.6597	6.4	5.9	9	5	29.5	214.518	6	0.596		104	0.6597	29.5	214.518	6	0.596
		105	0.6653	6.4	5.9	9	5	31.5	214.518	6	0.596		105	0.6653	31.5	214.518	6	0.596
		106	0.6715	6.4	5.9	9	5	33.6	241.007	6	0.669		106	0.6715	33.6	241.007	6	0.669
		107	0.6778	6.4	5.9	9	5	35.6	241.007	6	0.669		107	0.6778	35.6	241.007	6	0.669
		108	0.6841	6.1	5.9	9	5	37.6	241.007	6	0.669		108	0.6841	37.6	241.007	6	0.669
		109	0.6904	6.1	5.9	9	5	39.7	241.007	6	0.669		109	0.6904	39.7	241.007	6	0.669
		110	0.6966	6.1	5.9	9	5	41.7	241.007	6	0.669		110	0.6966	41.7	241.007	6	0.669
		111	0.7029	6.1	5.6	9	5	43.7	241.007	6	0.669		111	0.7029	43.7	241.007	6	0.669
		112	0.7092	6.1	5.6	9	5	45.8	241.007	6	0.669		112	0.7092	45.8	241.007	6	0.669
		113	0.7155	6.1	5.6	9	5	47.8	241.007	6	0.669		113	0.7155	47.8	241.007	6	0.669
		114	0.7184	5.9	5.6	9	5	49.8	113.622	6	0.316		114	0.7184	49.8	113.622	6	0.316
		115	0.7214	5.9	5.6	9	5	51.9	113.622	6	0.316		115	0.7214	51.9	113.622	6	0.316
		116	0.7244	5.9	5.6	9	5	53.9	113.622	6	0.316		116	0.7244	53.9	113.622	6	0.316
		117	0.7273	5.9	5.6	9	5	55.9	113.622	6	0.316		117	0.7273	55.9	113.622	6	0.316
		118	0.7303	5.9	5.4	9	5	58	113.519	6	0.315		118	0.7303	58	113.519	6	0.315
		119	0.7332	5.9	5.4	9	5	60	113.519	6	0.315		119	0.7332	60	113.519	6	0.315
		120	0.7362	5.9	5.4	9	5	62	113.519	6	0.315		120	0.7362	62	113.519	6	0.315
		121	0.7391	5.9	5.4	9	5	64.1	113.519	6	0.315		121	0.7391	64.1	113.519	6	0.315
		122	0.741	5.6	5.1	9	5	66.1	72.064	6	0.2		122	0.741	66.1	72.064	6	0.2
		123	0.7429	5.6	5.1	9	5	68.1	72.57	6	0.202		123	0.7429	68.1	72.57	6	0.202
		124	0.7448	5.6	5.1	9	5	70.2	72.064	6	0.2		124	0.7448	70.2	72.064	6	0.2
		125	0.7467	5.6	4.9	9	5	72.2	72.57	6	0.202		125	0.7467	72.2	72.57	6	0.202
		126	0.7485	5.6	4.9	9	5	74.2	72.064	6	0.2		126	0.7485	74.2	72.064	6	0.2
		127	0.7504	5.4	4.6	9	4.8	76.3	72.57	6	0.202		127	0.7504	76.3	72.57	6	0.202
		128	0.7523	5.4	4.6	9	4.8	78.3	72.064	6	0.2		128	0.7523	78.3	72.064	6	0.2
		129	0.7547	5.4	4.6	9	4.8	80.3	92.171	6	0.256		129	0.7547	80.3	92.171	6	0.256
		130	0.759	5.1	4.6	9	4.8	82.4	162.882	6	0.452		130	0.759	82.4	162.882	6	0.452
		131	0.7632	5.1	4.6	9	4.8	84.4	162.882	6	0.452		131	0.7632	84.4	162.882	6	0.452
		132	0.7674	5.1	4.6	9	4.8	86.4	162.882	6	0.452		132	0.7674	86.4	162.882	6	0.452
		133	0.7717	4.9	4.6	9	4.8	88.5	162.882	6	0.452		133	0.7717	88.5	162.882	6	0.452
		134	0.7761	4.9	4.4	9	4.8	90.5	170.155	6	0.473		134	0.7761	90.5	170.155	6	0.473
		135	0.7805	4.9	4.4	9	4.8	92.6	170.155	6	0.473		135	0.7805	92.6	170.155	6	0.473
		136	0.785	4.9	4.4	9	4.8	94.6	170.155	6	0.473		136	0.785	94.6	170.155	6	0.473
		137	0.7894	4.6	4.4	9	4.8	96.6	170.155	6	0.473		137	0.7894	96.6	170.155	6	0.473
		138	0.7949	4.6	4.4	9	4.8	98.7	211.28	6	0.587		138	0.7949	98.7	211.28	6	0.587
		139	0.8004	4.6	4.6	9	4.8	100.7	211.28	6	0.587		139	0.8004	100.7	211.28	6	0.587
		140	0.8059	4.9	4.6	9	4.8	102.7	211.28	6	0.587		140	0.8059	102.7	211.28	6	0.587
		141	0.8114	4.9	4.9	9	4.8	104.8	211.28	6	0.587		141	0.8114	104.8	211.28	6	0.587
		142	0.8171	5.1	4.9	9	4.8	106.8	217.619	6	0.604		142	0.8171	106.8	217.619	6	0.604
		143	0.8227	5.4	5.1	9	4.8	108.8	217.619	6	0.604		143	0.8227	108.8	217.619	6	0.604
		144	0.8284	5.4	5.4	9	4.8	110.9	217.619	6	0.604		144	0.8284	110.9	217.619	6	0.604
		145	0.8341	5.6	5.4	9	4.8	112.9	217.619	6	0.604		145	0.8341	112.9	217.619	6	0.604
		146	0.8386	5.6	5.6	9	4.8	114.9	175.094	6	0.486		146	0.8386	114.9	175.094	6	0.486
		147	0.8432	5.9	5.6	9	4.8	117	175.094	6	0.486		147	0.8432	117	175.094	6	0.486
		148	0.8478	5.9	5.9	9	4.8	119	175.094	6	0.486		148	0.8478	119	175.094	6	0.486
		149	0.8523	6.1	5.9	9	4.8	121	175.094	6	0.486		149	0.8523	121	175.094	6	0.486
		150	0.8569	6.1	6.1	9	4.8	123.1	175.094	6	0.486		150	0.8569	123.1	175.094	6	0.486
		151	0.8614	6.1	6.1	9	4.8	125.1	175.094	6	0.486		151	0.8614	125.1	175.094	6	0.486
		152	0.866	6.4	6.1	9	4.8	127.1	175.094	6	0.486		152	0.866	127.1	175.094	6	0.486
		153	0.8706	6.4	6.4	9	4.8	129.2	175.094	6	0.486		153	0.8706	129.2	175.094	6	0.486
		154	0.8751	6.4	6.4	9	4.8	131.2	175.094	6	0.486		154	0.8751	131.2	175.094	6	0.486
		155	0.8797	6.4	6.6	9	4.8	133.2	175.094	6	0.486		155	0.8797	133.2	175.094	6	0.486
		156	0.8842	6.6	6.6	9	4.8	135.3	175.094	6	0.486		156	0.8842	135.3	175.094	6	0.486
		157	0.8888	6.6	6.6	9	4.8	137.3	175.094	6	0.486		157	0.8888	137.3	175.094	6	0.486
		158	0.8934	6.6	6.9	9	4.8	139.3	174.937	6	0.486		158	0.8934	139.3	174.937	6	0.486
		159	0.8979	6.6	6.9	9	4.8	141.4	174.937	6	0.486		159	0.8979	141.4	174.937	6	0.486
		160	0.9025	6.9	6.9	9	4.8	143.4	174.937	6	0.486		160	0.9025	143.4	174.937	6	0.486
		161	0.907	6.9	7.1	9	4.8	145.4	174.937	6	0.486		161	0.907	145.4	174.937	6	0.486
		162	0.9112	6.9	7.1	9	4.8	147.5	159.02	6	0.442		162	0.9112	147.5	159.02	6	0.442
		163	0.9153	6.9	7.1	9	4.8	149.5	159.02	6	0.442		163	0.9153	149.5	159.02	6	0.442
		164	0.9194	6.9	7.1	9	4.8	151.5	159.02	6	0.442		164	0.9194	151.5	159.02	6	0.442
		165	0.9236	6.9	7.4	9	4.8	153.6	159.02	6	0.442		165	0.9236	153.6	159.02	6	0.442
		166	0.9293	6.9	7.4	9	4.8	155.6	220.95	6	0.614		166	0.9293	155.6	220.95	6	0.614
		167	0.9351	6.9	7.4	9	4.8	157.6	220.95	6	0.614		167	0.9351	157.6	220.95	6	0.614
		168	0.9409	6.9	7.4	9	4.8	159.7	220.95	6	0.614		168	0.9409	159.7	220.95	6	0.614
		169	0.9466	6.9	7.4	9	4.8	161.7	220.95	6	0.614		169	0.9466	161.7	220.95	6	0.614
		170	0.9529	6.9	7.4	9	4.8	163.7	241.22	6	0.67		170	0.9529	163.7	241.22	6	0.67
		171	0.9592	6.9	7.4	9	4.8	165.8	241.22	6	0.67		171	0.9592	165.8	241.22	6	0.67
		172	0.9654	6.9	7.5	9	4.8	167.8	241.22	6	0.67		172	0.9654	167.8	241.22	6	0.67
		173	0.9717	6.9	7.5	9	4.8	169.8	241.22	6	0.67		173	0.9717	169.8	241.22	6	0.67
		174	0.978	6.9	7.5	9	4.8	171.9	241.22	6	0.67		174	0.978	171.9	241.22	6	0.67
		175	0.9843	6.6	7.5	9	4.8	173.9	241.22	6	0.67		175	0.9843	173.9	241.22	6	0.67
		176	0.9906	6.6	7.5	9	4.8	175.9	241.22	6	0.67		176	0.9906	175.9	241.22	6	0.67
		177	0.9969	6.6	7.5	9	4.8	178	241.22	6	0.67		177	0.9969	178	241.22	6	0.67
		178	1	6.6	7.5	9	4.8	179	241.22	6	0.67		178	1	179	241.22	6	0.67

## Sheet: Sheet2
Thorax_Irregular	Tracking_1	1	0	3.9	3.6	6.1	8.8	179			Fixed_1	1	0	179
		2	0.0037	3.9	3.6	6.1	8.8	178	6			2	0.0037	178	6
		3	0.0114	3.9	3.6	6.1	8.8	175.9	6			3	0.0114	175.9	6
		4	0.0188	3.9	3.6	6.1	8.8	173.9	6			4	0.0188	173.9	6
		5	0.0262	3.9	3.6	6.1	8.8	171.9	6			5	0.0262	171.9	6
		6	0.0336	3.9	3.6	6.1	8.8	169.8	6			6	0.0336	169.8	6
		7	0.041	3.9	3.6	6.1	8.8	167.8	6			7	0.041	167.8	6
		8	0.0484	3.9	3.6	6.1	8.8	165.8	6			8	0.0484	165.8	6
		9	0.0557	3.9	3.6	6.1	9.2	163.7	6			9	0.0557	163.7	6
		10	0.0621	3.9	3.6	6.1	9.2	161.7	6			10	0.0621	161.7	6
		11	0.0685	3.9	3.6	6.1	9.2	159.7	6			11	0.0685	159.7	6
		12	0.0749	3.9	3.6	6.1	9.2	157.6	6			12	0.0749	157.6	6
		13	0.0813	3.9	3.6	6.1	9.2	155.6	6			13	0.0813	155.6	6
		14	0.0877	3.9	3.9	6.1	9.2	153.6	6			14	0.0877	153.6	6
		15	0.0941	3.9	3.9	6.1	9.2	151.5	6			15	0.0941	151.5	6
		16	0.1005	3.9	4.1	6.1	9.2	149.5	6			16	0.1005	149.5	6
		17	0.1071	3.6	4.1	6.1	9.2	147.5	6			17	0.1071	147.5	6
		18	0.1147	3.6	4.4	6.1	9.2	145.4	6			18	0.1147	145.4	6
		19	0.1224	3.6	4.4	6.1	9.2	143.4	6			19	0.1224	143.4	6
		20	0.13	3.6	4.6	6.1	9.2	141.4	6			20	0.13	141.4	6
		21	0.1375	3.6	4.6	6.1	9.2	139.3	6			21	0.1375	139.3	6
		22	0.1451	3.6	4.6	6.1	9.2	137.3	6			22	0.1451	137.3	6
		23	0.1526	3.6	4.9	6.1	9.2	135.3	6			23	0.1526	135.3	6
		24	0.1602	3.4	4.9	6.1	9.2	133.2	6			24	0.1602	133.2	6
		25	0.1673	3.4	5.1	6.1	9.2	131.2	6			25	0.1673	131.2	6
		26	0.1735	3.4	5.1	6.1	9.2	129.2	6			26	0.1735	129.2	6
		27	0.1791	3.4	5.1	6.1	9.2	127.1	6			27	0.1791	127.1	6
		28	0.1846	3.6	5.4	6.1	9.2	125.1	6			28	0.1846	125.1	6
		29	0.1896	3.6	5.4	6.1	9.2	123.1	6			29	0.1896	123.1	6
		30	0.194	3.6	5.4	6.1	9.2	121	6			30	0.194	121	6
		31	0.1979	3.6	5.4	6.1	9.2	119	6			31	0.1979	119	6
		32	0.2015	3.6	5.4	6.1	9.2	117	6			32	0.2015	117	6
		33	0.2047	3.6	5.6	6.1	9.2	114.9	6			33	0.2047	114.9	6
		34	0.2078	3.6	5.6	6.1	9.2	112.9	6			34	0.2078	112.9	6
		35	0.2108	3.6	5.6	6.1	9.2	110.9	6			35	0.2108	110.9	6
		36	0.2139	3.6	5.6	6.1	9.2	108.8	6			36	0.2139	108.8	6
		37	0.217	3.6	5.6	6.1	9.2	106.8	6			37	0.217	106.8	6
		38	0.219	3.6	5.6	6.1	9.2	104.8	6			38	0.219	104.8	6
		39	0.221	3.6	5.6	6.1	9.2	102.7	6			39	0.221	102.7	6
		40	0.223	3.6	5.6	6.1	9.2	100.7	6			40	0.223	100.7	6
		41	0.2249	3.6	5.6	6.1	9.2	98.7	6			41	0.2249	98.7	6
		42	0.2282	3.6	5.6	6.1	9.2	96.6	6			42	0.2282	96.6	6
		43	0.2314	3.4	5.6	6.1	9.2	94.6	6			43	0.2314	94.6	6
		44	0.2346	3.4	5.4	6.1	9.2	92.6	6			44	0.2346	92.6	6
		45	0.2378	3.4	5.4	6.1	9.2	90.5	6			45	0.2378	90.5	6
		46	0.241	3.4	5.4	6.1	9.2	88.5	6			46	0.241	88.5	6
		47	0.2442	3.4	5.4	6.1	9.2	86.4	6			47	0.2442	86.4	6
		48	0.2474	3.4	5.4	6.1	9.2	84.4	6			48	0.2474	84.4	6
		49	0.2507	3.4	5.4	6.1	9.2	82.4	6			49	0.2507	82.4	6
		50	0.2531	3.4	5.4	6.1	9.2	80.3	6			50	0.2531	80.3	6
		51	0.2559	3.6	5.4	6.1	9.2	78.3	6			51	0.2559	78.3	6
		52	0.2587	3.6	5.4	6.1	9.2	76.3	6			52	0.2587	76.3	6
		53	0.2614	3.6	5.1	6.1	9.2	74.2	6			53	0.2614	74.2	6
		54	0.2642	3.6	5.1	6.1	9.2	72.2	6			54	0.2642	72.2	6
		55	0.2669	3.9	5.1	6.1	9.2	70.2	6			55	0.2669	70.2	6
		56	0.2697	3.9	5.1	6.1	9.2	68.1	6			56	0.2697	68.1	6
		57	0.2725	3.9	5.1	6.1	9.2	66.1	6			57	0.2725	66.1	6
		58	0.2756	3.9	4.9	6.1	9.2	64.1	6			58	0.2756	64.1	6
		59	0.279	3.9	4.9	6.1	9.2	62	6			59	0.279	62	6
		60	0.2828	4.1	4.9	6.1	9.2	60	6			60	0.2828	60	6
		61	0.287	4.1	4.6	6.1	9.2	58	6			61	0.287	58	6
		62	0.2912	4.1	4.6	6.1	9.2	55.9	6			62	0.2912	55.9	6
		63	0.2954	4.1	4.4	6.1	9.2	53.9	6			63	0.2954	53.9	6
		64	0.2996	4.1	4.4	6.1	9.2	51.9	6			64	0.2996	51.9	6
		65	0.3039	4.1	4.4	6.1	9.2	49.8	6			65	0.3039	49.8	6
		66	0.3084	4.4	4.1	6.1	9.2	47.8	6			66	0.3084	47.8	6
		67	0.3134	4.4	4.1	6.1	9.2	45.8	6			67	0.3134	45.8	6
		68	0.3196	4.4	3.9	6.1	9.2	43.7	6			68	0.3196	43.7	6
		69	0.3266	4.4	3.9	6.1	9.2	41.7	6			69	0.3266	41.7	6
		70	0.3347	4.4	3.6	6.1	9.2	39.7	6			70	0.3347	39.7	6
		71	0.3429	4.4	3.6	6.1	9.2	37.6	6			71	0.3429	37.6	6
		72	0.351	4.4	3.4	6.1	9.2	35.6	6			72	0.351	35.6	6
		73	0.3591	4.4	3.4	6.1	9.2	33.6	6			73	0.3591	33.6	6
		74	0.368	4.4	3.4	6.1	9.2	31.5	6			74	0.368	31.5	6
		75	0.3778	4.4	3.4	6.1	9.2	29.5	5.468			75	0.3778	29.5	5.485
		76	0.3877	4.4	3.4	6.1	9.2	27.5	5.468			76	0.3877	27.5	5.485
		77	0.3975	4.4	3.4	6.1	9.2	25.4	5.468			77	0.3975	25.4	5.485
		78	0.4067	4.4	3.4	6.1	9.2	23.4	5.833			78	0.4067	23.4	5.851
		79	0.4159	4.4	3.4	6.1	9.2	21.4	5.833			79	0.4159	21.4	5.851
		80	0.4252	4.4	3.4	6.1	9.2	19.3	5.833			80	0.4252	19.3	5.851
		81	0.4337	4.4	3.4	6.1	9.2	17.3	6			81	0.4337	17.3	6
		82	0.4415	4.4	3.4	6.1	9.2	15.3	6			82	0.4415	15.3	6
		83	0.4501	4.4	3.4	6.1	9.2	13.2	6			83	0.4501	13.2	6
		84	0.4591	4.4	3.4	6.1	9.2	11.2	5.963			84	0.4591	11.2	5.982
		85	0.4682	4.4	3.4	6.1	9.2	9.2	5.963			85	0.4682	9.2	5.982
		86	0.4772	4.4	3.6	6.1	9.2	7.1	5.963			86	0.4772	7.1	5.982
		87	0.4862	4.4	3.6	6.1	9.2	5.1	5.963			87	0.4862	5.1	5.982
		88	0.4952	4.1	3.6	6.1	9.2	3.1	5.963			88	0.4952	3.1	5.982
		89	0.5036	4.1	3.9	6.1	9.2	1	6			89	0.5036	1	6
		90	0.5112	4.1	3.9	6.1	9.2	359	6			90	0.5112	359	6
		91	0.5188	4.1	3.9	6.1	9.2	356.9	6			91	0.5188	356.9	6
		92	0.5263	4.1	4.1	6.1	9.2	354.9	6			92	0.5263	354.9	6
		93	0.5339	4.1	4.1	6.1	9.2	352.9	6			93	0.5339	352.9	6
		94	0.5415	4.1	4.4	6.1	9.2	350.8	6			94	0.5415	350.8	6
		95	0.5484	4.1	4.4	6.1	9.2	348.8	6			95	0.5484	348.8	6
		96	0.5547	4.1	4.4	6.1	9.2	346.8	6			96	0.5547	346.8	6
		97	0.5604	3.9	4.6	6.1	8.8	344.7	6			97	0.5604	344.7	6
		98	0.566	3.9	4.6	6.1	8.8	342.7	6			98	0.566	342.7	6
		99	0.5715	4.1	4.6	6.1	8.8	340.7	6			99	0.5715	340.7	6
		100	0.577	4.4	4.9	6.1	8.8	338.6	6			100	0.577	338.6	6
		101	0.5825	4.4	4.9	6.1	8.8	336.6	6			101	0.5825	336.6	6
		102	0.5882	4.6	4.9	6.1	8.8	334.6	6			102	0.5882	334.6	6
		103	0.5939	4.6	5.1	6.1	8.8	332.5	6			103	0.5939	332.5	6
		104	0.5996	4.9	5.1	6.1	8.8	330.5	6			104	0.5996	330.5	6
		105	0.6053	5.1	5.1	6.1	8.8	328.5	6			105	0.6053	328.5	6
		106	0.6106	5.1	5.4	6.1	8.8	326.4	6			106	0.6106	326.4	6
		107	0.616	5.4	5.4	6.1	8.8	324.4	6			107	0.616	324.4	6
		108	0.6213	5.4	5.4	6.1	8.8	322.4	6			108	0.6213	322.4	6
		109	0.6266	5.6	5.4	6.1	8.8	320.3	6			109	0.6266	320.3	6
		110	0.6315	5.6	5.4	6.1	8.8	318.3	6			110	0.6315	318.3	6
		111	0.636	5.6	5.6	6.1	8.8	316.3	6			111	0.636	316.3	6
		112	0.6401	5.9	5.6	6.1	8.8	314.2	6			112	0.6401	314.2	6
		113	0.6438	5.9	5.6	6.1	8.8	312.2	6			113	0.6438	312.2	6
		114	0.6457	6.1	5.6	6.1	8.8	310.2	6			114	0.6457	310.2	6
		115	0.6467	6.1	5.6	6.1	8.8	308.1	6			115	0.6467	308.1	6
		116	0.6478	6.1	5.6	6.1	8.8	306.1	6			116	0.6478	306.1	6
		117	0.6489	6.4	5.6	6.1	8.8	304.1	6			117	0.6489	304.1	6
		118	0.651	6.4	5.9	6.1	8.8	302	6			118	0.651	302	6
		119	0.6532	6.4	5.9	6.1	8.8	300	6			119	0.6532	300	6
		120	0.6554	6.6	5.9	6.1	8.8	298	6			120	0.6554	298	6
		121	0.6575	6.6	5.9	6.1	8.8	295.9	6			121	0.6575	295.9	6
		122	0.6608	6.6	5.9	6.1	8.8	293.9	6			122	0.6608	293.9	6
		123	0.6641	6.6	5.9	6.1	8.8	291.9	6			123	0.6641	291.9	6
		124	0.6674	6.6	5.9	6.1	8.8	289.8	6			124	0.6674	289.8	6
		125	0.6708	6.8	5.9	6.1	8.8	287.8	6			125	0.6708	287.8	6
		126	0.6742	6.8	5.9	6.1	8.8	285.8	6			126	0.6742	285.8	6
		127	0.6776	6.8	5.9	6.1	8.8	283.7	6			127	0.6776	283.7	6
		128	0.6809	6.8	5.9	6.1	8.8	281.7	6			128	0.6809	281.7	6
		129	0.6839	6.8	5.6	6.1	8.8	279.7	6			129	0.6839	279.7	6
		130	0.6865	6.8	5.6	6.1	8.8	277.6	6			130	0.6865	277.6	6
		131	0.6893	6.8	5.6	6.1	8.8	275.6	6			131	0.6893	275.6	6
		132	0.692	6.8	5.6	6.1	8.8	273.6	6			132	0.692	273.6	6
		133	0.6948	6.8	5.6	6.1	8.8	271.5	6			133	0.6948	271.5	6
		134	0.6976	6.6	5.6	6.1	8.8	269.5	6			134	0.6976	269.5	6
		135	0.7004	6.6	5.6	6.1	8.8	267.4	6			135	0.7004	267.4	6
		136	0.7032	6.6	5.6	6.1	8.8	265.4	6			136	0.7032	265.4	6
		137	0.7059	6.6	5.4	6.1	8.8	263.4	6			137	0.7059	263.4	6
		138	0.7087	6.6	5.4	6.1	8.8	261.3	6			138	0.7087	261.3	6
		139	0.7115	6.6	5.4	6.1	8.8	259.3	6			139	0.7115	259.3	6
		140	0.7143	6.6	5.4	6.1	8.8	257.3	6			140	0.7143	257.3	6
		141	0.717	6.6	5.4	6.1	8.8	255.2	6			141	0.717	255.2	6
		142	0.7185	6.4	5.4	6.1	8.8	253.2	6			142	0.7185	253.2	6
		143	0.7199	6.4	5.1	6.1	8.8	251.2	6			143	0.7199	251.2	6
		144	0.7214	6.4	5.1	6.1	8.8	249.1	6			144	0.7214	249.1	6
		145	0.7229	6.4	5.1	6.1	8.8	247.1	6			145	0.7229	247.1	6
		146	0.726	6.1	5.1	6.1	8.8	245.1	6			146	0.726	245.1	6
		147	0.7294	6.1	4.9	6.1	8.8	243	6			147	0.7294	243	6
		148	0.7331	6.1	4.9	6.1	8.8	241	6			148	0.7331	241	6
		149	0.7372	6.1	4.9	6.1	8.8	239	6			149	0.7372	239	6
		150	0.7416	5.9	4.9	6.1	8.8	236.9	6			150	0.7416	236.9	6
		151	0.7461	5.9	4.9	6.1	8.8	234.9	6			151	0.7461	234.9	6
		152	0.7506	5.6	4.6	6.1	8.8	232.9	6			152	0.7506	232.9	6
		153	0.7552	5.6	4.6	6.1	8.8	230.8	6			153	0.7552	230.8	6
		154	0.7602	5.6	4.6	6.1	8.8	228.8	6			154	0.7602	228.8	6
		155	0.766	5.4	4.6	6.1	8.8	226.8	6			155	0.766	226.8	6
		156	0.772	5.4	4.6	6.1	8.8	224.7	6			156	0.772	224.7	6
		157	0.7781	5.1	4.4	6.1	8.8	222.7	6			157	0.7781	222.7	6
		158	0.7842	5.1	4.4	6.1	8.8	220.7	6			158	0.7842	220.7	6
		159	0.7903	4.9	4.4	6.1	8.8	218.6	6			159	0.7903	218.6	6
		160	0.7964	4.9	4.1	6.1	8.8	216.6	6			160	0.7964	216.6	6
		161	0.8026	4.6	4.1	6.1	8.8	214.6	6			161	0.8026	214.6	6
		162	0.8092	4.6	4.1	6.1	8.8	212.5	6			162	0.8092	212.5	6
		163	0.8166	4.4	4.1	6.1	8.8	210.5	6			163	0.8166	210.5	6
		164	0.8249	4.1	3.9	6.1	8.8	208.5	6			164	0.8249	208.5	6
		165	0.8344	4.1	3.9	6.1	8.8	206.4	5.631			165	0.8344	206.4	5.648
		166	0.8455	3.9	3.9	6.1	8.8	204.4	4.883			166	0.8455	204.4	4.898
		167	0.8592	3.9	3.9	6.1	8.8	202.4	3.927			167	0.8592	202.4	3.939
		168	0.8755	3.9	3.9	6.1	8.8	200.3	3.3			168	0.8755	200.3	3.31
		169	0.8918	3.9	3.9	6.1	8.8	198.3	3.3			169	0.8918	198.3	3.31
		170	0.9043	3.9	3.9	6.1	8.8	196.3	4.291			170	0.9043	196.3	4.305
		171	0.9168	3.9	3.9	6.1	8.8	194.2	4.291			171	0.9168	194.2	4.305
		172	0.9294	3.9	3.9	6.1	8.8	192.2	4.291			172	0.9294	192.2	4.305
		173	0.9419	3.9	3.6	6.1	8.8	190.2	4.291			173	0.9419	190.2	4.305
		174	0.9548	3.9	3.6	6.1	8.8	188.1	4.166			174	0.9548	188.1	4.179
		175	0.9677	3.9	3.6	6.1	8.8	186.1	4.166			175	0.9677	186.1	4.179
		176	0.9806	3.9	3.6	6.1	8.8	184.1	4.166			176	0.9806	184.1	4.179
		177	0.9935	3.9	3.6	6.1	8.8	182	4.166			177	0.9935	182	4.179
		178	1	3.9	3.6	6.1	8.8	181	4.166			178	1	181	4.179
Abdomen_Regular	Tracking_1	1	0	4.1	4.4	9	4.8	179			Fixed_1	1	0	179
		2	0.0027	4.1	4.4	9	4.8	178	6			2	0.0027	178	6
		3	0.0081	4.1	4.4	9	4.8	175.9	6			3	0.0081	175.9	6
		4	0.0135	4.1	4.4	9	4.8	173.9	6			4	0.0135	173.9	6
		5	0.019	4.1	4.4	9	4.8	171.9	6			5	0.019	171.9	6
		6	0.0244	4.1	4.4	9	4.8	169.8	6			6	0.0244	169.8	6
		7	0.0298	4.1	4.4	9	4.8	167.8	6			7	0.0298	167.8	6
		8	0.0352	4.1	4.4	9	4.8	165.8	6			8	0.0352	165.8	6
		9	0.0406	4.1	4.4	9	4.8	163.7	6			9	0.0406	163.7	6
		10	0.046	4.1	4.4	9	4.8	161.7	6			10	0.046	161.7	6
		11	0.0515	4.1	4.4	9	4.8	159.7	6			11	0.0515	159.7	6
		12	0.0569	4.1	4.4	9	4.8	157.6	6			12	0.0569	157.6	6
		13	0.0623	4.1	4.4	9	4.8	155.6	6			13	0.0623	155.6	6
		14	0.0677	4.1	4.4	9	4.8	153.6	6			14	0.0677	153.6	6
		15	0.0731	4.1	4.4	9	4.8	151.5	6			15	0.0731	151.5	6
		16	0.0785	4.1	4.4	9	4.8	149.5	6			16	0.0785	149.5	6
		17	0.084	4.1	4.4	9	4.8	147.5	6			17	0.084	147.5	6
		18	0.0896	4.1	4.4	9	4.8	145.4	6			18	0.0896	145.4	6
		19	0.0953	4.1	4.4	9	4.8	143.4	6			19	0.0953	143.4	6
		20	0.1009	4.1	4.4	9	4.8	141.4	6			20	0.1009	141.4	6
		21	0.1066	4.1	4.4	9	4.8	139.3	6			21	0.1066	139.3	6
		22	0.1122	4.4	4.4	9	4.8	137.3	6			22	0.1122	137.3	6
		23	0.1179	4.4	4.4	9	4.8	135.3	6			23	0.1179	135.3	6
		24	0.1235	4.4	4.4	9	4.8	133.2	6			24	0.1235	133.2	6
		25	0.1292	4.4	4.4	9	4.8	131.2	6			25	0.1292	131.2	6
		26	0.1348	4.4	4.4	9	4.8	129.2	6			26	0.1348	129.2	6
		27	0.1405	4.4	4.4	9	4.8	127.1	6			27	0.1405	127.1	6
		28	0.1461	4.4	4.4	9	4.8	125.1	6			28	0.1461	125.1	6
		29	0.1518	4.4	4.4	9	4.8	123.1	6			29	0.1518	123.1	6
		30	0.1574	4.4	4.4	9	4.8	121	6			30	0.1574	121	6
		31	0.1631	4.4	4.4	9	4.8	119	6			31	0.1631	119	6
		32	0.1687	4.4	4.4	9	4.8	117	6			32	0.1687	117	6
		33	0.1743	4.4	4.4	9	4.8	114.9	6			33	0.1743	114.9	6
		34	0.179	4.4	4.1	9	4.8	112.9	6			34	0.179	112.9	6
		35	0.1837	4.4	4.1	9	4.8	110.9	6			35	0.1837	110.9	6
		36	0.1884	4.4	4.1	9	4.8	108.8	6			36	0.1884	108.8	6
		37	0.193	4.4	4.1	9	4.8	106.8	6			37	0.193	106.8	6
		38	0.1977	4.4	4.1	9	4.8	104.8	6			38	0.1977	104.8	6
		39	0.2024	4.4	4.1	9	4.8	102.7	6			39	0.2024	102.7	6
		40	0.207	4.4	4.1	9	4.8	100.7	6			40	0.207	100.7	6
		41	0.2117	4.4	4.1	9	4.8	98.7	6			41	0.2117	98.7	6
		42	0.2164	4.4	4.1	9	4.8	96.6	6			42	0.2164	96.6	6
		43	0.221	4.4	4.1	9	4.8	94.6	6			43	0.221	94.6	6
		44	0.2257	4.4	4.1	9	4.8	92.6	6			44	0.2257	92.6	6
		45	0.2304	4.4	4.1	9	4.8	90.5	6			45	0.2304	90.5	6
		46	0.235	4.4	4.1	9	4.8	88.5	6			46	0.235	88.5	6
		47	0.2397	4.4	4.1	9	4.8	86.4	6			47	0.2397	86.4	6
		48	0.2444	4.4	4.1	9	4.8	84.4	6			48	0.2444	84.4	6
		49	0.2491	4.6	4.1	9	4.8	82.4	6			49	0.2491	82.4	6
		50	0.2535	4.6	4.1	9	4.8	80.3	6			50	0.2535	80.3	6
		51	0.2579	4.6	4.1	9	4.8	78.3	6			51	0.2579	78.3	6
		52	0.2623	4.6	4.1	9	4.8	76.3	6			52	0.2623	76.3	6
		53	0.2667	4.6	4.1	9	4.8	74.2	6			53	0.2667	74.2	6
		54	0.2709	4.6	4.1	9	4.8	72.2	6			54	0.2709	72.2	6
		55	0.2751	4.6	4.1	9	4.8	70.2	6			55	0.2751	70.2	6
		56	0.2793	4.9	3.9	9	4.8	68.1	6			56	0.2793	68.1	6
		57	0.2836	4.9	3.9	9	4.8	66.1	6			57	0.2836	66.1	6
		58	0.2882	4.9	3.9	9	4.8	64.1	6			58	0.2882	64.1	6
		59	0.2929	4.9	3.9	9	4.8	62	6			59	0.2929	62	6
		60	0.2975	4.9	3.9	9	4.8	60	6			60	0.2975	60	6
		61	0.3022	4.9	3.9	9	4.8	58	6			61	0.3022	58	6
		62	0.3068	4.9	3.9	9	4.8	55.9	6			62	0.3068	55.9	6
		63	0.3115	5.1	3.9	9	4.8	53.9	6			63	0.3115	53.9	6
		64	0.3161	5.1	3.9	9	4.8	51.9	6			64	0.3161	51.9	6
		65	0.3208	5.1	3.9	9	4.8	49.8	6			65	0.3208	49.8	6
		66	0.3259	5.1	3.9	9	4.8	47.8	6			66	0.3259	47.8	6
		67	0.331	5.1	3.9	9	4.8	45.8	6			67	0.331	45.8	6
		68	0.3361	5.1	3.9	9	4.8	43.7	6			68	0.3361	43.7	6
		69	0.3412	5.1	3.9	9	4.8	41.7	6			69	0.3412	41.7	6
		70	0.3463	5.1	3.9	9	4.8	39.7	6			70	0.3463	39.7	6
		71	0.3514	5.1	3.9	9	4.8	37.6	6			71	0.3514	37.6	6
		72	0.3565	5.1	3.9	9	4.8	35.6	6			72	0.3565	35.6	6
		73	0.3615	5.1	3.9	9	4.8	33.6	6			73	0.3615	33.6	6
		74	0.3666	5.1	3.9	9	4.8	31.5	6			74	0.3666	31.5	6
		75	0.3717	5.1	3.9	9	4.8	29.5	6			75	0.3717	29.5	6
		76	0.3768	5.1	3.9	9	4.8	27.5	6			76	0.3768	27.5	6
		77	0.3819	5.1	3.9	9	4.8	25.4	6			77	0.3819	25.4	6
		78	0.387	5.1	3.9	9	4.8	23.4	6			78	0.387	23.4	6
		79	0.3921	5.1	3.9	9	4.8	21.4	6			79	0.3921	21.4	6
		80	0.3972	5.1	3.9	9	4.8	19.3	6			80	0.3972	19.3	6
		81	0.4023	5.1	3.9	9	4.8	17.3	6			81	0.4023	17.3	6
		82	0.4089	5.1	3.9	9	4.8	15.3	6			82	0.4089	15.3	6
		83	0.4156	4.9	3.9	9	4.8	13.2	6			83	0.4156	13.2	6
		84	0.4222	4.9	3.9	9	4.8	11.2	6			84	0.4222	11.2	6
		85	0.4288	4.9	3.9	9	4.8	9.2	6			85	0.4288	9.2	6
		86	0.4354	4.9	3.9	9	4.8	7.1	6			86	0.4354	7.1	6
		87	0.4421	4.6	3.6	9	4.8	5.1	6			87	0.4421	5.1	6
		88	0.4487	4.6	3.6	9	4.8	3.1	6			88	0.4487	3.1	6
		89	0.4553	4.6	3.6	9	4.8	1	6			89	0.4553	1	6
		90	0.4617	4.6	3.6	9	4.8	359	6			90	0.4617	359	6
		91	0.4682	4.6	3.9	9	4.8	356.9	6			91	0.4682	356.9	6
		92	0.4746	4.6	3.9	9	4.8	354.9	6			92	0.4746	354.9	6
		93	0.481	4.6	3.9	9	4.8	352.9	6			93	0.481	352.9	6
		94	0.4875	4.6	3.9	9	4.8	350.8	6			94	0.4875	350.8	6
		95	0.4939	4.6	3.9	9	4.8	348.8	6			95	0.4939	348.8	6
		96	0.5003	4.6	3.9	9	4.8	346.8	6			96	0.5003	346.8	6
		97	0.5068	4.6	3.9	9	4.8	344.7	6			97	0.5068	344.7	6
		98	0.5128	4.6	3.9	9	4.8	342.7	6			98	0.5128	342.7	6
		99	0.5189	4.6	3.9	9	4.8	340.7	6			99	0.5189	340.7	6
		100	0.525	4.6	3.9	9	4.8	338.6	6			100	0.525	338.6	6
		101	0.5311	4.6	3.9	9	4.8	336.6	6			101	0.5311	336.6	6
		102	0.5372	4.6	3.9	9	4.8	334.6	6			102	0.5372	334.6	6
		103	0.5433	4.6	3.9	9	4.8	332.5	6			103	0.5433	332.5	6
		104	0.5493	4.6	3.9	9	4.8	330.5	6			104	0.5493	330.5	6
		105	0.5554	4.6	3.9	9	4.8	328.5	6			105	0.5554	328.5	6
		106	0.5615	4.6	3.9	9	4.8	326.4	6			106	0.5615	326.4	6
		107	0.5676	4.6	3.9	9	4.8	324.4	6			107	0.5676	324.4	6
		108	0.5737	4.6	3.9	9	4.8	322.4	6			108	0.5737	322.4	6
		109	0.5798	4.6	3.9	9	4.8	320.3	6			109	0.5798	320.3	6
		110	0.5858	4.6	3.9	9	4.8	318.3	6			110	0.5858	318.3	6
		111	0.5919	4.6	3.9	9	4.8	316.3	6			111	0.5919	316.3	6
		112	0.598	4.6	3.9	9	4.8	314.2	6			112	0.598	314.2	6
		113	0.6041	4.6	3.9	9	4.8	312.2	6			113	0.6041	312.2	6
		114	0.6109	4.6	3.9	9	4.8	310.2	6			114	0.6109	310.2	6
		115	0.6176	4.6	3.9	9	4.8	308.1	6			115	0.6176	308.1	6
		116	0.6244	4.6	3.9	9	4.8	306.1	6			116	0.6244	306.1	6
		117	0.6312	4.6	3.9	9	4.8	304.1	6			117	0.6312	304.1	6
		118	0.6382	4.6	3.9	9	4.8	302	6			118	0.6382	302	6
		119	0.6451	4.6	4.1	9	4.8	300	6			119	0.6451	300	6
		120	0.6521	4.6	4.1	9	4.8	298	6			120	0.6521	298	6
		121	0.6591	4.6	4.1	9	4.8	295.9	6			121	0.6591	295.9	6
		122	0.6663	4.6	4.1	9	4.8	293.9	6			122	0.6663	293.9	6
		123	0.6735	4.6	4.1	9	4.8	291.9	6			123	0.6735	291.9	6
		124	0.6806	4.6	4.1	9	4.8	289.8	6			124	0.6806	289.8	6
		125	0.6878	4.6	4.1	9	4.8	287.8	6			125	0.6878	287.8	6
		126	0.695	4.6	4.1	9	4.8	285.8	6			126	0.695	285.8	6
		127	0.7022	4.6	4.1	9	4.8	283.7	6			127	0.7022	283.7	6
		128	0.7094	4.6	4.1	9	4.8	281.7	6			128	0.7094	281.7	6
		129	0.7165	4.6	4.1	9	4.8	279.7	6			129	0.7165	279.7	6
		130	0.7217	4.6	4.1	9	4.8	277.6	6			130	0.7217	277.6	6
		131	0.7269	4.6	4.1	9	4.8	275.6	6			131	0.7269	275.6	6
		132	0.7321	4.6	4.1	9	4.8	273.6	6			132	0.7321	273.6	6
		133	0.7373	4.4	4.1	9	4.8	271.5	6			133	0.7373	271.5	6
		134	0.7425	4.4	4.1	9	4.8	269.5	6			134	0.7425	269.5	6
		135	0.7477	4.4	4.1	9	4.8	267.4	6			135	0.7477	267.4	6
		136	0.7529	4.4	4.1	9	4.8	265.4	6			136	0.7529	265.4	6
		137	0.7581	4.4	4.1	9	4.8	263.4	6			137	0.7581	263.4	6
		138	0.7613	4.4	4.1	9	4.8	261.3	6			138	0.7613	261.3	6
		139	0.7645	4.4	4.1	9	4.8	259.3	6			139	0.7645	259.3	6
		140	0.7678	4.4	4.4	9	4.8	257.3	6			140	0.7678	257.3	6
		141	0.771	4.4	4.4	9	4.8	255.2	6			141	0.771	255.2	6
		142	0.7762	4.4	4.4	9	4.8	253.2	6			142	0.7762	253.2	6
		143	0.7814	4.4	4.4	9	4.8	251.2	6			143	0.7814	251.2	6
		144	0.7866	4.4	4.4	9	4.8	249.1	6			144	0.7866	249.1	6
		145	0.7918	4.4	4.6	9	4.8	247.1	6			145	0.7918	247.1	6
		146	0.7987	4.4	4.6	9	4.8	245.1	6			146	0.7987	245.1	6
		147	0.8057	4.4	4.6	9	4.8	243	6			147	0.8057	243	6
		148	0.8126	4.4	4.6	9	4.8	241	6			148	0.8126	241	6
		149	0.8195	4.4	4.6	9	4.8	239	6			149	0.8195	239	6
		150	0.8265	4.4	4.6	9	4.8	236.9	6			150	0.8265	236.9	6
		151	0.8334	4.4	4.6	9	4.8	234.9	6			151	0.8334	234.9	6
		152	0.8404	4.4	4.6	9	4.8	232.9	6			152	0.8404	232.9	6
		153	0.8473	4.4	4.6	9	4.8	230.8	6			153	0.8473	230.8	6
		154	0.8543	4.4	4.6	9	4.8	228.8	6			154	0.8543	228.8	6
		155	0.8612	4.4	4.9	9	4.8	226.8	6			155	0.8612	226.8	6
		156	0.8682	4.4	4.9	9	4.8	224.7	6			156	0.8682	224.7	6
		157	0.8751	4.1	4.9	9	4.8	222.7	6			157	0.8751	222.7	6
		158	0.8821	4.1	4.9	9	4.8	220.7	6			158	0.8821	220.7	6
		159	0.889	4.1	4.9	9	4.8	218.6	6			159	0.889	218.6	6
		160	0.896	4.1	4.9	9	4.8	216.6	6			160	0.896	216.6	6
		161	0.9029	4.1	4.9	9	4.8	214.6	6			161	0.9029	214.6	6
		162	0.9086	4.1	4.9	9	4.8	212.5	6			162	0.9086	212.5	6
		163	0.9143	4.1	4.9	9	4.8	210.5	6			163	0.9143	210.5	6
		164	0.92	4.1	4.6	9	4.8	208.5	6			164	0.92	208.5	6
		165	0.9257	4.1	4.6	9	4.8	206.4	6			165	0.9257	206.4	6
		166	0.9314	4.1	4.6	9	4.8	204.4	6			166	0.9314	204.4	6
		167	0.9371	4.1	4.6	9	4.8	202.4	6			167	0.9371	202.4	6
		168	0.9429	4.1	4.6	9	4.8	200.3	6			168	0.9429	200.3	6
		169	0.9486	4.1	4.6	9	4.8	198.3	6			169	0.9486	198.3	6
		170	0.9546	4.1	4.6	9	4.8	196.3	6			170	0.9546	196.3	6
		171	0.9607	4.1	4.4	9	4.8	194.2	6			171	0.9607	194.2	6
		172	0.9667	4.1	4.4	9	4.8	192.2	6			172	0.9667	192.2	6
		173	0.9728	4.1	4.4	9	4.8	190.2	6			173	0.9728	190.2	6
		174	0.9788	4.1	4.4	9	4.8	188.1	6			174	0.9788	188.1	6
		175	0.9849	4.1	4.4	9	4.8	186.1	6			175	0.9849	186.1	6
		176	0.9909	4.1	4.4	9	4.8	184.1	6			176	0.9909	184.1	6
		177	0.997	4.1	4.4	9	4.8	182	6			177	0.997	182	6
		178	1	4.1	4.4	9	4.8	181	6			178	1	181	6
	Tracking_2	1	0	3.9	4.6	9	4.8	181			Fixed_2	1	0	181
		2	0.0028	3.9	4.6	9	4.8	182	6			2	0.0028	182	6
		3	0.0084	3.9	4.6	9	4.8	184.1	6			3	0.0084	184.1	6
		4	0.014	3.9	4.6	9	4.8	186.1	6			4	0.014	186.1	6
		5	0.0197	3.9	4.6	9	4.8	188.1	6			5	0.0197	188.1	6
		6	0.0253	3.9	4.6	9	4.8	190.2	6			6	0.0253	190.2	6
		7	0.0309	3.9	4.9	9	4.8	192.2	6			7	0.0309	192.2	6
		8	0.0365	3.9	4.9	9	4.8	194.2	6			8	0.0365	194.2	6
		9	0.0421	3.9	4.9	9	4.8	196.3	6			9	0.0421	196.3	6
		10	0.0476	3.9	4.9	9	4.8	198.3	6			10	0.0476	198.3	6
		11	0.053	3.9	5.1	9	4.8	200.3	6			11	0.053	200.3	6
		12	0.0585	3.9	5.1	9	4.8	202.4	6			12	0.0585	202.4	6
		13	0.0639	3.9	5.1	9	4.8	204.4	6			13	0.0639	204.4	6
		14	0.0694	3.9	5.1	9	4.8	206.4	6			14	0.0694	206.4	6
		15	0.0748	3.9	5.1	9	4.8	208.5	6			15	0.0748	208.5	6
		16	0.0803	3.9	5.1	9	4.8	210.5	6			16	0.0803	210.5	6
		17	0.0858	3.9	5.1	9	4.8	212.5	6			17	0.0858	212.5	6
		18	0.0936	3.9	5.1	9	4.8	214.6	6			18	0.0936	214.6	6
		19	0.1014	3.9	5.1	9	4.8	216.6	6			19	0.1014	216.6	6
		20	0.1092	3.9	5.1	9	4.8	218.6	6			20	0.1092	218.6	6
		21	0.117	3.9	5.1	9	4.8	220.7	6			21	0.117	220.7	6
		22	0.1244	3.9	5.1	9	4.8	222.7	6			22	0.1244	222.7	6
		23	0.1317	3.9	5.1	9	4.8	224.7	6			23	0.1317	224.7	6
		24	0.1391	3.9	5.1	9	4.8	226.8	6			24	0.1391	226.8	6
		25	0.1465	3.9	5.1	9	4.8	228.8	6			25	0.1465	228.8	6
		26	0.1538	3.9	5.1	9	4.8	230.8	6			26	0.1538	230.8	6
		27	0.1612	3.9	5.1	9	4.8	232.9	6			27	0.1612	232.9	6
		28	0.1686	3.9	5.1	9	4.8	234.9	6			28	0.1686	234.9	6
		29	0.1759	3.9	5.1	9	4.8	236.9	6			29	0.1759	236.9	6
		30	0.1833	3.9	5.1	9	4.8	239	6			30	0.1833	239	6
		31	0.1907	3.9	5.1	9	4.8	241	6			31	0.1907	241	6
		32	0.198	3.9	4.9	9	4.8	243	6			32	0.198	243	6
		33	0.2054	4.1	4.9	9	4.8	245.1	6			33	0.2054	245.1	6
		34	0.2096	4.1	4.9	9	4.8	247.1	6			34	0.2096	247.1	6
		35	0.2138	4.1	4.9	9	4.8	249.1	6			35	0.2138	249.1	6
		36	0.2181	4.1	4.9	9	4.8	251.2	6			36	0.2181	251.2	6
		37	0.2223	4.1	4.9	9	4.8	253.2	6			37	0.2223	253.2	6
		38	0.2268	4.1	4.6	9	4.8	255.2	6			38	0.2268	255.2	6
		39	0.2312	4.1	4.6	9	4.8	257.3	6			39	0.2312	257.3	6
		40	0.2357	4.1	4.6	9	4.8	259.3	6			40	0.2357	259.3	6
		41	0.2402	4.1	4.6	9	4.8	261.3	6			41	0.2402	261.3	6
		42	0.2446	4.1	4.6	9	4.8	263.4	6			42	0.2446	263.4	6
		43	0.2491	4.1	4.6	9	4.8	265.4	6			43	0.2491	265.4	6
		44	0.2536	4.1	4.6	9	4.8	267.4	6			44	0.2536	267.4	6
		45	0.258	4.1	4.4	9	4.8	269.5	6			45	0.258	269.5	6
		46	0.2625	4.1	4.4	9	4.8	271.5	6			46	0.2625	271.5	6
		47	0.2669	4.1	4.4	9	4.8	273.6	6			47	0.2669	273.6	6
		48	0.2714	4.1	4.4	9	4.8	275.6	6			48	0.2714	275.6	6
		49	0.2759	4.1	4.4	9	4.8	277.6	6			49	0.2759	277.6	6
		50	0.2815	4.1	4.4	9	4.8	279.7	6			50	0.2815	279.7	6
		51	0.2872	4.1	4.4	9	4.8	281.7	6			51	0.2872	281.7	6
		52	0.2929	4.1	4.4	9	4.8	283.7	6			52	0.2929	283.7	6
		53	0.2985	4.1	4.4	9	4.8	285.8	6			53	0.2985	285.8	6
		54	0.3044	4.1	4.4	9	4.8	287.8	6			54	0.3044	287.8	6
		55	0.3102	4.1	4.4	9	4.8	289.8	6			55	0.3102	289.8	6
		56	0.316	4.4	4.4	9	4.8	291.9	6			56	0.316	291.9	6
		57	0.3219	4.4	4.4	9	4.8	293.9	6			57	0.3219	293.9	6
		58	0.3274	4.4	4.4	9	4.8	295.9	6			58	0.3274	295.9	6
		59	0.3329	4.4	4.4	9	4.8	298	6			59	0.3329	298	6
		60	0.3384	4.4	4.4	9	4.8	300	6			60	0.3384	300	6
		61	0.3439	4.4	4.4	9	4.8	302	6			61	0.3439	302	6
		62	0.3494	4.4	4.4	9	4.8	304.1	6			62	0.3494	304.1	6
		63	0.3549	4.4	4.4	9	4.8	306.1	6			63	0.3549	306.1	6
		64	0.3604	4.4	4.4	9	4.8	308.1	6			64	0.3604	308.1	6
		65	0.3659	4.4	4.4	9	4.8	310.2	6			65	0.3659	310.2	6
		66	0.373	4.4	4.4	9	4.8	312.2	6			66	0.373	312.2	6
		67	0.3802	4.4	4.4	9	4.8	314.2	6			67	0.3802	314.2	6
		68	0.3873	4.4	4.4	9	4.8	316.3	6			68	0.3873	316.3	6
		69	0.3945	4.4	4.4	9	4.8	318.3	6			69	0.3945	318.3	6
		70	0.4016	4.4	4.4	9	4.8	320.3	6			70	0.4016	320.3	6
		71	0.4088	4.4	4.1	9	4.8	322.4	6			71	0.4088	322.4	6
		72	0.4159	4.4	4.1	9	4.8	324.4	6			72	0.4159	324.4	6
		73	0.4231	4.4	4.1	9	4.8	326.4	6			73	0.4231	326.4	6
		74	0.43	4.4	4.1	9	4.8	328.5	6			74	0.43	328.5	6
		75	0.437	4.4	4.1	9	4.8	330.5	6			75	0.437	330.5	6
		76	0.4439	4.4	4.1	9	4.8	332.5	6			76	0.4439	332.5	6
		77	0.4509	4.4	4.1	9	4.8	334.6	6			77	0.4509	334.6	6
		78	0.4576	4.4	4.1	9	4.8	336.6	6			78	0.4576	336.6	6
		79	0.4643	4.4	4.1	9	4.8	338.6	6			79	0.4643	338.6	6
		80	0.471	4.4	4.1	9	4.8	340.7	6			80	0.471	340.7	6
		81	0.4778	4.4	4.1	9	4.8	342.7	6			81	0.4778	342.7	6
		82	0.4846	4.4	4.1	9	4.8	344.7	6			82	0.4846	344.7	6
		83	0.4914	4.4	4.1	9	4.8	346.8	6			83	0.4914	346.8	6
		84	0.4982	4.4	4.1	9	4.8	348.8	6			84	0.4982	348.8	6
		85	0.5051	4.4	4.1	9	4.8	350.8	6			85	0.5051	350.8	6
		86	0.5119	4.4	4.1	9	4.8	352.9	6			86	0.5119	352.9	6
		87	0.5187	4.4	4.1	9	4.8	354.9	6			87	0.5187	354.9	6
		88	0.5255	4.4	4.1	9	4.8	356.9	6			88	0.5255	356.9	6
		89	0.5324	4.4	4.1	9	4.8	359	6			89	0.5324	359	6
		90	0.5392	4.4	4.1	9	4.8	1	6			90	0.5392	1	6
		91	0.546	4.4	4.1	9	4.8	3.1	6			91	0.546	3.1	6
		92	0.5528	4.4	4.1	9	4.8	5.1	6			92	0.5528	5.1	6
		93	0.5596	4.4	4.1	9	4.8	7.1	6			93	0.5596	7.1	6
		94	0.5667	4.4	4.1	9	4.8	9.2	6			94	0.5667	9.2	6
		95	0.5737	4.4	4.1	9	4.8	11.2	6			95	0.5737	11.2	6
		96	0.5807	4.6	4.1	9	4.8	13.2	6			96	0.5807	13.2	6
		97	0.5878	4.6	4.1	9	4.8	15.3	6			97	0.5878	15.3	6
		98	0.5932	4.6	4.1	9	4.8	17.3	6			98	0.5932	17.3	6
		99	0.5986	4.6	4.1	9	4.8	19.3	6			99	0.5986	19.3	6
		100	0.604	4.6	4.1	9	4.8	21.4	6			100	0.604	21.4	6
		101	0.6095	4.6	4.1	9	4.8	23.4	6			101	0.6095	23.4	6
		102	0.6152	4.9	4.1	9	4.8	25.4	6			102	0.6152	25.4	6
		103	0.621	4.9	4.1	9	4.8	27.5	6			103	0.621	27.5	6
		104	0.6267	4.9	4.1	9	4.8	29.5	6			104	0.6267	29.5	6
		105	0.6325	4.9	4.1	9	4.8	31.5	6			105	0.6325	31.5	6
		106	0.6381	4.9	4.1	9	4.8	33.6	6			106	0.6381	33.6	6
		107	0.6437	4.9	4.1	9	4.8	35.6	6			107	0.6437	35.6	6
		108	0.6493	4.9	4.1	9	4.8	37.6	6			108	0.6493	37.6	6
		109	0.6549	4.9	4.1	9	4.8	39.7	6			109	0.6549	39.7	6
		110	0.6603	4.9	4.1	9	4.8	41.7	6			110	0.6603	41.7	6
		111	0.6657	4.6	4.1	9	4.8	43.7	6			111	0.6657	43.7	6
		112	0.6712	4.6	4.1	9	4.8	45.8	6			112	0.6712	45.8	6
		113	0.6766	4.6	4.1	9	4.8	47.8	6			113	0.6766	47.8	6
		114	0.6793	4.6	4.4	9	4.8	49.8	6			114	0.6793	49.8	6
		115	0.6819	4.6	4.4	9	4.8	51.9	6			115	0.6819	51.9	6
		116	0.6846	4.6	4.4	9	4.8	53.9	6			116	0.6846	53.9	6
		117	0.6872	4.6	4.4	9	4.8	55.9	6			117	0.6872	55.9	6
		118	0.6898	4.6	4.4	9	4.8	58	6			118	0.6898	58	6
		119	0.6925	4.6	4.4	9	4.8	60	6			119	0.6925	60	6
		120	0.6951	4.6	4.4	9	4.8	62	6			120	0.6951	62	6
		121	0.6977	4.6	4.4	9	4.8	64.1	6			121	0.6977	64.1	6
		122	0.6997	4.4	4.4	9	4.8	66.1	6			122	0.6997	66.1	6
		123	0.7016	4.4	4.4	9	4.8	68.1	6			123	0.7016	68.1	6
		124	0.7035	4.4	4.4	9	4.8	70.2	6			124	0.7035	70.2	6
		125	0.7055	4.4	4.4	9	4.8	72.2	6			125	0.7055	72.2	6
		126	0.7082	4.1	4.4	9	4.8	74.2	6			126	0.7082	74.2	6
		127	0.7109	4.1	4.4	9	4.8	76.3	6			127	0.7109	76.3	6
		128	0.7136	4.1	4.4	9	4.8	78.3	6			128	0.7136	78.3	6
		129	0.7163	4.1	4.4	9	4.8	80.3	6			129	0.7163	80.3	6
		130	0.7207	4.1	4.4	9	4.8	82.4	6			130	0.7207	82.4	6
		131	0.7251	4.1	4.4	9	4.8	84.4	6			131	0.7251	84.4	6
		132	0.7295	4.1	4.4	9	4.8	86.4	6			132	0.7295	86.4	6
		133	0.7339	4.1	4.4	9	4.8	88.5	6			133	0.7339	88.5	6
		134	0.7383	4.1	4.4	9	4.8	90.5	6			134	0.7383	90.5	6
		135	0.7427	4.1	4.4	9	4.8	92.6	6			135	0.7427	92.6	6
		136	0.7471	4.1	4.4	9	4.8	94.6	6			136	0.7471	94.6	6
		137	0.7515	4.1	4.4	9	4.8	96.6	6			137	0.7515	96.6	6
		138	0.7564	4.1	4.6	9	4.8	98.7	6			138	0.7564	98.7	6
		139	0.7614	4.1	4.6	9	4.8	100.7	6			139	0.7614	100.7	6
		140	0.7663	4.1	4.6	9	4.8	102.7	6			140	0.7663	102.7	6
		141	0.7713	4.1	4.6	9	4.8	104.8	6			141	0.7713	104.8	6
		142	0.7761	4.1	4.6	9	4.8	106.8	6			142	0.7761	106.8	6
		143	0.7809	4.1	4.6	9	4.8	108.8	6			143	0.7809	108.8	6
		144	0.7857	4.1	4.6	9	4.8	110.9	6			144	0.7857	110.9	6
		145	0.7905	4.1	4.6	9	4.8	112.9	6			145	0.7905	112.9	6
		146	0.7962	4.1	4.6	9	4.8	114.9	6			146	0.7962	114.9	6
		147	0.8019	3.9	4.6	9	4.8	117	6			147	0.8019	117	6
		148	0.8075	3.9	4.6	9	4.8	119	6			148	0.8075	119	6
		149	0.8132	3.9	4.6	9	4.8	121	6			149	0.8132	121	6
		150	0.8188	3.9	4.6	9	4.8	123.1	6			150	0.8188	123.1	6
		151	0.8245	3.9	4.6	9	4.8	125.1	6			151	0.8245	125.1	6
		152	0.8302	3.9	4.6	9	4.8	127.1	6			152	0.8302	127.1	6
		153	0.8358	3.9	4.6	9	4.8	129.2	6			153	0.8358	129.2	6
		154	0.8413	3.9	4.6	9	4.8	131.2	6			154	0.8413	131.2	6
		155	0.8468	3.9	4.6	9	4.8	133.2	6			155	0.8468	133.2	6
		156	0.8523	3.9	4.6	9	4.8	135.3	6			156	0.8523	135.3	6
		157	0.8578	3.9	4.6	9	4.8	137.3	6			157	0.8578	137.3	6
		158	0.8632	3.9	4.6	9	4.8	139.3	6			158	0.8632	139.3	6
		159	0.8685	3.9	4.6	9	4.8	141.4	6			159	0.8685	141.4	6
		160	0.8739	3.9	4.6	9	4.8	143.4	6			160	0.8739	143.4	6
		161	0.8792	3.9	4.6	9	4.8	145.4	6			161	0.8792	145.4	6
		162	0.8864	3.9	4.6	9	4.8	147.5	6			162	0.8864	147.5	6
		163	0.8936	3.9	4.6	9	4.8	149.5	6			163	0.8936	149.5	6
		164	0.9009	3.9	4.6	9	4.8	151.5	6			164	0.9009	151.5	6
		165	0.9081	3.9	4.6	9	4.8	153.6	6			165	0.9081	153.6	6
		166	0.9153	3.9	4.6	9	4.8	155.6	6			166	0.9153	155.6	6
		167	0.9225	3.9	4.6	9	4.8	157.6	6			167	0.9225	157.6	6
		168	0.9297	3.9	4.6	9	4.8	159.7	6			168	0.9297	159.7	6
		169	0.9369	3.9	4.6	9	4.8	161.7	6			169	0.9369	161.7	6
		170	0.9443	3.9	4.6	9	4.8	163.7	6			170	0.9443	163.7	6
		171	0.9517	3.9	4.6	9	4.8	165.8	6			171	0.9517	165.8	6
		172	0.9592	3.9	4.6	9	4.8	167.8	6			172	0.9592	167.8	6
		173	0.9666	3.9	4.6	9	4.8	169.8	6			173	0.9666	169.8	6
		174	0.974	3.9	4.6	9	4.8	171.9	6			174	0.974	171.9	6
		175	0.9814	3.9	4.6	9	4.8	173.9	6			175	0.9814	173.9	6
		176	0.9889	3.6	4.6	9	4.8	175.9	6			176	0.9889	175.9	6
		177	0.9963	3.6	4.6	9	4.8	178	6			177	0.9963	178	6
		178	1	3.6	4.6	9	4.8	179	6			178	1	179	6
Abdomen_Irrgular	Tracking_1	1	0	6.6	7.1	9	5	179			Fixed_1	1	0	179
		2	0.0033	6.6	7.1	9	5	178	6			2	0.0033	178	6
		3	0.0099	6.6	7.1	9	5	175.9	6			3	0.0099	175.9	6
		4	0.0166	6.6	7.1	9	5	173.9	6			4	0.0166	173.9	6
		5	0.0232	6.6	7.1	9	5	171.9	6			5	0.0232	171.9	6
		6	0.0298	6.6	7.1	9	5	169.8	6			6	0.0298	169.8	6
		7	0.0365	6.6	7.1	9	5	167.8	6			7	0.0365	167.8	6
		8	0.0431	6.9	7.1	9	5	165.8	6			8	0.0431	165.8	6
		9	0.0497	6.9	7.1	9	5	163.7	6			9	0.0497	163.7	6
		10	0.056	6.9	7.1	9	5	161.7	6			10	0.056	161.7	6
		11	0.0622	6.9	6.9	9	5	159.7	6			11	0.0622	159.7	6
		12	0.0685	6.9	6.9	9	5	157.6	6			12	0.0685	157.6	6
		13	0.0747	6.9	6.9	9	5	155.6	6			13	0.0747	155.6	6
		14	0.0806	6.9	6.9	9	5	153.6	6			14	0.0806	153.6	6
		15	0.0864	6.6	6.6	9	5	151.5	6			15	0.0864	151.5	6
		16	0.0923	6.6	6.6	9	5	149.5	6			16	0.0923	149.5	6
		17	0.0981	6.6	6.6	9	5	147.5	6			17	0.0981	147.5	6
		18	0.1035	6.6	6.6	9	5	145.4	6			18	0.1035	145.4	6
		19	0.1089	6.6	6.4	9	5	143.4	6			19	0.1089	143.4	6
		20	0.1143	6.4	6.4	9	5	141.4	6			20	0.1143	141.4	6
		21	0.1197	6.4	6.4	9	5	139.3	6			21	0.1197	139.3	6
		22	0.1253	6.4	6.1	9	5	137.3	6			22	0.1253	137.3	6
		23	0.1309	6.1	6.1	9	5	135.3	6			23	0.1309	135.3	6
		24	0.1364	6.1	6.1	9	5	133.2	6			24	0.1364	133.2	6
		25	0.142	6.1	5.9	9	5	131.2	6			25	0.142	131.2	6
		26	0.1476	5.9	5.9	9	5	129.2	6			26	0.1476	129.2	6
		27	0.1531	5.9	5.9	9	5	127.1	6			27	0.1531	127.1	6
		28	0.1587	5.6	5.6	9	5	125.1	6			28	0.1587	125.1	6
		29	0.1642	5.6	5.6	9	5	123.1	6			29	0.1642	123.1	6
		30	0.1698	5.6	5.4	9	5	121	6			30	0.1698	121	6
		31	0.1753	5.4	5.4	9	5	119	6			31	0.1753	119	6
		32	0.1809	5.4	5.1	9	5	117	6			32	0.1809	117	6
		33	0.1864	5.4	5.1	9	5	114.9	6			33	0.1864	114.9	6
		34	0.1918	5.1	4.9	9	5	112.9	6			34	0.1918	112.9	6
		35	0.1972	5.1	4.9	9	5	110.9	6			35	0.1972	110.9	6
		36	0.2025	4.9	4.6	9	5	108.8	6			36	0.2025	108.8	6
		37	0.2079	4.9	4.6	9	5	106.8	6			37	0.2079	106.8	6
		38	0.213	4.9	4.4	9	5	104.8	6			38	0.213	104.8	6
		39	0.2181	4.9	4.1	9	5	102.7	6			39	0.2181	102.7	6
		40	0.2231	4.9	4.1	9	5	100.7	6			40	0.2231	100.7	6
		41	0.2282	4.9	4.1	9	5	98.7	6			41	0.2282	98.7	6
		42	0.2329	5.1	4.1	9	5	96.6	6			42	0.2329	96.6	6
		43	0.2375	5.1	4.1	9	5	94.6	6			43	0.2375	94.6	6
		44	0.2421	5.1	4.4	9	5	92.6	6			44	0.2421	92.6	6
		45	0.2468	5.1	4.4	9	5	90.5	6			45	0.2468	90.5	6
		46	0.25	5.4	4.4	9	5	88.5	6			46	0.25	88.5	6
		47	0.2532	5.4	4.4	9	5	86.4	6			47	0.2532	86.4	6
		48	0.2565	5.4	4.4	9	4.8	84.4	6			48	0.2565	84.4	6
		49	0.2597	5.6	4.6	9	4.8	82.4	6			49	0.2597	82.4	6
		50	0.2618	5.6	4.6	9	4.8	80.3	6			50	0.2618	80.3	6
		51	0.2639	5.6	4.6	9	4.8	78.3	6			51	0.2639	78.3	6
		52	0.2659	5.6	4.9	9	4.8	76.3	6			52	0.2659	76.3	6
		53	0.268	5.9	4.9	9	4.8	74.2	6			53	0.268	74.2	6
		54	0.2701	5.9	5.1	9	4.8	72.2	6			54	0.2701	72.2	6
		55	0.2722	5.9	5.1	9	4.8	70.2	6			55	0.2722	70.2	6
		56	0.2743	6.1	5.1	9	4.8	68.1	6			56	0.2743	68.1	6
		57	0.2764	6.1	5.4	9	4.8	66.1	6			57	0.2764	66.1	6
		58	0.2794	6.1	5.4	9	4.8	64.1	6			58	0.2794	64.1	6
		59	0.2824	6.1	5.4	9	4.8	62	6			59	0.2824	62	6
		60	0.2854	6.1	5.6	9	4.8	60	6			60	0.2854	60	6
		61	0.2884	6.1	5.6	9	4.8	58	6			61	0.2884	58	6
		62	0.2916	6.1	5.6	9	4.8	55.9	6			62	0.2916	55.9	6
		63	0.2947	6.4	5.6	9	4.8	53.9	6			63	0.2947	53.9	6
		64	0.2978	6.4	5.6	9	4.8	51.9	6			64	0.2978	51.9	6
		65	0.3009	6.4	5.9	9	4.8	49.8	6			65	0.3009	49.8	6
		66	0.3068	6.4	5.9	9	4.8	47.8	6			66	0.3068	47.8	6
		67	0.3127	6.4	5.9	9	4.8	45.8	6			67	0.3127	45.8	6
		68	0.3186	6.4	5.9	9	4.8	43.7	6			68	0.3186	43.7	6
		69	0.3244	6.6	5.9	9	4.8	41.7	6			69	0.3244	41.7	6
		70	0.3298	6.6	5.9	9	4.8	39.7	6			70	0.3298	39.7	6
		71	0.3352	6.6	5.9	9	4.8	37.6	6			71	0.3352	37.6	6
		72	0.3406	6.6	5.9	9	4.8	35.6	6			72	0.3406	35.6	6
		73	0.346	6.6	5.9	9	4.8	33.6	6			73	0.346	33.6	6
		74	0.3514	6.9	5.9	9	4.8	31.5	6			74	0.3514	31.5	6
		75	0.3568	6.9	5.9	9	4.8	29.5	6			75	0.3568	29.5	6
		76	0.3622	6.9	5.9	9	4.8	27.5	6			76	0.3622	27.5	6
		77	0.3676	6.9	5.9	9	4.8	25.4	6			77	0.3676	25.4	6
		78	0.373	6.9	6.1	9	4.8	23.4	6			78	0.373	23.4	6
		79	0.3784	7.1	6.1	9	4.8	21.4	6			79	0.3784	21.4	6
		80	0.3838	7.1	6.1	9	4.8	19.3	6			80	0.3838	19.3	6
		81	0.3892	7.1	6.4	9	4.8	17.3	6			81	0.3892	17.3	6
		82	0.3949	7.4	6.4	9	4.8	15.3	6			82	0.3949	15.3	6
		83	0.4007	7.4	6.4	9	4.8	13.2	6			83	0.4007	13.2	6
		84	0.4064	7.4	6.4	9	4.8	11.2	6			84	0.4064	11.2	6
		85	0.4122	7.4	6.6	9	4.8	9.2	6			85	0.4122	9.2	6
		86	0.4179	7.4	6.6	9	4.8	7.1	6			86	0.4179	7.1	6
		87	0.4237	7.4	6.6	9	4.8	5.1	6			87	0.4237	5.1	6
		88	0.4294	7.5	6.6	9	4.8	3.1	6			88	0.4294	3.1	6
		89	0.4352	7.5	6.6	9	4.8	1	6			89	0.4352	1	6
		90	0.4409	7.5	6.9	9	4.8	359	6			90	0.4409	359	6
		91	0.4466	7.5	6.9	9	4.3	356.9	6			91	0.4466	356.9	6
		92	0.4524	7.5	6.9	9	4.3	354.9	6			92	0.4524	354.9	6
		93	0.4581	7.5	6.9	9	4.3	352.9	6			93	0.4581	352.9	6
		94	0.4639	7.5	6.9	9	4.8	350.8	6			94	0.4639	350.8	6
		95	0.4696	7.5	6.9	9	4.8	348.8	6			95	0.4696	348.8	6
		96	0.4753	7.5	6.9	9	4.8	346.8	6			96	0.4753	346.8	6
		97	0.4811	7.5	6.9	9	4.8	344.7	6			97	0.4811	344.7	6
		98	0.486	7.5	6.9	9	4.8	342.7	6			98	0.486	342.7	6
		99	0.491	7.5	6.9	9	4.8	340.7	6			99	0.491	340.7	6
		100	0.4959	7.5	6.9	9	4.8	338.6	6			100	0.4959	338.6	6
		101	0.5008	7.4	6.9	9	4.8	336.6	6			101	0.5008	336.6	6
		102	0.5058	7.4	6.9	9	4.8	334.6	6			102	0.5058	334.6	6
		103	0.5107	7.4	6.9	9	4.8	332.5	6			103	0.5107	332.5	6
		104	0.5156	7.4	6.9	9	4.8	330.5	6			104	0.5156	330.5	6
		105	0.5206	7.4	6.6	9	4.8	328.5	6			105	0.5206	328.5	6
		106	0.5255	7.4	6.6	9	4.8	326.4	6			106	0.5255	326.4	6
		107	0.5304	7.1	6.6	9	4.8	324.4	6			107	0.5304	324.4	6
		108	0.5354	7.1	6.6	9	4.8	322.4	6			108	0.5354	322.4	6
		109	0.5403	7.1	6.6	9	4.8	320.3	6			109	0.5403	320.3	6
		110	0.5452	7.1	6.4	9	4.8	318.3	6			110	0.5452	318.3	6
		111	0.5502	6.9	6.4	9	4.8	316.3	6			111	0.5502	316.3	6
		112	0.5551	6.9	6.4	9	4.8	314.2	6			112	0.5551	314.2	6
		113	0.56	6.9	6.1	9	4.8	312.2	6			113	0.56	312.2	6
		114	0.5667	6.6	6.1	9	4.8	310.2	6			114	0.5667	310.2	6
		115	0.5733	6.6	6.1	9	4.8	308.1	6			115	0.5733	308.1	6
		116	0.5799	6.6	5.9	9	4.8	306.1	6			116	0.5799	306.1	6
		117	0.5865	6.4	5.9	9	4.8	304.1	6			117	0.5865	304.1	6
		118	0.5931	6.4	5.6	9	4.8	302	6			118	0.5931	302	6
		119	0.5998	6.1	5.6	9	4.8	300	6			119	0.5998	300	6
		120	0.6064	6.1	5.6	9	4.8	298	6			120	0.6064	298	6
		121	0.613	5.9	5.4	9	4.8	295.9	6			121	0.613	295.9	6
		122	0.6206	5.9	5.4	9	4.8	293.9	6			122	0.6206	293.9	6
		123	0.6282	5.6	5.1	9	4.8	291.9	6			123	0.6282	291.9	6
		124	0.6359	5.6	4.9	9	4.8	289.8	6			124	0.6359	289.8	6
		125	0.6435	5.4	4.9	9	4.8	287.8	6			125	0.6435	287.8	6
		126	0.6509	5.4	4.6	9	4.8	285.8	6			126	0.6509	285.8	6
		127	0.6583	5.1	4.6	9	4.8	283.7	6			127	0.6583	283.7	6
		128	0.6657	4.9	4.6	9	4.8	281.7	6			128	0.6657	281.7	6
		129	0.673	4.9	4.9	9	4.8	279.7	6			129	0.673	279.7	6
		130	0.6785	4.6	4.9	9	4.8	277.6	6			130	0.6785	277.6	6
		131	0.684	4.4	4.9	9	4.8	275.6	6			131	0.684	275.6	6
		132	0.6895	4.4	4.9	9	4.8	273.6	6			132	0.6895	273.6	6
		133	0.695	4.4	5.1	9	4.8	271.5	6			133	0.695	271.5	6
		134	0.7002	4.4	5.1	9	4.8	269.5	6			134	0.7002	269.5	6
		135	0.7053	4.4	5.1	9	4.8	267.4	6			135	0.7053	267.4	6
		136	0.7105	4.4	5.4	9	4.8	265.4	6			136	0.7105	265.4	6
		137	0.7156	4.6	5.4	9	4.8	263.4	6			137	0.7156	263.4	6
		138	0.7207	4.6	5.4	9	4.8	261.3	6			138	0.7207	261.3	6
		139	0.7259	4.6	5.6	9	4.8	259.3	6			139	0.7259	259.3	6
		140	0.731	4.6	5.6	9	4.8	257.3	6			140	0.731	257.3	6
		141	0.7361	4.6	5.6	9	4.8	255.2	6			141	0.7361	255.2	6
		142	0.7416	4.6	5.6	9	4.8	253.2	6			142	0.7416	253.2	6
		143	0.747	4.6	5.9	9	4.8	251.2	6			143	0.747	251.2	6
		144	0.7525	4.9	5.9	9	4.8	249.1	6			144	0.7525	249.1	6
		145	0.758	4.9	5.9	9	4.8	247.1	6			145	0.758	247.1	6
		146	0.7646	4.9	5.9	9	4.8	245.1	6			146	0.7646	245.1	6
		147	0.7712	5.1	5.9	9	4.8	243	6			147	0.7712	243	6
		148	0.7778	5.1	5.9	9	4.8	241	6			148	0.7778	241	6
		149	0.7844	5.1	5.9	9	4.8	239	6			149	0.7844	239	6
		150	0.7915	5.4	5.9	9	4.8	236.9	6			150	0.7915	236.9	6
		151	0.7986	5.4	5.9	9	4.8	234.9	6			151	0.7986	234.9	6
		152	0.8058	5.4	6.1	9	4.8	232.9	6			152	0.8058	232.9	6
		153	0.8129	5.6	6.1	9	4.8	230.8	6			153	0.8129	230.8	6
		154	0.8196	5.6	6.1	9	4.8	228.8	6			154	0.8196	228.8	6
		155	0.8263	5.6	6.1	9	4.8	226.8	6			155	0.8263	226.8	6
		156	0.8331	5.6	6.1	9	4.8	224.7	6			156	0.8331	224.7	6
		157	0.8398	5.6	6.4	9	4.8	222.7	6			157	0.8398	222.7	6
		158	0.8465	5.6	6.4	9	4.8	220.7	6			158	0.8465	220.7	6
		159	0.8532	5.6	6.4	9	4.8	218.6	6			159	0.8532	218.6	6
		160	0.8599	5.9	6.4	9	4.8	216.6	6			160	0.8599	216.6	6
		161	0.8667	5.9	6.4	9	4.8	214.6	6			161	0.8667	214.6	6
		162	0.8741	5.9	6.6	9	4.8	212.5	6			162	0.8741	212.5	6
		163	0.8816	5.9	6.6	9	4.8	210.5	6			163	0.8816	210.5	6
		164	0.8891	5.9	6.6	9	4.8	208.5	6			164	0.8891	208.5	6
		165	0.8966	5.9	6.6	9	4.8	206.4	6			165	0.8966	206.4	6
		166	0.9036	5.9	6.9	9	5	204.4	6			166	0.9036	204.4	6
		167	0.9107	5.9	6.9	9	5	202.4	6			167	0.9107	202.4	6
		168	0.9177	5.9	6.9	9	5	200.3	6			168	0.9177	200.3	6
		169	0.9248	5.9	6.9	9	5	198.3	6			169	0.9248	198.3	6
		170	0.9334	5.9	7.1	9	5	196.3	6			170	0.9334	196.3	6
		171	0.9421	6.1	7.1	9	5	194.2	6			171	0.9421	194.2	6
		172	0.9507	6.1	7.1	9	5	192.2	6			172	0.9507	192.2	6
		173	0.9594	6.1	7.1	9	5	190.2	6			173	0.9594	190.2	6
		174	0.9683	6.4	7.1	9	5	188.1	6			174	0.9683	188.1	6
		175	0.9772	6.4	7.1	9	5	186.1	6			175	0.9772	186.1	6
		176	0.9861	6.4	7.1	9	5	184.1	6			176	0.9861	184.1	6
		177	0.995	6.4	7.1	9	5	182	6			177	0.995	182	6
		178	1	6.4	7.1	9	5	181	6			178	1	181	6
	Tracking_2	1	0	6.6	7.5	9	4.8	181			Fixed_2	1	0	181
		2	0.0048	6.6	7.5	9	4.8	182	6			2	0.0048	182	6
		3	0.0144	6.4	7.5	9	4.8	184.1	6			3	0.0144	184.1	6
		4	0.024	6.4	7.5	9	4.8	186.1	6			4	0.024	186.1	6
		5	0.0336	6.4	7.5	9	4.8	188.1	6			5	0.0336	188.1	6
		6	0.0429	6.4	7.5	9	4.8	190.2	6			6	0.0429	190.2	6
		7	0.0522	6.1	7.5	9	4.8	192.2	6			7	0.0522	192.2	6
		8	0.0615	6.1	7.4	9	4.8	194.2	6			8	0.0615	194.2	6
		9	0.0708	6.1	7.4	9	4.8	196.3	6			9	0.0708	196.3	6
		10	0.0798	5.9	7.4	9	4.8	198.3	6			10	0.0798	198.3	6
		11	0.0889	5.9	7.4	9	4.8	200.3	6			11	0.0889	200.3	6
		12	0.0979	5.9	7.4	9	4.8	202.4	6			12	0.0979	202.4	6
		13	0.107	5.9	7.1	9	4.8	204.4	6			13	0.107	204.4	6
		14	0.1157	5.9	7.1	9	4.8	206.4	6			14	0.1157	206.4	6
		15	0.1245	5.9	7.1	9	4.8	208.5	6			15	0.1245	208.5	6
		16	0.1333	5.9	6.9	9	4.8	210.5	6			16	0.1333	210.5	6
		17	0.1421	5.9	6.9	9	4.8	212.5	6			17	0.1421	212.5	6
		18	0.1477	5.9	6.9	9	4.3	214.6	6			18	0.1477	214.6	6
		19	0.1533	5.9	6.9	9	4.8	216.6	6			19	0.1533	216.6	6
		20	0.1589	5.9	6.9	9	4.8	218.6	6			20	0.1589	218.6	6
		21	0.1645	5.9	6.6	9	4.8	220.7	6			21	0.1645	220.7	6
		22	0.1701	5.9	6.6	9	4.8	222.7	6			22	0.1701	222.7	6
		23	0.1758	5.6	6.6	9	4.8	224.7	6			23	0.1758	224.7	6
		24	0.1814	5.6	6.6	9	4.8	226.8	6			24	0.1814	226.8	6
		25	0.187	5.6	6.6	9	4.8	228.8	6			25	0.187	228.8	6
		26	0.1928	5.6	6.4	9	4.8	230.8	6			26	0.1928	230.8	6
		27	0.1985	5.6	6.4	9	4.8	232.9	6			27	0.1985	232.9	6
		28	0.2043	5.4	6.4	9	4.8	234.9	6			28	0.2043	234.9	6
		29	0.2101	5.4	6.4	9	4.8	236.9	6			29	0.2101	236.9	6
		30	0.2157	5.4	6.4	9	4.8	239	6			30	0.2157	239	6
		31	0.2213	5.4	6.4	9	4.8	241	6			31	0.2213	241	6
		32	0.2269	5.1	6.1	9	4.8	243	6			32	0.2269	243	6
		33	0.2325	5.1	6.1	9	4.8	245.1	6			33	0.2325	245.1	6
		34	0.2375	5.1	6.1	9	4.8	247.1	6			34	0.2375	247.1	6
		35	0.2425	4.9	6.1	9	4.8	249.1	6			35	0.2425	249.1	6
		36	0.2475	4.9	6.1	9	4.8	251.2	6			36	0.2475	251.2	6
		37	0.2525	4.6	6.1	9	4.8	253.2	6			37	0.2525	253.2	6
		38	0.2578	4.6	5.9	9	4.8	255.2	6			38	0.2578	255.2	6
		39	0.263	4.6	5.9	9	4.8	257.3	6			39	0.263	257.3	6
		40	0.2683	4.4	5.9	9	4.8	259.3	6			40	0.2683	259.3	6
		41	0.2735	4.4	5.9	9	4.8	261.3	6			41	0.2735	261.3	6
		42	0.2779	4.4	5.6	9	4.8	263.4	6			42	0.2779	263.4	6
		43	0.2823	4.4	5.6	9	4.8	265.4	6			43	0.2823	265.4	6
		44	0.2867	4.4	5.6	9	4.8	267.4	6			44	0.2867	267.4	6
		45	0.2911	4.1	5.4	9	4.8	269.5	6			45	0.2911	269.5	6
		46	0.296	4.1	5.4	9	4.8	271.5	6			46	0.296	271.5	6
		47	0.3009	4.1	5.4	9	4.8	273.6	6			47	0.3009	273.6	6
		48	0.3058	4.1	5.1	9	4.8	275.6	6			48	0.3058	275.6	6
		49	0.3107	4.1	5.1	9	4.8	277.6	6			49	0.3107	277.6	6
		50	0.3179	4.4	5.1	9	4.8	279.7	6			50	0.3179	279.7	6
		51	0.3251	4.4	5.1	9	4.8	281.7	6			51	0.3251	281.7	6
		52	0.3323	4.6	4.9	9	4.8	283.7	6			52	0.3323	283.7	6
		53	0.3395	4.9	4.9	9	4.8	285.8	6			53	0.3395	285.8	6
		54	0.3467	4.9	4.9	9	4.8	287.8	6			54	0.3467	287.8	6
		55	0.3539	5.1	4.9	9	4.8	289.8	6			55	0.3539	289.8	6
		56	0.3611	5.1	4.9	9	4.8	291.9	6			56	0.3611	291.9	6
		57	0.3683	5.4	4.9	9	4.8	293.9	6			57	0.3683	293.9	6
		58	0.3748	5.4	5.1	9	4.8	295.9	6			58	0.3748	295.9	6
		59	0.3813	5.6	5.1	9	4.8	298	6			59	0.3813	298	6
		60	0.3878	5.6	5.4	9	4.8	300	6			60	0.3878	300	6
		61	0.3943	5.9	5.4	9	4.8	302	6			61	0.3943	302	6
		62	0.4004	5.9	5.4	9	4.8	304.1	6			62	0.4004	304.1	6
		63	0.4065	6.1	5.6	9	4.8	306.1	6			63	0.4065	306.1	6
		64	0.4126	6.1	5.6	9	4.8	308.1	6			64	0.4126	308.1	6
		65	0.4188	6.1	5.6	9	4.8	310.2	6			65	0.4188	310.2	6
		66	0.4258	6.4	5.9	9	4.8	312.2	6			66	0.4258	312.2	6
		67	0.4328	6.4	5.9	9	5	314.2	6			67	0.4328	314.2	6
		68	0.4398	6.4	5.9	9	5	316.3	6			68	0.4398	316.3	6
		69	0.4468	6.6	6.1	9	5	318.3	6			69	0.4468	318.3	6
		70	0.4541	6.6	6.1	9	5	320.3	6			70	0.4541	320.3	6
		71	0.4613	6.6	6.1	9	5	322.4	6			71	0.4613	322.4	6
		72	0.4685	6.9	6.4	9	5	324.4	6			72	0.4685	324.4	6
		73	0.4758	6.9	6.4	9	5	326.4	6			73	0.4758	326.4	6
		74	0.4832	6.9	6.4	9	5	328.5	6			74	0.4832	328.5	6
		75	0.4906	6.9	6.6	9	5	330.5	6			75	0.4906	330.5	6
		76	0.4981	7.1	6.6	9	5	332.5	6			76	0.4981	332.5	6
		77	0.5055	7.1	6.6	9	5	334.6	6			77	0.5055	334.6	6
		78	0.513	7.1	6.6	9	5	336.6	6			78	0.513	336.6	6
		79	0.5204	7.1	6.6	9	5	338.6	6			79	0.5204	338.6	6
		80	0.5279	7.1	6.9	9	5	340.7	6			80	0.5279	340.7	6
		81	0.5353	7.1	6.9	9	5	342.7	6			81	0.5353	342.7	6
		82	0.5405	7.1	6.9	9	5	344.7	6			82	0.5405	344.7	6
		83	0.5457	7.1	6.9	9	5	346.8	6			83	0.5457	346.8	6
		84	0.5509	7.1	6.9	9	5	348.8	6			84	0.5509	348.8	6
		85	0.5562	7.1	6.9	9	5	350.8	6			85	0.5562	350.8	6
		86	0.5614	7.1	6.9	9	5	352.9	6			86	0.5614	352.9	6
		87	0.5666	7.1	6.6	9	5	354.9	6			87	0.5666	354.9	6
		88	0.5718	7.1	6.6	9	5	356.9	6			88	0.5718	356.9	6
		89	0.577	7.1	6.6	9	5	359	6			89	0.577	359	6
		90	0.5826	7.1	6.6	9	5	1	6			90	0.5826	1	6
		91	0.5881	7.1	6.6	9	5	3.1	6			91	0.5881	3.1	6
		92	0.5936	7.1	6.6	9	5	5.1	6			92	0.5936	5.1	6
		93	0.5991	7.1	6.4	9	5	7.1	6			93	0.5991	7.1	6
		94	0.6047	7.1	6.4	9	5	9.2	6			94	0.6047	9.2	6
		95	0.6102	6.9	6.4	9	5	11.2	6			95	0.6102	11.2	6
		96	0.6157	6.9	6.4	9	5	13.2	6			96	0.6157	13.2	6
		97	0.6212	6.9	6.1	9	5	15.3	6			97	0.6212	15.3	6
		98	0.6266	6.9	6.1	9	5	17.3	6			98	0.6266	17.3	6
		99	0.6321	6.6	6.1	9	5	19.3	6			99	0.6321	19.3	6
		100	0.6375	6.6	5.9	9	5	21.4	6			100	0.6375	21.4	6
		101	0.6429	6.6	5.9	9	5	23.4	6			101	0.6429	23.4	6
		102	0.6485	6.6	5.9	9	5	25.4	6			102	0.6485	25.4	6
		103	0.6541	6.4	5.9	9	5	27.5	6			103	0.6541	27.5	6
		104	0.6597	6.4	5.9	9	5	29.5	6			104	0.6597	29.5	6
		105	0.6653	6.4	5.9	9	5	31.5	6			105	0.6653	31.5	6
		106	0.6715	6.4	5.9	9	5	33.6	6			106	0.6715	33.6	6
		107	0.6778	6.4	5.9	9	5	35.6	6			107	0.6778	35.6	6
		108	0.6841	6.1	5.9	9	5	37.6	6			108	0.6841	37.6	6
		109	0.6904	6.1	5.9	9	5	39.7	6			109	0.6904	39.7	6
		110	0.6966	6.1	5.9	9	5	41.7	6			110	0.6966	41.7	6
		111	0.7029	6.1	5.6	9	5	43.7	6			111	0.7029	43.7	6
		112	0.7092	6.1	5.6	9	5	45.8	6			112	0.7092	45.8	6
		113	0.7155	6.1	5.6	9	5	47.8	6			113	0.7155	47.8	6
		114	0.7184	5.9	5.6	9	5	49.8	6			114	0.7184	49.8	6
		115	0.7214	5.9	5.6	9	5	51.9	6			115	0.7214	51.9	6
		116	0.7244	5.9	5.6	9	5	53.9	6			116	0.7244	53.9	6
		117	0.7273	5.9	5.6	9	5	55.9	6			117	0.7273	55.9	6
		118	0.7303	5.9	5.4	9	5	58	6			118	0.7303	58	6
		119	0.7332	5.9	5.4	9	5	60	6			119	0.7332	60	6
		120	0.7362	5.9	5.4	9	5	62	6			120	0.7362	62	6
		121	0.7391	5.9	5.4	9	5	64.1	6			121	0.7391	64.1	6
		122	0.741	5.6	5.1	9	5	66.1	6			122	0.741	66.1	6
		123	0.7429	5.6	5.1	9	5	68.1	6			123	0.7429	68.1	6
		124	0.7448	5.6	5.1	9	5	70.2	6			124	0.7448	70.2	6
		125	0.7467	5.6	4.9	9	5	72.2	6			125	0.7467	72.2	6
		126	0.7485	5.6	4.9	9	5	74.2	6			126	0.7485	74.2	6
		127	0.7504	5.4	4.6	9	4.8	76.3	6			127	0.7504	76.3	6
		128	0.7523	5.4	4.6	9	4.8	78.3	6			128	0.7523	78.3	6
		129	0.7547	5.4	4.6	9	4.8	80.3	6			129	0.7547	80.3	6
		130	0.759	5.1	4.6	9	4.8	82.4	6			130	0.759	82.4	6
		131	0.7632	5.1	4.6	9	4.8	84.4	6			131	0.7632	84.4	6
		132	0.7674	5.1	4.6	9	4.8	86.4	6			132	0.7674	86.4	6
		133	0.7717	4.9	4.6	9	4.8	88.5	6			133	0.7717	88.5	6
		134	0.7761	4.9	4.4	9	4.8	90.5	6			134	0.7761	90.5	6
		135	0.7805	4.9	4.4	9	4.8	92.6	6			135	0.7805	92.6	6
		136	0.785	4.9	4.4	9	4.8	94.6	6			136	0.785	94.6	6
		137	0.7894	4.6	4.4	9	4.8	96.6	6			137	0.7894	96.6	6
		138	0.7949	4.6	4.4	9	4.8	98.7	6			138	0.7949	98.7	6
		139	0.8004	4.6	4.6	9	4.8	100.7	6			139	0.8004	100.7	6
		140	0.8059	4.9	4.6	9	4.8	102.7	6			140	0.8059	102.7	6
		141	0.8114	4.9	4.9	9	4.8	104.8	6			141	0.8114	104.8	6
		142	0.8171	5.1	4.9	9	4.8	106.8	6			142	0.8171	106.8	6
		143	0.8227	5.4	5.1	9	4.8	108.8	6			143	0.8227	108.8	6
		144	0.8284	5.4	5.4	9	4.8	110.9	6			144	0.8284	110.9	6
		145	0.8341	5.6	5.4	9	4.8	112.9	6			145	0.8341	112.9	6
		146	0.8386	5.6	5.6	9	4.8	114.9	6			146	0.8386	114.9	6
		147	0.8432	5.9	5.6	9	4.8	117	6			147	0.8432	117	6
		148	0.8478	5.9	5.9	9	4.8	119	6			148	0.8478	119	6
		149	0.8523	6.1	5.9	9	4.8	121	6			149	0.8523	121	6
		150	0.8569	6.1	6.1	9	4.8	123.1	6			150	0.8569	123.1	6
		151	0.8614	6.1	6.1	9	4.8	125.1	6			151	0.8614	125.1	6
		152	0.866	6.4	6.1	9	4.8	127.1	6			152	0.866	127.1	6
		153	0.8706	6.4	6.4	9	4.8	129.2	6			153	0.8706	129.2	6
		154	0.8751	6.4	6.4	9	4.8	131.2	6			154	0.8751	131.2	6
		155	0.8797	6.4	6.6	9	4.8	133.2	6			155	0.8797	133.2	6
		156	0.8842	6.6	6.6	9	4.8	135.3	6			156	0.8842	135.3	6
		157	0.8888	6.6	6.6	9	4.8	137.3	6			157	0.8888	137.3	6
		158	0.8934	6.6	6.9	9	4.8	139.3	6			158	0.8934	139.3	6
		159	0.8979	6.6	6.9	9	4.8	141.4	6			159	0.8979	141.4	6
		160	0.9025	6.9	6.9	9	4.8	143.4	6			160	0.9025	143.4	6
		161	0.907	6.9	7.1	9	4.8	145.4	6			161	0.907	145.4	6
		162	0.9112	6.9	7.1	9	4.8	147.5	6			162	0.9112	147.5	6
		163	0.9153	6.9	7.1	9	4.8	149.5	6			163	0.9153	149.5	6
		164	0.9194	6.9	7.1	9	4.8	151.5	6			164	0.9194	151.5	6
		165	0.9236	6.9	7.4	9	4.8	153.6	6			165	0.9236	153.6	6
		166	0.9293	6.9	7.4	9	4.8	155.6	6			166	0.9293	155.6	6
		167	0.9351	6.9	7.4	9	4.8	157.6	6			167	0.9351	157.6	6
		168	0.9409	6.9	7.4	9	4.8	159.7	6			168	0.9409	159.7	6
		169	0.9466	6.9	7.4	9	4.8	161.7	6			169	0.9466	161.7	6
		170	0.9529	6.9	7.4	9	4.8	163.7	6			170	0.9529	163.7	6
		171	0.9592	6.9	7.4	9	4.8	165.8	6			171	0.9592	165.8	6
		172	0.9654	6.9	7.5	9	4.8	167.8	6			172	0.9654	167.8	6
		173	0.9717	6.9	7.5	9	4.8	169.8	6			173	0.9717	169.8	6
		174	0.978	6.9	7.5	9	4.8	171.9	6			174	0.978	171.9	6
		175	0.9843	6.6	7.5	9	4.8	173.9	6			175	0.9843	173.9	6
		176	0.9906	6.6	7.5	9	4.8	175.9	6			176	0.9906	175.9	6
		177	0.9969	6.6	7.5	9	4.8	178	6			177	0.9969	178	6
		178	1	6.6	7.5	9	4.8	179	6			178	1	179	6
Pelvis_Regular	Tracking_1	1	0	5.9	5.1	3.3	6.8	181			Fixed_1	1	0	181
		2	0.0028	5.9	5.1	3.3	6.8	182	6			2	0.0028	182	6
		3	0.0083	5.9	5.1	3.3	6.8	184.1	6			3	0.0083	184.1	6
		4	0.0138	5.9	5.1	3.3	6.8	186.1	6			4	0.0138	186.1	6
		5	0.0194	5.9	5.1	3.3	6.8	188.1	6			5	0.0194	188.1	6
		6	0.0252	5.9	5.1	3.3	6.8	190.2	6			6	0.0252	190.2	6
		7	0.031	5.9	5.1	3.3	6.8	192.2	6			7	0.031	192.2	6
		8	0.0368	5.9	5.1	3.3	6.8	194.2	6			8	0.0368	194.2	6
		9	0.0427	5.9	5.1	3.3	6.8	196.3	6			9	0.0427	196.3	6
		10	0.0485	5.9	5.1	3.3	6.8	198.3	6			10	0.0485	198.3	6
		11	0.0544	5.9	5.1	3.3	6.8	200.3	6			11	0.0544	200.3	6
		12	0.0603	5.9	5.1	3.3	6.8	202.4	6			12	0.0603	202.4	6
		13	0.0661	5.9	5.1	3.3	6.8	204.4	6			13	0.0661	204.4	6
		14	0.072	5.9	5.1	3.3	6.8	206.4	6			14	0.072	206.4	6
		15	0.0779	5.9	5.1	3.3	6.8	208.5	6			15	0.0779	208.5	6
		16	0.0838	5.9	5.1	3.3	6.8	210.5	6			16	0.0838	210.5	6
		17	0.0896	5.9	5.1	3.3	6.8	212.5	6			17	0.0896	212.5	6
		18	0.0953	5.9	5.1	3.3	6.8	214.6	6			18	0.0953	214.6	6
		19	0.101	5.9	5.1	3.3	6.8	216.6	6			19	0.101	216.6	6
		20	0.1067	5.9	5.1	3.3	6.8	218.6	6			20	0.1067	218.6	6
		21	0.1124	5.9	5.1	3.3	6.8	220.7	6			21	0.1124	220.7	6
		22	0.1181	5.9	5.1	3.3	6.8	222.7	6			22	0.1181	222.7	6
		23	0.1238	5.9	5.1	3.3	6.8	224.7	6			23	0.1238	224.7	6
		24	0.1295	5.9	5.1	3.3	6.3	226.8	6			24	0.1295	226.8	6
		25	0.1352	5.9	5.1	3.8	6.3	228.8	6			25	0.1352	228.8	6
		26	0.141	5.9	5.1	3.8	6.3	230.8	6			26	0.141	230.8	6
		27	0.1468	5.9	5.1	3.8	6.3	232.9	6			27	0.1468	232.9	6
		28	0.1525	5.9	5.1	3.8	6.3	234.9	6			28	0.1525	234.9	6
		29	0.1583	5.9	5.1	3.8	6.3	236.9	6			29	0.1583	236.9	6
		30	0.1641	5.6	5.1	3.8	6.3	239	6			30	0.1641	239	6
		31	0.1699	5.6	5.1	3.8	6.3	241	6			31	0.1699	241	6
		32	0.1757	5.6	5.1	3.8	6.3	243	6			32	0.1757	243	6
		33	0.1815	5.6	5.1	3.8	6.3	245.1	6			33	0.1815	245.1	6
		34	0.1866	5.6	5.1	3.8	6.3	247.1	6			34	0.1866	247.1	6
		35	0.1917	5.6	5.1	3.8	5.8	249.1	6			35	0.1917	249.1	6
		36	0.1968	5.6	5.1	4.3	5.8	251.2	6			36	0.1968	251.2	6
		37	0.2019	5.6	5.1	4.3	5.8	253.2	6			37	0.2019	253.2	6
		38	0.2076	5.6	5.1	4.3	5.8	255.2	6			38	0.2076	255.2	6
		39	0.2132	5.6	5.1	4.3	5.8	257.3	6			39	0.2132	257.3	6
		40	0.2188	5.6	5.1	4.3	5.8	259.3	6			40	0.2188	259.3	6
		41	0.2244	5.6	5.1	4.3	5.8	261.3	6			41	0.2244	261.3	6
		42	0.2301	5.6	5.1	4.3	5.3	263.4	6			42	0.2301	263.4	6
		43	0.2357	5.6	5.1	4.3	5.3	265.4	6			43	0.2357	265.4	6
		44	0.2413	5.6	5.1	4.3	5.3	267.4	6			44	0.2413	267.4	6
		45	0.247	5.6	5.1	4.8	5.3	269.5	6			45	0.247	269.5	6
		46	0.2524	5.6	5.1	4.8	5.3	271.5	6			46	0.2524	271.5	6
		47	0.2579	5.6	5.1	4.8	5.3	273.6	6			47	0.2579	273.6	6
		48	0.2634	5.6	5.1	4.8	5.3	275.6	6			48	0.2634	275.6	6
		49	0.2688	5.6	5.1	4.8	5.3	277.6	6			49	0.2688	277.6	6
		50	0.2744	5.6	5.1	4.8	4.8	279.7	6			50	0.2744	279.7	6
		51	0.2799	5.6	5.1	4.8	4.8	281.7	6			51	0.2799	281.7	6
		52	0.2855	5.6	5.1	5.3	4.8	283.7	6			52	0.2855	283.7	6
		53	0.2911	5.6	5.1	5.3	4.8	285.8	6			53	0.2911	285.8	6
		54	0.2966	5.6	5.1	5.3	4.8	287.8	6			54	0.2966	287.8	6
		55	0.3022	5.6	5.1	5.3	4.8	289.8	6			55	0.3022	289.8	6
		56	0.3077	5.6	5.1	5.3	4.8	291.9	6			56	0.3077	291.9	6
		57	0.3133	5.6	5.1	5.3	4.8	293.9	6			57	0.3133	293.9	6
		58	0.3195	5.6	5.1	5.3	4.8	295.9	6			58	0.3195	295.9	6
		59	0.3257	5.6	5.1	5.8	4.3	298	6			59	0.3257	298	6
		60	0.3319	5.6	5.1	5.8	4.3	300	6			60	0.3319	300	6
		61	0.3381	5.6	5.1	5.8	4.3	302	6			61	0.3381	302	6
		62	0.3443	5.6	5.1	5.8	4.3	304.1	6			62	0.3443	304.1	6
		63	0.3505	5.6	5.1	5.8	4.3	306.1	6			63	0.3505	306.1	6
		64	0.3567	5.6	5.1	5.8	4.3	308.1	6			64	0.3567	308.1	6
		65	0.3629	5.6	5.1	5.8	4.3	310.2	6			65	0.3629	310.2	6
		66	0.3672	5.6	5.1	5.8	3.8	312.2	6			66	0.3672	312.2	6
		67	0.3715	5.6	5.1	5.8	3.8	314.2	6			67	0.3715	314.2	6
		68	0.3758	5.6	5.4	6.3	3.8	316.3	6			68	0.3758	316.3	6
		69	0.3801	5.6	5.4	6.3	3.8	318.3	6			69	0.3801	318.3	6
		70	0.3845	5.6	5.4	6.3	3.8	320.3	6			70	0.3845	320.3	6
		71	0.3888	5.6	5.4	6.3	3.8	322.4	6			71	0.3888	322.4	6
		72	0.3931	5.6	5.4	6.3	3.8	324.4	6			72	0.3931	324.4	6
		73	0.3974	5.6	5.4	6.3	3.8	326.4	6			73	0.3974	326.4	6
		74	0.4021	5.6	5.4	6.3	3.8	328.5	6			74	0.4021	328.5	6
		75	0.4068	5.6	5.4	6.3	3.8	330.5	6			75	0.4068	330.5	6
		76	0.4115	5.6	5.4	6.3	3.8	332.5	6			76	0.4115	332.5	6
		77	0.4162	5.6	5.4	6.3	3.8	334.6	6			77	0.4162	334.6	6
		78	0.4209	5.6	5.4	6.8	3.3	336.6	6			78	0.4209	336.6	6
		79	0.4256	5.6	5.4	6.8	3.3	338.6	6			79	0.4256	338.6	6
		80	0.4303	5.6	5.4	6.8	3.3	340.7	6			80	0.4303	340.7	6
		81	0.435	5.6	5.4	6.8	3.3	342.7	6			81	0.435	342.7	6
		82	0.4407	5.6	5.4	6.8	3.3	344.7	6			82	0.4407	344.7	6
		83	0.4464	5.6	5.4	6.8	3.3	346.8	6			83	0.4464	346.8	6
		84	0.4521	5.6	5.4	6.8	3.3	348.8	6			84	0.4521	348.8	6
		85	0.4578	5.6	5.4	6.8	3.3	350.8	6			85	0.4578	350.8	6
		86	0.4635	5.6	5.4	6.8	3.3	352.9	6			86	0.4635	352.9	6
		87	0.4692	5.6	5.4	6.8	3.3	354.9	6			87	0.4692	354.9	6
		88	0.4749	5.6	5.4	6.8	3.3	356.9	6			88	0.4749	356.9	6
		89	0.4805	5.6	5.4	6.8	3.3	359	6			89	0.4805	359	6
		90	0.4855	5.6	5.4	6.8	3.3	1	6			90	0.4855	1	6
		91	0.4904	5.6	5.4	6.8	3.3	3.1	6			91	0.4904	3.1	6
		92	0.4953	5.6	5.4	6.8	3.3	5.1	6			92	0.4953	5.1	6
		93	0.5003	5.6	5.4	6.8	3.3	7.1	6			93	0.5003	7.1	6
		94	0.506	5.6	5.4	6.8	3.3	9.2	6			94	0.506	9.2	6
		95	0.5117	5.6	5.4	6.8	3.3	11.2	6			95	0.5117	11.2	6
		96	0.5173	5.6	5.4	6.8	3.3	13.2	6			96	0.5173	13.2	6
		97	0.523	5.6	5.4	6.8	3.3	15.3	6			97	0.523	15.3	6
		98	0.5293	5.6	5.4	6.8	3.3	17.3	6			98	0.5293	17.3	6
		99	0.5355	5.6	5.4	6.8	3.3	19.3	6			99	0.5355	19.3	6
		100	0.5417	5.6	5.4	6.8	3.3	21.4	6			100	0.5417	21.4	6
		101	0.548	5.6	5.4	6.8	3.3	23.4	6			101	0.548	23.4	6
		102	0.5542	5.6	5.4	6.8	3.3	25.4	6			102	0.5542	25.4	6
		103	0.5604	5.6	5.4	6.8	3.3	27.5	6			103	0.5604	27.5	6
		104	0.5667	5.6	5.4	6.8	3.3	29.5	6			104	0.5667	29.5	6
		105	0.5729	5.6	5.4	6.8	3.3	31.5	6			105	0.5729	31.5	6
		106	0.5791	5.6	5.4	6.8	3.3	33.6	6			106	0.5791	33.6	6
		107	0.5854	5.6	5.4	6.8	3.3	35.6	6			107	0.5854	35.6	6
		108	0.5916	5.6	5.4	6.8	3.3	37.6	6			108	0.5916	37.6	6
		109	0.5978	5.6	5.4	6.8	3.3	39.7	6			109	0.5978	39.7	6
		110	0.6041	5.6	5.4	6.8	3.3	41.7	6			110	0.6041	41.7	6
		111	0.6103	5.6	5.4	6.8	3.3	43.7	6			111	0.6103	43.7	6
		112	0.6165	5.6	5.4	6.8	3.3	45.8	6			112	0.6165	45.8	6
		113	0.6228	5.6	5.4	6.8	3.8	47.8	6			113	0.6228	47.8	6
		114	0.629	5.6	5.4	6.8	3.8	49.8	6			114	0.629	49.8	6
		115	0.6351	5.6	5.4	6.8	3.8	51.9	6			115	0.6351	51.9	6
		116	0.6413	5.6	5.4	6.8	3.8	53.9	6			116	0.6413	53.9	6
		117	0.6475	5.6	5.4	6.3	3.8	55.9	6			117	0.6475	55.9	6
		118	0.6537	5.6	5.4	6.3	3.8	58	6			118	0.6537	58	6
		119	0.6599	5.6	5.4	6.3	3.8	60	6			119	0.6599	60	6
		120	0.666	5.6	5.4	6.3	3.8	62	6			120	0.666	62	6
		121	0.6722	5.9	5.4	6.3	3.8	64.1	6			121	0.6722	64.1	6
		122	0.6784	5.9	5.4	6.3	3.8	66.1	6			122	0.6784	66.1	6
		123	0.6846	5.9	5.4	6.3	4.3	68.1	6			123	0.6846	68.1	6
		124	0.6908	5.9	5.4	6.3	4.3	70.2	6			124	0.6908	70.2	6
		125	0.6969	5.9	5.4	6.3	4.3	72.2	6			125	0.6969	72.2	6
		126	0.7031	5.9	5.4	6.3	4.3	74.2	6			126	0.7031	74.2	6
		127	0.7093	5.9	5.4	5.8	4.3	76.3	6			127	0.7093	76.3	6
		128	0.7155	5.9	5.4	5.8	4.3	78.3	6			128	0.7155	78.3	6
		129	0.7217	5.9	5.4	5.8	4.3	80.3	6			129	0.7217	80.3	6
		130	0.7278	5.9	5.4	5.8	4.3	82.4	6			130	0.7278	82.4	6
		131	0.7339	5.9	5.4	5.8	4.3	84.4	6			131	0.7339	84.4	6
		132	0.7401	5.9	5.4	5.8	4.8	86.4	6			132	0.7401	86.4	6
		133	0.7462	5.9	5.4	5.8	4.8	88.5	6			133	0.7462	88.5	6
		134	0.7524	5.9	5.4	5.3	4.8	90.5	6			134	0.7524	90.5	6
		135	0.7585	5.9	5.4	5.3	4.8	92.6	6			135	0.7585	92.6	6
		136	0.7646	5.9	5.4	5.3	4.8	94.6	6			136	0.7646	94.6	6
		137	0.7708	5.9	5.4	5.3	4.8	96.6	6			137	0.7708	96.6	6
		138	0.7769	5.9	5.4	5.3	4.8	98.7	6			138	0.7769	98.7	6
		139	0.783	5.9	5.4	5.3	5.3	100.7	6			139	0.783	100.7	6
		140	0.7892	5.9	5.4	5.3	5.3	102.7	6			140	0.7892	102.7	6
		141	0.7953	5.9	5.4	5.3	5.3	104.8	6			141	0.7953	104.8	6
		142	0.8015	5.9	5.4	4.8	5.3	106.8	6			142	0.8015	106.8	6
		143	0.8076	5.9	5.4	4.8	5.3	108.8	6			143	0.8076	108.8	6
		144	0.8137	5.9	5.4	4.8	5.3	110.9	6			144	0.8137	110.9	6
		145	0.8199	5.9	5.4	4.8	5.3	112.9	6			145	0.8199	112.9	6
		146	0.825	5.9	5.4	4.8	5.8	114.9	6			146	0.825	114.9	6
		147	0.8301	5.9	5.4	4.8	5.8	117	6			147	0.8301	117	6
		148	0.8352	5.9	5.4	4.8	5.8	119	6			148	0.8352	119	6
		149	0.8402	5.9	5.4	4.8	5.8	121	6			149	0.8402	121	6
		150	0.846	5.9	5.4	4.3	5.8	123.1	6			150	0.846	123.1	6
		151	0.8518	5.9	5.4	4.3	5.8	125.1	6			151	0.8518	125.1	6
		152	0.8576	5.9	5.4	4.3	5.8	127.1	6			152	0.8576	127.1	6
		153	0.8634	5.9	5.4	4.3	5.8	129.2	6			153	0.8634	129.2	6
		154	0.8685	5.9	5.4	4.3	5.8	131.2	6			154	0.8685	131.2	6
		155	0.8736	5.9	5.4	4.3	6.3	133.2	6			155	0.8736	133.2	6
		156	0.8787	5.9	5.4	4.3	6.3	135.3	6			156	0.8787	135.3	6
		157	0.8838	5.9	5.4	4.3	6.3	137.3	6			157	0.8838	137.3	6
		158	0.8893	5.9	5.4	3.8	6.3	139.3	6			158	0.8893	139.3	6
		159	0.8948	5.9	5.4	3.8	6.3	141.4	6			159	0.8948	141.4	6
		160	0.9003	5.9	5.4	3.8	6.3	143.4	6			160	0.9003	143.4	6
		161	0.9058	5.9	5.1	3.8	6.3	145.4	6			161	0.9058	145.4	6
		162	0.9111	5.9	5.1	3.8	6.3	147.5	6			162	0.9111	147.5	6
		163	0.9163	5.9	5.1	3.8	6.3	149.5	6			163	0.9163	149.5	6
		164	0.9215	5.9	5.1	3.8	6.8	151.5	6			164	0.9215	151.5	6
		165	0.9267	5.9	5.1	3.8	6.8	153.6	6			165	0.9267	153.6	6
		166	0.9324	5.9	5.1	3.8	6.8	155.6	6			166	0.9324	155.6	6
		167	0.9381	5.9	5.1	3.8	6.8	157.6	6			167	0.9381	157.6	6
		168	0.9438	5.9	5.1	3.8	6.8	159.7	6			168	0.9438	159.7	6
		169	0.9495	5.9	5.1	3.3	6.8	161.7	6			169	0.9495	161.7	6
		170	0.9554	5.9	5.1	3.3	6.8	163.7	6			170	0.9554	163.7	6
		171	0.9614	5.9	5.1	3.3	6.8	165.8	6			171	0.9614	165.8	6
		172	0.9673	5.9	5.1	3.3	6.8	167.8	6			172	0.9673	167.8	6
		173	0.9733	5.9	5.1	3.3	6.8	169.8	6			173	0.9733	169.8	6
		174	0.9792	5.9	5.1	3.3	6.8	171.9	6			174	0.9792	171.9	6
		175	0.9851	5.9	5.1	3.3	6.8	173.9	6			175	0.9851	173.9	6
		176	0.9911	5.9	5.1	3.3	6.8	175.9	6			176	0.9911	175.9	6
		177	0.997	5.9	5.1	3.3	6.8	178	6			177	0.997	178	6
		178	1	5.9	5.1	3.3	6.8	179	6			178	1	179	6
	Tracking_2	1	0	5.6	5.4	3.3	6.8	179				1	0	179
		2	0.0026	5.6	5.4	3.3	6.8	178	6			2	0.0026	178	6
		3	0.0078	5.6	5.4	3.3	6.8	175.9	6			3	0.0078	175.9	6
		4	0.013	5.6	5.4	3.3	6.8	173.9	6			4	0.013	173.9	6
		5	0.0182	5.6	5.4	3.3	6.8	171.9	6			5	0.0182	171.9	6
		6	0.0231	5.6	5.4	3.3	6.8	169.8	6			6	0.0231	169.8	6
		7	0.028	5.6	5.4	3.3	6.8	167.8	6			7	0.028	167.8	6
		8	0.0329	5.6	5.4	3.3	6.8	165.8	6			8	0.0329	165.8	6
		9	0.0378	5.6	5.4	3.3	6.8	163.7	6			9	0.0378	163.7	6
		10	0.043	5.6	5.4	3.3	6.8	161.7	6			10	0.043	161.7	6
		11	0.0482	5.6	5.4	3.3	6.8	159.7	6			11	0.0482	159.7	6
		12	0.0534	5.6	5.4	3.8	6.8	157.6	6			12	0.0534	157.6	6
		13	0.0586	5.6	5.4	3.8	6.8	155.6	6			13	0.0586	155.6	6
		14	0.0638	5.6	5.4	3.8	6.8	153.6	6			14	0.0638	153.6	6
		15	0.069	5.6	5.4	3.8	6.8	151.5	6			15	0.069	151.5	6
		16	0.0742	5.6	5.4	3.8	6.8	149.5	6			16	0.0742	149.5	6
		17	0.0794	5.6	5.4	3.8	6.3	147.5	6			17	0.0794	147.5	6
		18	0.0852	5.6	5.4	3.8	6.3	145.4	6			18	0.0852	145.4	6
		19	0.0911	5.6	5.4	3.8	6.3	143.4	6			19	0.0911	143.4	6
		20	0.0969	5.6	5.4	3.8	6.3	141.4	6			20	0.0969	141.4	6
		21	0.1027	5.6	5.4	3.8	6.3	139.3	6			21	0.1027	139.3	6
		22	0.1085	5.6	5.4	3.8	6.3	137.3	6			22	0.1085	137.3	6
		23	0.1144	5.6	5.4	4.3	6.3	135.3	6			23	0.1144	135.3	6
		24	0.1202	5.6	5.4	4.3	6.3	133.2	6			24	0.1202	133.2	6
		25	0.126	5.6	5.4	4.3	6.3	131.2	6			25	0.126	131.2	6
		26	0.1318	5.6	5.4	4.3	5.8	129.2	6			26	0.1318	129.2	6
		27	0.1377	5.6	5.4	4.3	5.8	127.1	6			27	0.1377	127.1	6
		28	0.1435	5.6	5.4	4.3	5.8	125.1	6			28	0.1435	125.1	6
		29	0.1493	5.6	5.4	4.3	5.8	123.1	6			29	0.1493	123.1	6
		30	0.1551	5.9	5.4	4.8	5.8	121	6			30	0.1551	121	6
		31	0.1609	5.9	5.4	4.8	5.8	119	6			31	0.1609	119	6
		32	0.1668	5.9	5.4	4.8	5.8	117	6			32	0.1668	117	6
		33	0.1726	5.9	5.4	4.8	5.8	114.9	6			33	0.1726	114.9	6
		34	0.1785	5.9	5.4	4.8	5.8	112.9	6			34	0.1785	112.9	6
		35	0.1844	5.9	5.4	4.8	5.3	110.9	6			35	0.1844	110.9	6
		36	0.1903	5.9	5.4	4.8	5.3	108.8	6			36	0.1903	108.8	6
		37	0.1962	5.9	5.4	4.8	5.3	106.8	6			37	0.1962	106.8	6
		38	0.2021	5.9	5.4	4.8	5.3	104.8	6			38	0.2021	104.8	6
		39	0.208	5.9	5.4	5.3	5.3	102.7	6			39	0.208	102.7	6
		40	0.2139	5.9	5.4	5.3	5.3	100.7	6			40	0.2139	100.7	6
		41	0.2198	5.9	5.4	5.3	5.3	98.7	6			41	0.2198	98.7	6
		42	0.2257	5.9	5.4	5.3	4.8	96.6	6			42	0.2257	96.6	6
		43	0.2316	5.9	5.4	5.3	4.8	94.6	6			43	0.2316	94.6	6
		44	0.2375	5.9	5.4	5.3	4.8	92.6	6			44	0.2375	92.6	6
		45	0.2434	5.9	5.4	5.3	4.8	90.5	6			45	0.2434	90.5	6
		46	0.2493	5.9	5.4	5.3	4.8	88.5	6			46	0.2493	88.5	6
		47	0.2551	5.9	5.4	5.8	4.8	86.4	6			47	0.2551	86.4	6
		48	0.261	5.9	5.4	5.8	4.8	84.4	6			48	0.261	84.4	6
		49	0.2669	5.9	5.4	5.8	4.3	82.4	6			49	0.2669	82.4	6
		50	0.2731	5.9	5.4	5.8	4.3	80.3	6			50	0.2731	80.3	6
		51	0.2792	5.9	5.4	5.8	4.3	78.3	6			51	0.2792	78.3	6
		52	0.2854	5.9	5.1	5.8	4.3	76.3	6			52	0.2854	76.3	6
		53	0.2916	5.9	5.1	5.8	4.3	74.2	6			53	0.2916	74.2	6
		54	0.2977	5.9	5.1	6.3	4.3	72.2	6			54	0.2977	72.2	6
		55	0.3039	5.9	5.1	6.3	4.3	70.2	6			55	0.3039	70.2	6
		56	0.31	5.9	5.1	6.3	4.3	68.1	6			56	0.31	68.1	6
		57	0.3162	5.9	5.1	6.3	4.3	66.1	6			57	0.3162	66.1	6
		58	0.3223	5.9	5.1	6.3	3.8	64.1	6			58	0.3223	64.1	6
		59	0.3285	5.9	5.1	6.3	3.8	62	6			59	0.3285	62	6
		60	0.3346	5.9	5.1	6.3	3.8	60	6			60	0.3346	60	6
		61	0.3408	5.9	5.1	6.3	3.8	58	6			61	0.3408	58	6
		62	0.3469	5.9	5.1	6.3	3.8	55.9	6			62	0.3469	55.9	6
		63	0.3531	5.9	5.1	6.3	3.8	53.9	6			63	0.3531	53.9	6
		64	0.3592	5.9	5.1	6.8	3.8	51.9	6			64	0.3592	51.9	6
		65	0.3654	5.9	5.1	6.8	3.8	49.8	6			65	0.3654	49.8	6
		66	0.3713	5.9	5.1	6.8	3.8	47.8	6			66	0.3713	47.8	6
		67	0.3772	5.9	5.1	6.8	3.8	45.8	6			67	0.3772	45.8	6
		68	0.3831	5.9	5.1	6.8	3.3	43.7	6			68	0.3831	43.7	6
		69	0.389	5.9	5.1	6.8	3.3	41.7	6			69	0.389	41.7	6
		70	0.3949	5.9	5.1	6.8	3.3	39.7	6			70	0.3949	39.7	6
		71	0.4009	5.9	5.1	6.8	3.3	37.6	6			71	0.4009	37.6	6
		72	0.4068	5.9	5.1	6.8	3.3	35.6	6			72	0.4068	35.6	6
		73	0.4127	5.9	5.1	6.8	3.3	33.6	6			73	0.4127	33.6	6
		74	0.4186	5.9	5.1	6.8	3.3	31.5	6			74	0.4186	31.5	6
		75	0.4245	5.9	5.1	6.8	3.3	29.5	6			75	0.4245	29.5	6
		76	0.4304	5.9	5.1	6.8	3.3	27.5	6			76	0.4304	27.5	6
		77	0.4363	5.9	5.1	6.8	3.3	25.4	6			77	0.4363	25.4	6
		78	0.4422	5.9	5.1	6.8	3.3	23.4	6			78	0.4422	23.4	6
		79	0.4481	5.9	5.1	6.8	3.3	21.4	6			79	0.4481	21.4	6
		80	0.454	5.9	5.1	6.8	3.3	19.3	6			80	0.454	19.3	6
		81	0.4599	5.9	5.1	6.8	3.3	17.3	6			81	0.4599	17.3	6
		82	0.4651	5.9	5.1	6.8	3.3	15.3	6			82	0.4651	15.3	6
		83	0.4702	5.9	5.1	6.8	3.3	13.2	6			83	0.4702	13.2	6
		84	0.4753	5.9	5.1	6.8	3.3	11.2	6			84	0.4753	11.2	6
		85	0.4804	5.9	5.1	6.8	3.3	9.2	6			85	0.4804	9.2	6
		86	0.4855	5.9	5.1	6.8	3.3	7.1	6			86	0.4855	7.1	6
		87	0.4906	5.9	5.1	6.8	3.3	5.1	6			87	0.4906	5.1	6
		88	0.4958	5.9	5.1	6.8	3.3	3.1	6			88	0.4958	3.1	6
		89	0.5009	5.9	5.1	6.8	3.3	1	6			89	0.5009	1	6
		90	0.5058	5.9	5.1	6.8	3.3	359	6			90	0.5058	359	6
		91	0.5108	5.9	5.1	6.8	3.3	356.9	6			91	0.5108	356.9	6
		92	0.5158	5.9	5.1	6.8	3.3	354.9	6			92	0.5158	354.9	6
		93	0.5207	5.9	5.1	6.8	3.3	352.9	6			93	0.5207	352.9	6
		94	0.5259	5.9	5.1	6.8	3.3	350.8	6			94	0.5259	350.8	6
		95	0.531	5.9	5.1	6.8	3.3	348.8	6			95	0.531	348.8	6
		96	0.5361	5.9	5.1	6.8	3.3	346.8	6			96	0.5361	346.8	6
		97	0.5412	5.9	5.1	6.8	3.3	344.7	6			97	0.5412	344.7	6
		98	0.5467	5.9	5.1	6.8	3.3	342.7	6			98	0.5467	342.7	6
		99	0.5521	5.9	5.1	6.8	3.3	340.7	6			99	0.5521	340.7	6
		100	0.5576	5.9	5.1	6.8	3.3	338.6	6			100	0.5576	338.6	6
		101	0.5631	5.9	5.1	6.3	3.8	336.6	6			101	0.5631	336.6	6
		102	0.5685	5.9	5.1	6.3	3.8	334.6	6			102	0.5685	334.6	6
		103	0.574	5.9	5.1	6.3	3.8	332.5	6			103	0.574	332.5	6
		104	0.5794	5.9	5.1	6.3	3.8	330.5	6			104	0.5794	330.5	6
		105	0.5849	5.9	5.1	6.3	3.8	328.5	6			105	0.5849	328.5	6
		106	0.5904	5.9	5.1	6.3	3.8	326.4	6			106	0.5904	326.4	6
		107	0.5958	5.9	5.1	6.3	3.8	324.4	6			107	0.5958	324.4	6
		108	0.6013	5.9	5.1	6.3	3.8	322.4	6			108	0.6013	322.4	6
		109	0.6067	5.9	5.1	6.3	3.8	320.3	6			109	0.6067	320.3	6
		110	0.6122	5.9	5.1	6.3	3.8	318.3	6			110	0.6122	318.3	6
		111	0.6177	5.9	5.1	5.8	3.8	316.3	6			111	0.6177	316.3	6
		112	0.6231	5.9	5.1	5.8	3.8	314.2	6			112	0.6231	314.2	6
		113	0.6286	5.9	5.1	5.8	4.3	312.2	6			113	0.6286	312.2	6
		114	0.6342	5.9	5.1	5.8	4.3	310.2	6			114	0.6342	310.2	6
		115	0.6399	5.9	5.1	5.8	4.3	308.1	6			115	0.6399	308.1	6
		116	0.6455	5.6	5.1	5.8	4.3	306.1	6			116	0.6455	306.1	6
		117	0.6512	5.6	5.1	5.8	4.3	304.1	6			117	0.6512	304.1	6
		118	0.6568	5.6	5.1	5.8	4.3	302	6			118	0.6568	302	6
		119	0.6625	5.6	5.1	5.8	4.3	300	6			119	0.6625	300	6
		120	0.6682	5.6	5.1	5.3	4.8	298	6			120	0.6682	298	6
		121	0.6738	5.6	5.1	5.3	4.8	295.9	6			121	0.6738	295.9	6
		122	0.6795	5.6	5.1	5.3	4.8	293.9	6			122	0.6795	293.9	6
		123	0.6851	5.6	5.1	5.3	4.8	291.9	6			123	0.6851	291.9	6
		124	0.6908	5.6	5.1	5.3	4.8	289.8	6			124	0.6908	289.8	6
		125	0.6964	5.6	5.1	5.3	4.8	287.8	6			125	0.6964	287.8	6
		126	0.7021	5.6	5.1	5.3	4.8	285.8	6			126	0.7021	285.8	6
		127	0.7077	5.6	5.1	4.8	4.8	283.7	6			127	0.7077	283.7	6
		128	0.7134	5.6	5.1	4.8	4.8	281.7	6			128	0.7134	281.7	6
		129	0.7191	5.6	5.1	4.8	5.3	279.7	6			129	0.7191	279.7	6
		130	0.725	5.6	5.1	4.8	5.3	277.6	6			130	0.725	277.6	6
		131	0.731	5.6	5.1	4.8	5.3	275.6	6			131	0.731	275.6	6
		132	0.737	5.6	5.1	4.8	5.3	273.6	6			132	0.737	273.6	6
		133	0.7429	5.6	5.1	4.8	5.3	271.5	6			133	0.7429	271.5	6
		134	0.7489	5.6	5.1	4.3	5.3	269.5	6			134	0.7489	269.5	6
		135	0.7549	5.6	5.1	4.3	5.3	267.4	6			135	0.7549	267.4	6
		136	0.7608	5.6	5.1	4.3	5.3	265.4	6			136	0.7608	265.4	6
		137	0.7668	5.6	5.4	4.3	5.8	263.4	6			137	0.7668	263.4	6
		138	0.7728	5.6	5.4	4.3	5.8	261.3	6			138	0.7728	261.3	6
		139	0.7787	5.6	5.4	4.3	5.8	259.3	6			139	0.7787	259.3	6
		140	0.7847	5.6	5.4	4.3	5.8	257.3	6			140	0.7847	257.3	6
		141	0.7907	5.6	5.4	4.3	5.8	255.2	6			141	0.7907	255.2	6
		142	0.7967	5.6	5.4	4.3	5.8	253.2	6			142	0.7967	253.2	6
		143	0.8026	5.6	5.4	4.3	5.8	251.2	6			143	0.8026	251.2	6
		144	0.8086	5.6	5.4	3.8	6.3	249.1	6			144	0.8086	249.1	6
		145	0.8146	5.6	5.4	3.8	6.3	247.1	6			145	0.8146	247.1	6
		146	0.8204	5.6	5.4	3.8	6.3	245.1	6			146	0.8204	245.1	6
		147	0.8263	5.6	5.4	3.8	6.3	243	6			147	0.8263	243	6
		148	0.8321	5.6	5.4	3.8	6.3	241	6			148	0.8321	241	6
		149	0.838	5.6	5.4	3.8	6.3	239	6			149	0.838	239	6
		150	0.8439	5.6	5.4	3.8	6.3	236.9	6			150	0.8439	236.9	6
		151	0.8497	5.6	5.4	3.8	6.3	234.9	6			151	0.8497	234.9	6
		152	0.8556	5.6	5.4	3.8	6.3	232.9	6			152	0.8556	232.9	6
		153	0.8614	5.6	5.4	3.8	6.3	230.8	6			153	0.8614	230.8	6
		154	0.8673	5.6	5.4	3.3	6.3	228.8	6			154	0.8673	228.8	6
		155	0.8732	5.6	5.4	3.3	6.8	226.8	6			155	0.8732	226.8	6
		156	0.879	5.6	5.4	3.3	6.8	224.7	6			156	0.879	224.7	6
		157	0.8849	5.6	5.4	3.3	6.8	222.7	6			157	0.8849	222.7	6
		158	0.8907	5.6	5.4	3.3	6.8	220.7	6			158	0.8907	220.7	6
		159	0.8966	5.6	5.4	3.3	6.8	218.6	6			159	0.8966	218.6	6
		160	0.9024	5.6	5.4	3.3	6.8	216.6	6			160	0.9024	216.6	6
		161	0.9083	5.6	5.4	3.3	6.8	214.6	6			161	0.9083	214.6	6
		162	0.9138	5.6	5.4	3.3	6.8	212.5	6			162	0.9138	212.5	6
		163	0.9193	5.6	5.4	3.3	6.8	210.5	6			163	0.9193	210.5	6
		164	0.9249	5.6	5.4	3.3	6.8	208.5	6			164	0.9249	208.5	6
		165	0.9304	5.6	5.4	3.3	6.8	206.4	6			165	0.9304	206.4	6
		166	0.9359	5.6	5.4	3.3	6.8	204.4	6			166	0.9359	204.4	6
		167	0.9414	5.6	5.4	3.3	6.8	202.4	6			167	0.9414	202.4	6
		168	0.9469	5.6	5.4	3.3	6.8	200.3	6			168	0.9469	200.3	6
		169	0.9524	5.6	5.4	3.3	6.8	198.3	6			169	0.9524	198.3	6
		170	0.958	5.6	5.4	3.3	6.8	196.3	6			170	0.958	196.3	6
		171	0.9635	5.6	5.4	3.3	6.8	194.2	6			171	0.9635	194.2	6
		172	0.969	5.6	5.4	3.3	6.8	192.2	6			172	0.969	192.2	6
		173	0.9745	5.6	5.4	3.3	6.8	190.2	6			173	0.9745	190.2	6
		174	0.9802	5.6	5.4	3.3	6.8	188.1	6			174	0.9802	188.1	6
		175	0.9858	5.6	5.4	3.3	6.8	186.1	6			175	0.9858	186.1	6
		176	0.9915	5.6	5.4	3.3	6.8	184.1	6			176	0.9915	184.1	6
		177	0.9972	5.6	5.4	3.3	6.8	182	6			177	0.9972	182	6
		178	1	5.6	5.4	3.3	6.8	181	6			178	1	181	6
Pelvis_Irregular	Tracking_1	1	0	6.4	4.9	8.3	8.8	181			Fixed_1	1	0	181
		2	0.003	6.4	4.9	8.3	8.8	182	6			2	0.003	182	6
		3	0.009	6.4	4.9	8.3	8.8	184.1	6			3	0.009	184.1	6
		4	0.015	6.4	4.9	8.8	8.8	186.1	6			4	0.015	186.1	6
		5	0.0209	6.4	4.9	8.8	8.8	188.1	6			5	0.0209	188.1	6
		6	0.0271	6.4	4.9	9.3	8.8	190.2	6			6	0.0271	190.2	6
		7	0.0332	6.4	4.9	9.3	8.8	192.2	6			7	0.0332	192.2	6
		8	0.0394	6.1	4.9	9.8	8.8	194.2	6			8	0.0394	194.2	6
		9	0.0455	6.1	4.9	9.8	8.8	196.3	6			9	0.0455	196.3	6
		10	0.0515	6.1	4.9	10.3	8.8	198.3	6			10	0.0515	198.3	6
		11	0.0575	6.1	4.9	10.3	8.8	200.3	6			11	0.0575	200.3	6
		12	0.0634	6.1	4.9	11.3	8.8	202.4	6			12	0.0634	202.4	6
		13	0.0694	6.1	4.9	11.3	8.8	204.4	6			13	0.0694	204.4	6
		14	0.0755	6.1	4.9	11.3	8.8	206.4	6			14	0.0755	206.4	6
		15	0.0817	6.1	4.9	11.3	8.8	208.5	6			15	0.0817	208.5	6
		16	0.0878	6.1	4.9	11.3	8.8	210.5	6			16	0.0878	210.5	6
		17	0.094	6.1	4.9	11.3	8.3	212.5	6			17	0.094	212.5	6
		18	0.1	6.1	4.9	12	8.3	214.6	6			18	0.1	214.6	6
		19	0.106	6.1	4.9	12	8.3	216.6	6			19	0.106	216.6	6
		20	0.112	6.1	4.9	12	8.3	218.6	6			20	0.112	218.6	6
		21	0.118	6.1	4.9	12	8.3	220.7	6			21	0.118	220.7	6
		22	0.1232	6.1	4.9	12	8.3	222.7	6			22	0.1232	222.7	6
		23	0.1284	6.1	4.9	12	8.3	224.7	6			23	0.1284	224.7	6
		24	0.1336	6.1	4.9	12	8.3	226.8	6			24	0.1336	226.8	6
		25	0.1389	6.1	4.9	12	8.3	228.8	6			25	0.1389	228.8	6
		26	0.1441	6.1	4.9	12	8.3	230.8	6			26	0.1441	230.8	6
		27	0.1493	6.1	4.9	12	8.3	232.9	6			27	0.1493	232.9	6
		28	0.1545	6.1	4.9	12	8.3	234.9	6			28	0.1545	234.9	6
		29	0.1598	6.1	4.9	12	8.3	236.9	6			29	0.1598	236.9	6
		30	0.1647	6.1	4.9	12	8.3	239	6			30	0.1647	239	6
		31	0.1696	6.1	4.9	12	8.3	241	6			31	0.1696	241	6
		32	0.1745	6.1	4.9	12	8.3	243	6			32	0.1745	243	6
		33	0.1795	6.1	4.9	12	8.3	245.1	6			33	0.1795	245.1	6
		34	0.184	6.1	4.9	12	7.8	247.1	6			34	0.184	247.1	6
		35	0.1885	6.1	4.9	12	7.8	249.1	6			35	0.1885	249.1	6
		36	0.1931	5.9	4.9	12	7.8	251.2	6			36	0.1931	251.2	6
		37	0.1976	5.9	4.9	12	7.8	253.2	6			37	0.1976	253.2	6
		38	0.2021	5.9	4.9	12	7.8	255.2	6			38	0.2021	255.2	6
		39	0.2066	5.9	5.1	12	7.8	257.3	6			39	0.2066	257.3	6
		40	0.2112	5.9	5.1	12	7.3	259.3	6			40	0.2112	259.3	6
		41	0.2157	5.9	5.1	11.3	7.3	261.3	6			41	0.2157	261.3	6
		42	0.2204	5.9	5.1	11.3	7.3	263.4	6			42	0.2204	263.4	6
		43	0.2251	5.9	5.1	11.3	7.3	265.4	6			43	0.2251	265.4	6
		44	0.2297	5.9	5.1	11.3	6.8	267.4	6			44	0.2297	267.4	6
		45	0.2344	5.9	5.1	11.3	6.8	269.5	6			45	0.2344	269.5	6
		46	0.2395	5.9	5.1	11.3	6.8	271.5	6			46	0.2395	271.5	6
		47	0.2446	5.9	5.1	10.3	6.8	273.6	6			47	0.2446	273.6	6
		48	0.2497	5.9	5.1	10.3	6.8	275.6	6			48	0.2497	275.6	6
		49	0.2548	5.9	5.1	9.8	6.8	277.6	6			49	0.2548	277.6	6
		50	0.2589	5.9	5.1	9.8	6.3	279.7	6			50	0.2589	279.7	6
		51	0.263	5.9	5.1	9.3	6.3	281.7	6			51	0.263	281.7	6
		52	0.2671	5.9	5.1	9.3	6.3	283.7	6			52	0.2671	283.7	6
		53	0.2712	5.9	5.4	8.8	6.3	285.8	6			53	0.2712	285.8	6
		54	0.2754	5.6	5.4	8.8	5.8	287.8	6			54	0.2754	287.8	6
		55	0.2795	5.6	5.4	8.3	5.8	289.8	6			55	0.2795	289.8	6
		56	0.2836	5.6	5.4	8.3	5.8	291.9	6			56	0.2836	291.9	6
		57	0.2877	5.6	5.4	7.8	5.8	293.9	6			57	0.2877	293.9	6
		58	0.2918	5.6	5.4	7.8	5.3	295.9	6			58	0.2918	295.9	6
		59	0.2959	5.6	5.4	7.3	5.3	298	6			59	0.2959	298	6
		60	0.3001	5.6	5.4	7.3	5.3	300	6			60	0.3001	300	6
		61	0.3042	5.6	5.4	7.3	5.3	302	6			61	0.3042	302	6
		62	0.3083	5.6	5.4	7.3	5.8	304.1	6			62	0.3083	304.1	6
		63	0.3124	5.6	5.4	7.3	5.8	306.1	6			63	0.3124	306.1	6
		64	0.3166	5.6	5.4	7.8	5.8	308.1	6			64	0.3166	308.1	6
		65	0.3207	5.6	5.4	7.8	5.8	310.2	6			65	0.3207	310.2	6
		66	0.3287	5.6	5.4	7.8	5.8	312.2	6			66	0.3287	312.2	6
		67	0.3367	5.6	5.4	7.8	5.8	314.2	6			67	0.3367	314.2	6
		68	0.3448	5.6	5.6	7.8	5.8	316.3	6			68	0.3448	316.3	6
		69	0.3528	5.4	5.6	8.3	5.8	318.3	6			69	0.3528	318.3	6
		70	0.3607	5.4	5.6	8.3	5.8	320.3	6			70	0.3607	320.3	6
		71	0.3686	5.4	5.6	8.3	6.3	322.4	6			71	0.3686	322.4	6
		72	0.3766	5.4	5.6	8.3	6.3	324.4	6			72	0.3766	324.4	6
		73	0.3845	5.4	5.6	8.3	6.3	326.4	6			73	0.3845	326.4	6
		74	0.3903	5.4	5.6	8.3	6.3	328.5	6			74	0.3903	328.5	6
		75	0.3961	5.4	5.6	8.3	6.3	330.5	6			75	0.3961	330.5	6
		76	0.4019	5.4	5.6	8.3	6.3	332.5	6			76	0.4019	332.5	6
		77	0.4077	5.4	5.6	8.8	6.3	334.6	6			77	0.4077	334.6	6
		78	0.4132	5.4	5.6	8.8	6.3	336.6	6			78	0.4132	336.6	6
		79	0.4187	5.4	5.6	8.8	6.3	338.6	6			79	0.4187	338.6	6
		80	0.4241	5.4	5.6	8.8	6.3	340.7	6			80	0.4241	340.7	6
		81	0.4296	5.4	5.6	8.8	6.3	342.7	6			81	0.4296	342.7	6
		82	0.4364	5.4	5.6	8.8	6.3	344.7	6			82	0.4364	344.7	6
		83	0.4432	5.4	5.6	8.8	6.8	346.8	6			83	0.4432	346.8	6
		84	0.45	5.4	5.6	8.8	7.3	348.8	6			84	0.45	348.8	6
		85	0.4568	5.4	5.6	8.8	7.3	350.8	6			85	0.4568	350.8	6
		86	0.4637	5.4	5.6	8.8	7.8	352.9	6			86	0.4637	352.9	6
		87	0.4705	5.4	5.6	8.8	8.3	354.9	6			87	0.4705	354.9	6
		88	0.4773	5.4	5.6	8.8	8.3	356.9	6			88	0.4773	356.9	6
		89	0.4841	5.1	5.6	8.8	8.8	359	6			89	0.4841	359	6
		90	0.4918	5.1	5.6	8.3	9.3	1	6			90	0.4918	1	6
		91	0.4994	5.1	5.6	8.3	9.3	3.1	6			91	0.4994	3.1	6
		92	0.5071	5.1	5.6	8.3	9.8	5.1	6			92	0.5071	5.1	6
		93	0.5148	5.1	5.6	8.3	9.8	7.1	6			93	0.5148	7.1	6
		94	0.5224	5.1	5.6	8.8	10.3	9.2	6			94	0.5224	9.2	6
		95	0.5301	5.1	5.6	8.8	10.3	11.2	6			95	0.5301	11.2	6
		96	0.5378	5.1	5.6	8.8	11.3	13.2	6			96	0.5378	13.2	6
		97	0.5455	5.1	5.6	8.8	11.3	15.3	6			97	0.5455	15.3	6
		98	0.5511	5.4	5.6	8.8	11.3	17.3	6			98	0.5511	17.3	6
		99	0.5567	5.4	5.6	8.8	11.3	19.3	6			99	0.5567	19.3	6
		100	0.5624	5.4	5.6	8.8	11.3	21.4	6			100	0.5624	21.4	6
		101	0.568	5.4	5.6	8.8	11.3	23.4	6			101	0.568	23.4	6
		102	0.5737	5.4	5.6	9.3	12	25.4	6			102	0.5737	25.4	6
		103	0.5794	5.4	5.6	9.3	12	27.5	6			103	0.5794	27.5	6
		104	0.5851	5.4	5.6	9.3	12	29.5	6			104	0.5851	29.5	6
		105	0.5907	5.4	5.6	9.3	12	31.5	6			105	0.5907	31.5	6
		106	0.5967	5.4	5.6	9.3	12	33.6	6			106	0.5967	33.6	6
		107	0.6026	5.4	5.6	9.3	12	35.6	6			107	0.6026	35.6	6
		108	0.6085	5.4	5.6	9.3	12	37.6	6			108	0.6085	37.6	6
		109	0.6144	5.4	5.6	9.3	12	39.7	6			109	0.6144	39.7	6
		110	0.6201	5.4	5.6	9.3	12	41.7	6			110	0.6201	41.7	6
		111	0.6258	5.4	5.6	9.3	12	43.7	6			111	0.6258	43.7	6
		112	0.6315	5.4	5.6	9.3	12	45.8	6			112	0.6315	45.8	6
		113	0.6372	5.4	5.6	9.3	12	47.8	6			113	0.6372	47.8	6
		114	0.642	5.4	5.6	9.3	12	49.8	6			114	0.642	49.8	6
		115	0.6469	5.4	5.6	9.3	12	51.9	6			115	0.6469	51.9	6
		116	0.6518	5.4	5.6	9.3	12	53.9	6			116	0.6518	53.9	6
		117	0.6566	5.4	5.6	9.3	12	55.9	6			117	0.6566	55.9	6
		118	0.6614	5.6	5.6	8.8	12	58	6			118	0.6614	58	6
		119	0.6661	5.6	5.6	8.8	12	60	6			119	0.6661	60	6
		120	0.6708	5.6	5.6	8.8	12	62	6			120	0.6708	62	6
		121	0.6755	5.6	5.6	8.8	12	64.1	6			121	0.6755	64.1	6
		122	0.6807	5.6	5.6	8.8	11.3	66.1	6			122	0.6807	66.1	6
		123	0.6859	5.6	5.6	8.8	11.3	68.1	6			123	0.6859	68.1	6
		124	0.691	5.6	5.4	8.8	11.3	70.2	6			124	0.691	70.2	6
		125	0.6962	5.6	5.4	8.8	11.3	72.2	6			125	0.6962	72.2	6
		126	0.7015	5.6	5.4	8.3	11.3	74.2	6			126	0.7015	74.2	6
		127	0.7068	5.6	5.4	8.3	11.3	76.3	6			127	0.7068	76.3	6
		128	0.7122	5.6	5.4	8.3	10.3	78.3	6			128	0.7122	78.3	6
		129	0.7175	5.6	5.4	8.3	10.3	80.3	6			129	0.7175	80.3	6
		130	0.7218	5.6	5.4	8.3	10.3	82.4	6			130	0.7218	82.4	6
		131	0.7262	5.6	5.4	7.8	9.8	84.4	6			131	0.7262	84.4	6
		132	0.7306	5.9	5.4	7.8	9.8	86.4	6			132	0.7306	86.4	6
		133	0.7349	5.9	5.4	7.8	9.8	88.5	6			133	0.7349	88.5	6
		134	0.7393	5.9	5.4	7.8	9.3	90.5	6			134	0.7393	90.5	6
		135	0.7437	5.9	5.4	7.8	9.3	92.6	6			135	0.7437	92.6	6
		136	0.748	5.9	5.4	7.3	8.8	94.6	6			136	0.748	94.6	6
		137	0.7524	5.9	5.4	7.3	8.8	96.6	6			137	0.7524	96.6	6
		138	0.7568	5.9	5.4	7.3	8.3	98.7	6			138	0.7568	98.7	6
		139	0.7611	5.9	5.4	7.3	8.3	100.7	6			139	0.7611	100.7	6
		140	0.7655	5.9	5.1	7.3	8.3	102.7	6			140	0.7655	102.7	6
		141	0.7698	5.9	5.1	6.8	7.8	104.8	6			141	0.7698	104.8	6
		142	0.7742	5.9	5.1	6.8	7.8	106.8	6			142	0.7742	106.8	6
		143	0.7785	5.9	5.1	6.8	7.3	108.8	6			143	0.7785	108.8	6
		144	0.7828	5.9	5.1	6.8	7.3	110.9	6			144	0.7828	110.9	6
		145	0.7872	5.9	5.1	6.3	7.8	112.9	6			145	0.7872	112.9	6
		146	0.791	5.9	5.1	6.3	7.8	114.9	6			146	0.791	114.9	6
		147	0.7948	5.9	5.1	6.3	7.8	117	6			147	0.7948	117	6
		148	0.7986	5.9	5.1	6.3	7.8	119	6			148	0.7986	119	6
		149	0.8024	5.9	5.1	5.8	7.8	121	6			149	0.8024	121	6
		150	0.8069	5.9	5.1	5.8	7.8	123.1	6			150	0.8069	123.1	6
		151	0.8114	6.1	5.1	5.8	8.3	125.1	6			151	0.8114	125.1	6
		152	0.8158	6.1	5.1	5.8	8.3	127.1	6			152	0.8158	127.1	6
		153	0.8203	6.1	5.1	5.8	8.3	129.2	6			153	0.8203	129.2	6
		154	0.8249	6.1	5.1	5.8	8.3	131.2	6			154	0.8249	131.2	6
		155	0.8295	6.1	5.1	5.8	8.3	133.2	6			155	0.8295	133.2	6
		156	0.8341	6.1	5.1	5.8	8.8	135.3	6			156	0.8341	135.3	6
		157	0.8388	6.1	4.9	5.8	8.8	137.3	6			157	0.8388	137.3	6
		158	0.8431	6.1	4.9	5.8	8.8	139.3	6			158	0.8431	139.3	6
		159	0.8474	6.1	4.9	5.8	8.8	141.4	6			159	0.8474	141.4	6
		160	0.8517	6.1	4.9	5.8	8.8	143.4	6			160	0.8517	143.4	6
		161	0.856	6.1	4.9	5.8	8.8	145.4	6			161	0.856	145.4	6
		162	0.8643	6.1	4.9	5.8	8.8	147.5	6			162	0.8643	147.5	6
		163	0.8727	6.1	4.9	5.8	8.8	149.5	6			163	0.8727	149.5	6
		164	0.881	6.1	4.9	5.8	8.8	151.5	6			164	0.881	151.5	6
		165	0.8893	6.1	4.9	5.8	8.8	153.6	6			165	0.8893	153.6	6
		166	0.8976	6.1	4.9	5.8	8.8	155.6	6			166	0.8976	155.6	6
		167	0.9059	6.1	4.9	6.3	8.8	157.6	6			167	0.9059	157.6	6
		168	0.9143	6.1	4.9	6.3	8.8	159.7	6			168	0.9143	159.7	6
		169	0.9226	6.1	4.9	6.3	8.8	161.7	6			169	0.9226	161.7	6
		170	0.9314	6.1	4.9	6.3	8.8	163.7	6			170	0.9314	163.7	6
		171	0.9403	6.1	4.9	6.3	8.8	165.8	6			171	0.9403	165.8	6
		172	0.9492	6.1	4.9	6.3	8.8	167.8	6			172	0.9492	167.8	6
		173	0.958	6.1	4.9	6.3	8.8	169.8	6			173	0.958	169.8	6
		174	0.9674	6.1	4.9	6.8	8.8	171.9	6			174	0.9674	171.9	6
		175	0.9767	6.4	4.9	7.3	8.8	173.9	6			175	0.9767	173.9	6
		176	0.986	6.4	4.9	7.3	8.8	175.9	6			176	0.986	175.9	6
		177	0.9953	6.4	4.9	7.8	8.8	178	6			177	0.9953	178	6
		178	1	6.4	4.9	7.8	8.8	179	6			178	1	179	6
	Tracking_2	1	0	5.6	5.6	7.3	8.3	179			Fixed_2	1	0	179		Tracking_2	1	0	5.6	5.6	7.3	8.3	179		Fixed_2	1	0	179
		2	0.0041	5.6	5.6	7.3	8.3	178	5.447			2	0.0041	178	5.447		2	0.0041	5.6	5.6	7.3	8.3	178	2.724		2	0.0041	178	2.508
		3	0.0124	5.6	5.6	7.3	8.3	175.9	5.447			3	0.0124	175.9	5.447		3	0.0124	5.6	5.6	7.3	8.3	175.9	2.724		3	0.0124	175.9	2.508
		4	0.0206	5.6	5.6	6.8	8.3	173.9	5.447			4	0.0206	173.9	5.447		4	0.0206	5.6	5.6	6.8	8.3	173.9	2.724		4	0.0206	173.9	2.508
		5	0.0289	5.6	5.6	6.8	8.8	171.9	5.447			5	0.0289	171.9	5.447		5	0.0289	5.6	5.6	6.8	8.8	171.9	2.724		5	0.0289	171.9	2.508
		6	0.0372	5.6	5.6	6.3	8.8	169.8	5.379			6	0.0372	169.8	5.379		6	0.0372	5.6	5.6	6.3	8.8	169.8	2.69		6	0.0372	169.8	2.477
		7	0.0449	5.9	5.6	6.3	8.8	167.8	5.884			7	0.0449	167.8	5.884		7	0.0449	5.9	5.6	6.3	8.8	167.8	2.942		7	0.0449	167.8	2.709
		8	0.0518	5.9	5.6	6.3	8.8	165.8	6			8	0.0518	165.8	6		8	0.0518	5.9	5.6	6.3	8.8	165.8	3.219		8	0.0518	165.8	2.964
		9	0.0582	5.9	5.6	6.3	8.8	163.7	6			9	0.0582	163.7	6		9	0.0582	5.9	5.6	6.3	8.8	163.7	3.521		9	0.0582	163.7	3.242
		10	0.0639	5.9	5.6	6.3	8.8	161.7	6			10	0.0639	161.7	6		10	0.0639	5.9	5.6	6.3	8.8	161.7	3.957		10	0.0639	161.7	3.644
		11	0.0696	5.9	5.6	6.3	8.8	159.7	6			11	0.0696	159.7	6		11	0.0696	5.9	5.6	6.3	8.8	159.7	3.957		11	0.0696	159.7	3.644
		12	0.0752	5.9	5.6	6.3	8.8	157.6	6			12	0.0752	157.6	6		12	0.0752	5.9	5.6	6.3	8.8	157.6	3.957		12	0.0752	157.6	3.644
		13	0.0809	5.9	5.6	6.3	8.8	155.6	6			13	0.0809	155.6	6		13	0.0809	5.9	5.6	6.3	8.8	155.6	3.957		13	0.0809	155.6	3.644
		14	0.0863	5.9	5.6	6.3	8.8	153.6	6			14	0.0863	153.6	6		14	0.0863	5.9	5.6	6.3	8.8	153.6	4.168		14	0.0863	153.6	3.838
		15	0.0917	5.9	5.6	6.3	8.8	151.5	6			15	0.0917	151.5	6		15	0.0917	5.9	5.6	6.3	8.8	151.5	4.168		15	0.0917	151.5	3.838
		16	0.0971	5.9	5.6	6.3	8.8	149.5	6			16	0.0971	149.5	6		16	0.0971	5.9	5.6	6.3	8.8	149.5	4.168		16	0.0971	149.5	3.838
		17	0.1025	5.9	5.6	6.3	8.8	147.5	6			17	0.1025	147.5	6		17	0.1025	5.9	5.6	6.3	8.8	147.5	4.168		17	0.1025	147.5	3.838
		18	0.1056	5.9	5.6	5.8	8.8	145.4	6			18	0.1056	145.4	6		18	0.1056	5.9	5.6	5.8	8.8	145.4	6		18	0.1056	145.4	6
		19	0.1086	5.9	5.6	5.8	8.3	143.4	6			19	0.1086	143.4	6		19	0.1086	5.9	5.6	5.8	8.3	143.4	6		19	0.1086	143.4	6
		20	0.1117	5.9	5.6	5.8	8.3	141.4	6			20	0.1117	141.4	6		20	0.1117	5.9	5.6	5.8	8.3	141.4	6		20	0.1117	141.4	6
		21	0.1148	5.9	5.6	5.8	8.3	139.3	6			21	0.1148	139.3	6		21	0.1148	5.9	5.6	5.8	8.3	139.3	6		21	0.1148	139.3	6
		22	0.1178	5.9	5.6	5.8	8.3	137.3	6			22	0.1178	137.3	6		22	0.1178	5.9	5.6	5.8	8.3	137.3	6		22	0.1178	137.3	6
		23	0.1208	6.1	5.6	5.8	8.3	135.3	6			23	0.1208	135.3	6		23	0.1208	6.1	5.6	5.8	8.3	135.3	6		23	0.1208	135.3	6
		24	0.1238	6.1	5.6	5.8	8.3	133.2	6			24	0.1238	133.2	6		24	0.1238	6.1	5.6	5.8	8.3	133.2	6		24	0.1238	133.2	6
		25	0.1268	6.1	5.6	5.8	8.3	131.2	6			25	0.1268	131.2	6		25	0.1268	6.1	5.6	5.8	8.3	131.2	6		25	0.1268	131.2	6
		26	0.1297	6.1	5.6	5.8	8.3	129.2	6			26	0.1297	129.2	6		26	0.1297	6.1	5.6	5.8	8.3	129.2	6		26	0.1297	129.2	6
		27	0.1327	6.1	5.6	5.3	7.8	127.1	6			27	0.1327	127.1	6		27	0.1327	6.1	5.6	5.3	7.8	127.1	6		27	0.1327	127.1	6
		28	0.1357	6.1	5.6	5.3	7.8	125.1	6			28	0.1357	125.1	6		28	0.1357	6.1	5.6	5.3	7.8	125.1	6		28	0.1357	125.1	6
		29	0.1387	6.1	5.6	5.3	7.8	123.1	6			29	0.1387	123.1	6		29	0.1387	6.1	5.6	5.3	7.8	123.1	6		29	0.1387	123.1	6
		30	0.1415	6.1	5.6	5.3	7.8	121	6			30	0.1415	121	6		30	0.1415	6.1	5.6	5.3	7.8	121	6		30	0.1415	121	6
		31	0.1443	6.1	5.6	5.8	7.3	119	6			31	0.1443	119	6		31	0.1443	6.1	5.6	5.8	7.3	119	6		31	0.1443	119	6
		32	0.1472	6.1	5.6	5.8	7.3	117	6			32	0.1472	117	6		32	0.1472	6.1	5.6	5.8	7.3	117	6		32	0.1472	117	6
		33	0.15	6.1	5.6	5.8	7.3	114.9	6			33	0.15	114.9	6		33	0.15	6.1	5.6	5.8	7.3	114.9	6		33	0.15	114.9	6
		34	0.1539	6.1	5.6	5.8	7.3	112.9	6			34	0.1539	112.9	6		34	0.1539	6.1	5.6	5.8	7.3	112.9	5.811		34	0.1539	112.9	5.351
		35	0.1578	6.1	5.6	6.3	7.3	110.9	6			35	0.1578	110.9	6		35	0.1578	6.1	5.6	6.3	7.3	110.9	5.811		35	0.1578	110.9	5.351
		36	0.1616	6.1	5.6	6.3	7.8	108.8	6			36	0.1616	108.8	6		36	0.1616	6.1	5.6	6.3	7.8	108.8	5.811		36	0.1616	108.8	5.351
		37	0.1655	6.1	5.6	6.3	7.8	106.8	6			37	0.1655	106.8	6		37	0.1655	6.1	5.6	6.3	7.8	106.8	5.811		37	0.1655	106.8	5.351
		38	0.1693	6.1	5.6	6.3	8.3	104.8	6			38	0.1693	104.8	6		38	0.1693	6.1	5.6	6.3	8.3	104.8	5.816		38	0.1693	104.8	5.356
		39	0.1732	6.1	5.6	6.8	8.3	102.7	6			39	0.1732	102.7	6		39	0.1732	6.1	5.6	6.8	8.3	102.7	5.816		39	0.1732	102.7	5.356
		40	0.1771	6.1	5.6	6.8	8.3	100.7	6			40	0.1771	100.7	6		40	0.1771	6.1	5.6	6.8	8.3	100.7	5.816		40	0.1771	100.7	5.356
		41	0.1809	6.1	5.6	6.8	8.8	98.7	6			41	0.1809	98.7	6		41	0.1809	6.1	5.6	6.8	8.8	98.7	5.816		41	0.1809	98.7	5.356
		42	0.1849	6.1	5.6	6.8	8.8	96.6	6			42	0.1849	96.6	6		42	0.1849	6.1	5.6	6.8	8.8	96.6	5.678		42	0.1849	96.6	5.228
		43	0.1888	6.1	5.6	6.8	9.3	94.6	6			43	0.1888	94.6	6		43	0.1888	6.1	5.6	6.8	9.3	94.6	5.678		43	0.1888	94.6	5.228
		44	0.1928	6.1	5.6	7.3	9.3	92.6	6			44	0.1928	92.6	6		44	0.1928	6.1	5.6	7.3	9.3	92.6	5.678		44	0.1928	92.6	5.228
		45	0.1968	6.1	5.6	7.3	9.8	90.5	6			45	0.1968	90.5	6		45	0.1968	6.1	5.6	7.3	9.8	90.5	5.678		45	0.1968	90.5	5.228
		46	0.1997	6.1	5.6	7.3	9.8	88.5	6			46	0.1997	88.5	6		46	0.1997	6.1	5.6	7.3	9.8	88.5	6		46	0.1997	88.5	6
		47	0.2027	6.1	5.6	7.3	9.8	86.4	6			47	0.2027	86.4	6		47	0.2027	6.1	5.6	7.3	9.8	86.4	6		47	0.2027	86.4	6
		48	0.2057	6.1	5.6	7.8	10.3	84.4	6			48	0.2057	84.4	6		48	0.2057	6.1	5.6	7.8	10.3	84.4	6		48	0.2057	84.4	6
		49	0.2087	6.1	5.6	7.8	10.3	82.4	6			49	0.2087	82.4	6		49	0.2087	6.1	5.6	7.8	10.3	82.4	6		49	0.2087	82.4	6
		50	0.2126	6.4	5.6	7.8	11.3	80.3	6			50	0.2126	80.3	6		50	0.2126	6.4	5.6	7.8	11.3	80.3	5.636		50	0.2126	80.3	5.19
		51	0.2166	6.4	5.6	7.8	11.3	78.3	6			51	0.2166	78.3	6		51	0.2166	6.4	5.6	7.8	11.3	78.3	5.636		51	0.2166	78.3	5.19
		52	0.2206	6.4	5.6	7.8	11.3	76.3	6			52	0.2206	76.3	6		52	0.2206	6.4	5.6	7.8	11.3	76.3	5.636		52	0.2206	76.3	5.19
		53	0.2246	6.4	5.4	7.8	11.3	74.2	6			53	0.2246	74.2	6		53	0.2246	6.4	5.4	7.8	11.3	74.2	5.636		53	0.2246	74.2	5.19
		54	0.2284	6.4	5.4	8.3	11.3	72.2	6			54	0.2284	72.2	6		54	0.2284	6.4	5.4	8.3	11.3	72.2	5.93		54	0.2284	72.2	5.461
		55	0.2322	6.4	5.4	8.3	11.3	70.2	6			55	0.2322	70.2	6		55	0.2322	6.4	5.4	8.3	11.3	70.2	5.93		55	0.2322	70.2	5.461
		56	0.236	6.4	5.4	8.3	11.3	68.1	6			56	0.236	68.1	6		56	0.236	6.4	5.4	8.3	11.3	68.1	5.93		56	0.236	68.1	5.461
		57	0.2397	6.4	5.4	8.3	12	66.1	6			57	0.2397	66.1	6		57	0.2397	6.4	5.4	8.3	12	66.1	5.93		57	0.2397	66.1	5.461
		58	0.2437	6.4	5.4	8.3	12	64.1	6			58	0.2437	64.1	6		58	0.2437	6.4	5.4	8.3	12	64.1	5.687		58	0.2437	64.1	5.237
		59	0.2476	6.4	5.4	8.3	12	62	6			59	0.2476	62	6		59	0.2476	6.4	5.4	8.3	12	62	5.687		59	0.2476	62	5.237
		60	0.2516	6.1	5.4	8.3	12	60	6			60	0.2516	60	6		60	0.2516	6.1	5.4	8.3	12	60	5.687		60	0.2516	60	5.237
		61	0.2555	6.1	5.4	8.3	12	58	6			61	0.2555	58	6		61	0.2555	6.1	5.4	8.3	12	58	5.687		61	0.2555	58	5.237
		62	0.2599	6.1	5.4	8.3	12	55.9	6			62	0.2599	55.9	6		62	0.2599	6.1	5.4	8.3	12	55.9	5.182		62	0.2599	55.9	4.772
		63	0.2642	6.1	5.4	8.3	12	53.9	6			63	0.2642	53.9	6		63	0.2642	6.1	5.4	8.3	12	53.9	5.182		63	0.2642	53.9	4.772
		64	0.2686	6.1	5.4	8.3	12	51.9	6			64	0.2686	51.9	6		64	0.2686	6.1	5.4	8.3	12	51.9	5.182		64	0.2686	51.9	4.772
		65	0.2729	6.1	5.4	8.3	12	49.8	6			65	0.2729	49.8	6		65	0.2729	6.1	5.4	8.3	12	49.8	5.182		65	0.2729	49.8	4.772
		66	0.2804	6.1	5.4	8.3	12	47.8	5.995			66	0.2804	47.8	5.995		66	0.2804	6.1	5.4	8.3	12	47.8	2.997		66	0.2804	47.8	2.76
		67	0.2879	6.1	5.1	8.3	12	45.8	5.995			67	0.2879	45.8	5.995		67	0.2879	6.1	5.1	8.3	12	45.8	2.997		67	0.2879	45.8	2.76
		68	0.2954	6.1	5.1	8.3	12	43.7	5.995			68	0.2954	43.7	5.995		68	0.2954	6.1	5.1	8.3	12	43.7	2.997		68	0.2954	43.7	2.76
		69	0.3029	6.1	5.1	8.3	12	41.7	5.995			69	0.3029	41.7	5.995		69	0.3029	6.1	5.1	8.3	12	41.7	2.997		69	0.3029	41.7	2.76
		70	0.3108	6.1	5.1	8.8	12	39.7	5.683			70	0.3108	39.7	5.683		70	0.3108	6.1	5.1	8.8	12	39.7	2.841		70	0.3108	39.7	2.616
		71	0.3187	6.1	5.1	8.8	12	37.6	5.683			71	0.3187	37.6	5.683		71	0.3187	6.1	5.1	8.8	12	37.6	2.841		71	0.3187	37.6	2.616
		72	0.3266	6.1	5.1	8.8	12	35.6	5.683			72	0.3266	35.6	5.683		72	0.3266	6.1	5.1	8.8	12	35.6	2.841		72	0.3266	35.6	2.616
		73	0.3339	6.1	5.1	8.8	12	33.6	6			73	0.3339	33.6	6		73	0.3339	6.1	5.1	8.8	12	33.6	3.085		73	0.3339	33.6	2.84
		74	0.3404	6.1	5.1	8.8	12	31.5	6			74	0.3404	31.5	6		74	0.3404	6.1	5.1	8.8	12	31.5	3.456		74	0.3404	31.5	3.182
		75	0.3469	6.1	5.1	8.8	12	29.5	6			75	0.3469	29.5	6		75	0.3469	6.1	5.1	8.8	12	29.5	3.456		75	0.3469	29.5	3.182
		76	0.3534	6.1	5.1	8.8	12	27.5	6			76	0.3534	27.5	6		76	0.3534	6.1	5.1	8.8	12	27.5	3.456		76	0.3534	27.5	3.182
		77	0.3599	6.1	5.1	8.8	12	25.4	6			77	0.3599	25.4	6		77	0.3599	6.1	5.1	8.8	12	25.4	3.456		77	0.3599	25.4	3.182
		78	0.3664	6.1	5.1	8.8	12	23.4	6			78	0.3664	23.4	6		78	0.3664	6.1	5.1	8.8	12	23.4	3.462		78	0.3664	23.4	3.188
		79	0.3728	6.1	5.1	8.8	11.3	21.4	6			79	0.3728	21.4	6		79	0.3728	6.1	5.1	8.8	11.3	21.4	3.462		79	0.3728	21.4	3.188
		80	0.3793	6.1	4.9	8.8	11.3	19.3	6			80	0.3793	19.3	6		80	0.3793	6.1	4.9	8.8	11.3	19.3	3.462		80	0.3793	19.3	3.188
		81	0.3858	6.1	4.9	8.8	11.3	17.3	6			81	0.3858	17.3	6		81	0.3858	6.1	4.9	8.8	11.3	17.3	3.462		81	0.3858	17.3	3.188
		82	0.3917	6.1	4.9	8.8	11.3	15.3	6			82	0.3917	15.3	6		82	0.3917	6.1	4.9	8.8	11.3	15.3	3.837		82	0.3917	15.3	3.533
		83	0.3981	6.1	4.9	8.8	11.3	13.2	6			83	0.3981	13.2	6		83	0.3981	6.1	4.9	8.8	11.3	13.2	3.507		83	0.3981	13.2	3.23
		84	0.4046	6.1	4.9	8.8	11.3	11.2	6			84	0.4046	11.2	6		84	0.4046	6.1	4.9	8.8	11.3	11.2	3.466		84	0.4046	11.2	3.192
		85	0.411	6.1	4.9	8.8	10.3	9.2	6			85	0.411	9.2	6		85	0.411	6.1	4.9	8.8	10.3	9.2	3.466		85	0.411	9.2	3.192
		86	0.4177	5.9	4.9	8.8	10.3	7.1	6			86	0.4177	7.1	6		86	0.4177	5.9	4.9	8.8	10.3	7.1	3.368		86	0.4177	7.1	3.102
		87	0.4244	5.9	4.9	8.8	9.8	5.1	6			87	0.4244	5.1	6		87	0.4244	5.9	4.9	8.8	9.8	5.1	3.368		87	0.4244	5.1	3.102
		88	0.4311	5.9	4.9	8.8	9.8	3.1	6			88	0.4311	3.1	6		88	0.4311	5.9	4.9	8.8	9.8	3.1	3.368		88	0.4311	3.1	3.102
		89	0.4377	5.9	4.9	8.8	9.3	1	6			89	0.4377	1	6		89	0.4377	5.9	4.9	8.8	9.3	1	3.368		89	0.4377	1	3.102
		90	0.4446	5.9	4.9	8.8	8.8	359	6			90	0.4446	359	6		90	0.4446	5.9	4.9	8.8	8.8	359	3.273		90	0.4446	359	3.014
		91	0.4514	5.9	4.9	8.8	8.8	356.9	6			91	0.4514	356.9	6		91	0.4514	5.9	4.9	8.8	8.8	356.9	3.273		91	0.4514	356.9	3.014
		92	0.4583	5.9	4.9	8.8	8.3	354.9	6			92	0.4583	354.9	6		92	0.4583	5.9	4.9	8.8	8.3	354.9	3.273		92	0.4583	354.9	3.014
		93	0.4652	5.9	4.9	8.8	8.3	352.9	6			93	0.4652	352.9	6		93	0.4652	5.9	4.9	8.8	8.3	352.9	3.273		93	0.4652	352.9	3.014
		94	0.4725	5.9	4.9	8.8	7.8	350.8	6			94	0.4725	350.8	6		94	0.4725	5.9	4.9	8.8	7.8	350.8	3.085		94	0.4725	350.8	2.841
		95	0.4797	5.9	4.9	8.8	7.3	348.8	6			95	0.4797	348.8	6		95	0.4797	5.9	4.9	8.8	7.3	348.8	3.085		95	0.4797	348.8	2.841
		96	0.487	5.9	4.9	8.8	7.3	346.8	6			96	0.487	346.8	6		96	0.487	5.9	4.9	8.8	7.3	346.8	3.085		96	0.487	346.8	2.841
		97	0.4936	5.9	4.9	8.8	6.8	344.7	6			97	0.4936	344.7	6		97	0.4936	5.9	4.9	8.8	6.8	344.7	3.423		97	0.4936	344.7	3.152
		98	0.4994	5.9	4.9	8.8	6.3	342.7	6			98	0.4994	342.7	6		98	0.4994	5.9	4.9	8.8	6.3	342.7	3.857		98	0.4994	342.7	3.551
		99	0.5052	5.9	4.9	8.8	6.3	340.7	6			99	0.5052	340.7	6		99	0.5052	5.9	4.9	8.8	6.3	340.7	3.857		99	0.5052	340.7	3.551
		100	0.5111	5.9	4.9	8.8	6.3	338.6	6			100	0.5111	338.6	6		100	0.5111	5.9	4.9	8.8	6.3	338.6	3.857		100	0.5111	338.6	3.551
		101	0.5169	5.9	4.9	8.8	6.3	336.6	6			101	0.5169	336.6	6		101	0.5169	5.9	4.9	8.8	6.3	336.6	3.857		101	0.5169	336.6	3.551
		102	0.5233	5.9	4.9	8.8	6.3	334.6	6			102	0.5233	334.6	6		102	0.5233	5.9	4.9	8.8	6.3	334.6	3.504		102	0.5233	334.6	3.226
		103	0.5297	5.9	4.9	8.8	6.3	332.5	6			103	0.5297	332.5	6		103	0.5297	5.9	4.9	8.8	6.3	332.5	3.504		103	0.5297	332.5	3.226
		104	0.5361	5.9	4.9	8.8	6.3	330.5	6			104	0.5361	330.5	6		104	0.5361	5.9	4.9	8.8	6.3	330.5	3.504		104	0.5361	330.5	3.226
		105	0.5425	5.6	4.9	8.8	5.8	328.5	6			105	0.5425	328.5	6		105	0.5425	5.6	4.9	8.8	5.8	328.5	3.504		105	0.5425	328.5	3.226
		106	0.5495	5.6	4.9	8.8	5.8	326.4	6			106	0.5495	326.4	6		106	0.5495	5.6	4.9	8.8	5.8	326.4	3.229		106	0.5495	326.4	2.974
		107	0.5571	5.6	4.9	8.8	5.8	324.4	5.923			107	0.5571	324.4	5.923		107	0.5571	5.6	4.9	8.8	5.8	324.4	2.961		107	0.5571	324.4	2.727
		108	0.5647	5.6	4.9	8.3	5.8	322.4	5.923			108	0.5647	322.4	5.923		108	0.5647	5.6	4.9	8.3	5.8	322.4	2.961		108	0.5647	322.4	2.727
		109	0.5718	5.6	4.9	8.3	5.8	320.3	6			109	0.5718	320.3	6		109	0.5718	5.6	4.9	8.3	5.8	320.3	3.133		109	0.5718	320.3	2.884
		110	0.5793	5.6	4.9	8.3	5.8	318.3	6			110	0.5793	318.3	6		110	0.5793	5.6	4.9	8.3	5.8	318.3	3.02		110	0.5793	318.3	2.781
		111	0.5867	5.6	4.9	8.3	5.8	316.3	6			111	0.5867	316.3	6		111	0.5867	5.6	4.9	8.3	5.8	316.3	3.02		111	0.5867	316.3	2.781
		112	0.5941	5.6	4.9	8.3	5.8	314.2	6			112	0.5941	314.2	6		112	0.5941	5.6	4.9	8.3	5.8	314.2	3.02		112	0.5941	314.2	2.781
		113	0.6011	5.6	4.9	8.3	5.8	312.2	6			113	0.6011	312.2	6		113	0.6011	5.6	4.9	8.3	5.8	312.2	3.206		113	0.6011	312.2	2.952
		114	0.6074	5.6	4.9	7.8	5.8	310.2	6			114	0.6074	310.2	6		114	0.6074	5.6	4.9	7.8	5.8	310.2	3.613		114	0.6074	310.2	3.326
		115	0.6136	5.6	4.9	7.8	5.8	308.1	6			115	0.6136	308.1	6		115	0.6136	5.6	4.9	7.8	5.8	308.1	3.613		115	0.6136	308.1	3.326
		116	0.6198	5.6	4.9	7.8	5.8	306.1	6			116	0.6198	306.1	6		116	0.6198	5.6	4.9	7.8	5.8	306.1	3.613		116	0.6198	306.1	3.326
		117	0.626	5.6	4.9	7.8	5.8	304.1	6			117	0.626	304.1	6		117	0.626	5.6	4.9	7.8	5.8	304.1	3.613		117	0.626	304.1	3.326
		118	0.6312	5.6	4.9	7.8	5.8	302	6			118	0.6312	302	6		118	0.6312	5.6	4.9	7.8	5.8	302	4.303		118	0.6312	302	3.962
		119	0.6365	5.6	4.9	7.8	5.8	300	6			119	0.6365	300	6		119	0.6365	5.6	4.9	7.8	5.8	300	4.303		119	0.6365	300	3.962
		120	0.6417	5.6	4.9	7.3	5.8	298	6			120	0.6417	298	6		120	0.6417	5.6	4.9	7.3	5.8	298	4.303		120	0.6417	298	3.962
		121	0.6469	5.4	4.9	7.3	5.8	295.9	6			121	0.6469	295.9	6		121	0.6469	5.4	4.9	7.3	5.8	295.9	4.303		121	0.6469	295.9	3.962
		122	0.6529	5.4	4.9	7.8	5.8	293.9	6			122	0.6529	293.9	6		122	0.6529	5.4	4.9	7.8	5.8	293.9	3.733		122	0.6529	293.9	3.437
		123	0.6595	5.4	4.9	7.8	6.3	291.9	6			123	0.6595	291.9	6		123	0.6595	5.4	4.9	7.8	6.3	291.9	3.413		123	0.6595	291.9	3.142
		124	0.6668	5.4	4.9	8.3	6.3	289.8	6			124	0.6668	289.8	6		124	0.6668	5.4	4.9	8.3	6.3	289.8	3.066		124	0.6668	289.8	2.824
		125	0.6738	5.4	4.9	8.3	6.3	287.8	6			125	0.6738	287.8	6		125	0.6738	5.4	4.9	8.3	6.3	287.8	3.231		125	0.6738	287.8	2.975
		126	0.6802	5.4	4.9	8.8	6.8	285.8	6			126	0.6802	285.8	6		126	0.6802	5.4	4.9	8.8	6.8	285.8	3.519		126	0.6802	285.8	3.24
		127	0.6866	5.4	4.9	8.8	6.8	283.7	6			127	0.6866	283.7	6		127	0.6866	5.4	4.9	8.8	6.8	283.7	3.519		127	0.6866	283.7	3.24
		128	0.6929	5.4	4.9	9.3	6.8	281.7	6			128	0.6929	281.7	6		128	0.6929	5.4	4.9	9.3	6.8	281.7	3.521		128	0.6929	281.7	3.242
		129	0.6988	5.4	4.9	9.3	6.8	279.7	6			129	0.6988	279.7	6		129	0.6988	5.4	4.9	9.3	6.8	279.7	3.852		129	0.6988	279.7	3.547
		130	0.7043	5.4	4.9	9.8	6.8	277.6	6			130	0.7043	277.6	6		130	0.7043	5.4	4.9	9.8	6.8	277.6	4.054		130	0.7043	277.6	3.733
		131	0.7099	5.4	4.9	9.8	7.3	275.6	6			131	0.7099	275.6	6		131	0.7099	5.4	4.9	9.8	7.3	275.6	4.054		131	0.7099	275.6	3.733
		132	0.7154	5.4	4.9	10.3	7.3	273.6	6			132	0.7154	273.6	6		132	0.7154	5.4	4.9	10.3	7.3	273.6	4.054		132	0.7154	273.6	3.733
		133	0.7209	5.4	4.9	10.3	7.3	271.5	6			133	0.7209	271.5	6		133	0.7209	5.4	4.9	10.3	7.3	271.5	4.054		133	0.7209	271.5	3.733
		134	0.7266	5.4	4.9	10.3	7.3	269.5	6			134	0.7266	269.5	6		134	0.7266	5.4	4.9	10.3	7.3	269.5	3.961		134	0.7266	269.5	3.647
		135	0.7323	5.4	4.9	11.3	7.3	267.4	6			135	0.7323	267.4	6		135	0.7323	5.4	4.9	11.3	7.3	267.4	3.961		135	0.7323	267.4	3.647
		136	0.7379	5.4	4.9	11.3	7.8	265.4	6			136	0.7379	265.4	6		136	0.7379	5.4	4.9	11.3	7.8	265.4	3.961		136	0.7379	265.4	3.647
		137	0.7436	5.4	4.9	11.3	7.8	263.4	6			137	0.7436	263.4	6		137	0.7436	5.4	4.9	11.3	7.8	263.4	3.961		137	0.7436	263.4	3.647
		138	0.7496	5.4	4.9	11.3	7.8	261.3	6			138	0.7496	261.3	6		138	0.7496	5.4	4.9	11.3	7.8	261.3	3.733		138	0.7496	261.3	3.437
		139	0.7557	5.4	5.1	11.3	7.8	259.3	6			139	0.7557	259.3	6		139	0.7557	5.4	5.1	11.3	7.8	259.3	3.733		139	0.7557	259.3	3.437
		140	0.7617	5.4	5.1	11.3	7.8	257.3	6			140	0.7617	257.3	6		140	0.7617	5.4	5.1	11.3	7.8	257.3	3.733		140	0.7617	257.3	3.437
		141	0.7677	5.4	5.1	12	8.3	255.2	6			141	0.7677	255.2	6		141	0.7677	5.4	5.1	12	8.3	255.2	3.733		141	0.7677	255.2	3.437
		142	0.774	5.1	5.1	12	8.3	253.2	6			142	0.774	253.2	6		142	0.774	5.1	5.1	12	8.3	253.2	3.555		142	0.774	253.2	3.274
		143	0.7803	5.1	5.1	12	8.3	251.2	6			143	0.7803	251.2	6		143	0.7803	5.1	5.1	12	8.3	251.2	3.555		143	0.7803	251.2	3.274
		144	0.7867	5.1	5.1	12	8.3	249.1	6			144	0.7867	249.1	6		144	0.7867	5.1	5.1	12	8.3	249.1	3.555		144	0.7867	249.1	3.274
		145	0.793	5.1	5.1	12	8.3	247.1	6			145	0.793	247.1	6		145	0.793	5.1	5.1	12	8.3	247.1	3.555		145	0.793	247.1	3.274
		146	0.7992	5.1	5.1	12	8.3	245.1	6			146	0.7992	245.1	6		146	0.7992	5.1	5.1	12	8.3	245.1	3.598		146	0.7992	245.1	3.313
		147	0.806	5.1	5.1	12	8.8	243	6			147	0.806	243	6		147	0.806	5.1	5.1	12	8.8	243	3.289		147	0.806	243	3.028
		148	0.8131	5.1	5.1	12	8.8	241	6			148	0.8131	241	6		148	0.8131	5.1	5.1	12	8.8	241	3.169		148	0.8131	241	2.918
		149	0.8202	5.1	5.1	12	8.8	239	6			149	0.8202	239	6		149	0.8202	5.1	5.1	12	8.8	239	3.169		149	0.8202	239	2.918
		150	0.8275	5.1	5.1	12	8.8	236.9	6			150	0.8275	236.9	6		150	0.8275	5.1	5.1	12	8.8	236.9	3.082		150	0.8275	236.9	2.838
		151	0.8348	5.4	5.1	12	8.8	234.9	6			151	0.8348	234.9	6		151	0.8348	5.4	5.1	12	8.8	234.9	3.082		151	0.8348	234.9	2.838
		152	0.8421	5.4	5.1	12	8.8	232.9	6			152	0.8421	232.9	6		152	0.8421	5.4	5.1	12	8.8	232.9	3.082		152	0.8421	232.9	2.838
		153	0.8492	5.4	5.1	12	8.8	230.8	6			153	0.8492	230.8	6		153	0.8492	5.4	5.1	12	8.8	230.8	3.163		153	0.8492	230.8	2.912
		154	0.8557	5.4	5.1	12	8.8	228.8	6			154	0.8557	228.8	6		154	0.8557	5.4	5.1	12	8.8	228.8	3.463		154	0.8557	228.8	3.188
		155	0.8622	5.4	5.1	12	9.3	226.8	6			155	0.8622	226.8	6		155	0.8622	5.4	5.1	12	9.3	226.8	3.463		155	0.8622	226.8	3.188
		156	0.8687	5.4	5.1	12	9.3	224.7	6			156	0.8687	224.7	6		156	0.8687	5.4	5.1	12	9.3	224.7	3.463		156	0.8687	224.7	3.188
		157	0.8751	5.4	5.4	12	9.3	222.7	6			157	0.8751	222.7	6		157	0.8751	5.4	5.4	12	9.3	222.7	3.463		157	0.8751	222.7	3.188
		158	0.8813	5.4	5.4	12	9.3	220.7	6			158	0.8813	220.7	6		158	0.8813	5.4	5.4	12	9.3	220.7	3.67		158	0.8813	220.7	3.379
		159	0.8874	5.4	5.4	12	9.3	218.6	6			159	0.8874	218.6	6		159	0.8874	5.4	5.4	12	9.3	218.6	3.67		159	0.8874	218.6	3.379
		160	0.8935	5.4	5.4	11.3	9.3	216.6	6			160	0.8935	216.6	6		160	0.8935	5.4	5.4	11.3	9.3	216.6	3.67		160	0.8935	216.6	3.379
		161	0.8994	5.4	5.4	11.3	9.3	214.6	6			161	0.8994	214.6	6		161	0.8994	5.4	5.4	11.3	9.3	214.6	3.838		161	0.8994	214.6	3.534
		162	0.9047	5.4	5.4	11.3	9.3	212.5	6			162	0.9047	212.5	6		162	0.9047	5.4	5.4	11.3	9.3	212.5	4.204		162	0.9047	212.5	3.871
		163	0.9101	5.4	5.4	11.3	9.3	210.5	6			163	0.9101	210.5	6		163	0.9101	5.4	5.4	11.3	9.3	210.5	4.204		163	0.9101	210.5	3.871
		164	0.9154	5.4	5.4	11.3	9.3	208.5	6			164	0.9154	208.5	6		164	0.9154	5.4	5.4	11.3	9.3	208.5	4.204		164	0.9154	208.5	3.871
		165	0.9207	5.4	5.4	11.3	9.3	206.4	6			165	0.9207	206.4	6		165	0.9207	5.4	5.4	11.3	9.3	206.4	4.204		165	0.9207	206.4	3.871
		166	0.9262	5.4	5.4	11.3	9.3	204.4	6			166	0.9262	204.4	6		166	0.9262	5.4	5.4	11.3	9.3	204.4	4.081		166	0.9262	204.4	3.758
		167	0.9317	5.4	5.4	10.3	9.3	202.4	6			167	0.9317	202.4	6		167	0.9317	5.4	5.4	10.3	9.3	202.4	4.081		167	0.9317	202.4	3.758
		168	0.9373	5.4	5.4	10.3	9.3	200.3	6			168	0.9373	200.3	6		168	0.9373	5.4	5.4	10.3	9.3	200.3	4.081		168	0.9373	200.3	3.758
		169	0.9428	5.4	5.4	9.8	9.3	198.3	6			169	0.9428	198.3	6		169	0.9428	5.4	5.4	9.8	9.3	198.3	4.081		169	0.9428	198.3	3.758
		170	0.949	5.6	5.4	9.8	8.8	196.3	6			170	0.949	196.3	6		170	0.949	5.6	5.4	9.8	8.8	196.3	3.622		170	0.949	196.3	3.335
		171	0.9557	5.6	5.4	9.3	8.8	194.2	6			171	0.9557	194.2	6		171	0.9557	5.6	5.4	9.3	8.8	194.2	3.339		171	0.9557	194.2	3.075
		172	0.9624	5.6	5.4	9.3	8.8	192.2	6			172	0.9624	192.2	6		172	0.9624	5.6	5.4	9.3	8.8	192.2	3.339		172	0.9624	192.2	3.075
		173	0.9691	5.6	5.4	8.8	8.8	190.2	6			173	0.9691	190.2	6		173	0.9691	5.6	5.4	8.8	8.8	190.2	3.339		173	0.9691	190.2	3.075
		174	0.976	5.6	5.6	8.8	8.8	188.1	6			174	0.976	188.1	6		174	0.976	5.6	5.6	8.8	8.8	188.1	3.276		174	0.976	188.1	3.017
		175	0.9829	5.6	5.6	8.3	8.8	186.1	6			175	0.9829	186.1	6		175	0.9829	5.6	5.6	8.3	8.8	186.1	3.276		175	0.9829	186.1	3.017
		176	0.9897	5.6	5.6	8.3	8.8	184.1	6			176	0.9897	184.1	6		176	0.9897	5.6	5.6	8.3	8.8	184.1	3.276		176	0.9897	184.1	3.017
		177	0.9966	5.6	5.6	7.8	8.8	182	6			177	0.9966	182	6		177	0.9966	5.6	5.6	7.8	8.8	182	3.276		177	0.9966	182	3.017
		178	1	5.6	5.6	7.8	8.8	181	6			178	1	181	6		178	1	5.6	5.6	7.8	8.8	181	3.276		178	1	181	3.017
